# Supplementary material for: Deciphering the molecular mechanism of the bacterial division motor TolQRA
Source: Cell Discov. 2025 Nov 4;11:87. doi: 10.1038/s41421-025-00841-w (PMC12583513; doi:10.1038/s41421-025-00841-w)
Supplement: Supplementary file 2 — PDBs [file 41421_2025_841_MOESM2_ESM.zip]

Archive with 34 entries (30 files):
- TolQRA_pdbs/
- __MACOSX/._TolQRA_pdbs
- TolQRA_pdbs/.DS_Store
- __MACOSX/TolQRA_pdbs/._.DS_Store
- TolQRA_pdbs/TolQRA3_nanodics/
- __MACOSX/TolQRA_pdbs/._TolQRA3_nanodics
- TolQRA_pdbs/TolQRA_SMA_C2/
- __MACOSX/TolQRA_pdbs/._TolQRA_SMA_C2
- TolQRA_pdbs/TolQR_SMA_C1/
- __MACOSX/TolQRA_pdbs/._TolQR_SMA_C1
- TolQRA_pdbs/TolQRA3_nanodics/Validation_report.pdf
- __MACOSX/TolQRA_pdbs/TolQRA3_nanodics/._Validation_report.pdf
- TolQRA_pdbs/TolQRA3_nanodics/.DS_Store
- __MACOSX/TolQRA_pdbs/TolQRA3_nanodics/._.DS_Store
- TolQRA_pdbs/TolQRA3_nanodics/TolQRA3 _nanodiscs.pdb
- __MACOSX/TolQRA_pdbs/TolQRA3_nanodics/._TolQRA3 _nanodiscs.pdb
- TolQRA_pdbs/TolQRA3_nanodics/TolQRA3_nanodiscs.mrc
- __MACOSX/TolQRA_pdbs/TolQRA3_nanodics/._TolQRA3_nanodiscs.mrc
- TolQRA_pdbs/TolQRA_SMA_C2/Validation_report.pdf
- __MACOSX/TolQRA_pdbs/TolQRA_SMA_C2/._Validation_report.pdf
- TolQRA_pdbs/TolQRA_SMA_C2/.DS_Store
- __MACOSX/TolQRA_pdbs/TolQRA_SMA_C2/._.DS_Store
- TolQRA_pdbs/TolQRA_SMA_C2/TolQRA_ C2_SMA.pdb
- __MACOSX/TolQRA_pdbs/TolQRA_SMA_C2/._TolQRA_ C2_SMA.pdb
- TolQRA_pdbs/TolQRA_SMA_C2/TolQRA_C2_SMA.mrc
- __MACOSX/TolQRA_pdbs/TolQRA_SMA_C2/._TolQRA_C2_SMA.mrc
- TolQRA_pdbs/TolQR_SMA_C1/Validation_report.pdf
- __MACOSX/TolQRA_pdbs/TolQR_SMA_C1/._Validation_report.pdf
- TolQRA_pdbs/TolQR_SMA_C1/.DS_Store
- __MACOSX/TolQRA_pdbs/TolQR_SMA_C1/._.DS_Store
- TolQRA_pdbs/TolQR_SMA_C1/TolQR_C1_SMA.mrc
- __MACOSX/TolQRA_pdbs/TolQR_SMA_C1/._TolQR_C1_SMA.mrc
- TolQRA_pdbs/TolQR_SMA_C1/TolQR_C1_SMA.pdb
- __MACOSX/TolQRA_pdbs/TolQR_SMA_C1/._TolQR_C1_SMA.pdb
