# Supplementary material for: Deciphering the molecular mechanism of the bacterial division motor TolQRA
Source: Cell Discov. 2025 Nov 4;11:87. doi: 10.1038/s41421-025-00841-w (PMC12583513; doi:10.1038/s41421-025-00841-w)
Supplement: Supplementary file 2 — PDBs [file 41421_2025_841_MOESM2_ESM.zip › TolQRA_pdbs/TolQRA3_nanodics/TolQRA3 _nanodiscs.pdb]

REMARK   3 
REMARK   3 FILE CREATED: Fri Apr 11 17:42:07 2025
REMARK   3 
REMARK   3 RESOLUTION: 3.00  
REMARK   3 
REMARK   3 REFINEMENT.
REMARK   3   PROGRAM     : PHENIX (1.20.1_4487: phenix.real_space_refine)
REMARK   3   AUTHORS     : Adams,Afonine,Bunkoczi,Burnley,Chen,Dar,Davis,
REMARK   3               : Draizen,Echols,Gildea,Gros,Grosse-Kunstleve,Headd,
REMARK   3               : Hintze,Hung,Ioerger,Liebschner,McCoy,McKee,Moriarty,
REMARK   3               : Oeffner,Poon,Read,Richardson,Richardson,Sacchettini,
REMARK   3               : Sauter,Sobolev,Storoni,Terwilliger,Williams,Zwart
REMARK   3 
REMARK   3 SCATTERING TABLE: ELECTRON
REMARK   3 
REMARK   3 REFINEMENT TARGET: REAL-SPACE (WEIGHTED MAP SUM AT ATOM CENTERS)
REMARK   3 
REMARK   3 MODEL TO MAP FIT.
REMARK   3   CC_mask  : 0.7694
REMARK   3   CC_volume: 0.7716
REMARK   3   CC_peaks : 0.7415
REMARK   3 
REMARK   3 GEOMETRY RESTRAINTS LIBRARY: GEOSTD + MONOMER LIBRARY + CDL V1.2
REMARK   3 DEVIATIONS FROM IDEAL VALUES - RMSD. RMSZ FOR BONDS AND ANGLES.
REMARK   3   BOND      :  0.002   0.033   9751  Z= 0.134
REMARK   3   ANGLE     :  0.412   6.537  13193  Z= 0.222
REMARK   3   CHIRALITY :  0.035   0.151   1536
REMARK   3   PLANARITY :  0.003   0.032   1664
REMARK   3   DIHEDRAL  :  3.294  17.396   1303
REMARK   3   MIN NONBONDED DISTANCE : 2.306
REMARK   3 
REMARK   3 MOLPROBITY STATISTICS.
REMARK   3   ALL-ATOM CLASHSCORE : 2.47
REMARK   3   RAMACHANDRAN PLOT:
REMARK   3     OUTLIERS :  0.00 %
REMARK   3     ALLOWED  :  1.58 %
REMARK   3     FAVORED  : 98.42 %
REMARK   3   ROTAMER OUTLIERS :  0.00 %
REMARK   3   CBETA DEVIATIONS :  0.00 %
REMARK   3   PEPTIDE PLANE:
REMARK   3     CIS-PROLINE     : 0.00 %
REMARK   3     CIS-GENERAL     : 0.00 %
REMARK   3     TWISTED PROLINE : 0.00 %
REMARK   3     TWISTED GENERAL : 0.00 %
REMARK   3 
REMARK   3 RAMA-Z (RAMACHANDRAN PLOT Z-SCORE):
REMARK   3 INTERPRETATION: BAD |RAMA-Z| > 3; SUSPICIOUS 2 < |RAMA-Z| < 3; GOOD |RAMA-Z| < 2.
REMARK   3 SCORES FOR WHOLE/HELIX/SHEET/LOOP ARE SCALED INDEPENDENTLY;
REMARK   3 THEREFORE, THE VALUES ARE NOT RELATED IN A SIMPLE MANNER.
REMARK   3   WHOLE:  4.99 (0.24), RESIDUES: 1200
REMARK   3   HELIX:  3.85 (0.15), RESIDUES: 1012
REMARK   3   SHEET:  NONE (NONE), RESIDUES: 0
REMARK   3   LOOP : -0.33 (0.47), RESIDUES: 188
REMARK   3 
HELIX    1   1 ILE A    6  LYS A   12  1                                   7
HELIX    2   2 LYS A   18  LYS A   55  1                                  38
HELIX    3   3 PHE A   56  SER A   58  1                                   3
HELIX    4   4 LEU A   62  LYS A   72  1                                  11
HELIX    5   5 GLY A   78  ALA A   96  1                                  19
HELIX    6   6 PRO A  101  GLU A  124  1                                  24
HELIX    7   7 ILE A  127  SER A  137  1                                  11
HELIX    8   8 PRO A  138  ALA A  155  1                                  18
HELIX    9   9 LEU A  156  ALA A  158  1                                   3
HELIX   10  10 VAL A  167  ALA A  172  1                                   6
HELIX   11  11 GLU A  173  ALA A  177  1                                   5
HELIX   12  12 THR A  178  ARG A  219  1                                  42
HELIX   13  13 ILE B    6  LYS B   12  1                                   7
HELIX   14  14 LEU B   15  LYS B   55  1                                  41
HELIX   15  15 PHE B   56  SER B   58  1                                   3
HELIX   16  16 LEU B   62  LYS B   72  1                                  11
HELIX   17  17 GLY B   78  GLU B   80  1                                   3
HELIX   18  18 GLN B   81  ARG B   95  1                                  15
HELIX   19  19 PRO B  101  LEU B  123  1                                  23
HELIX   20  20 ILE B  127  SER B  137  1                                  11
HELIX   21  21 PRO B  138  ALA B  155  1                                  18
HELIX   22  22 LEU B  156  ALA B  158  1                                   3
HELIX   23  23 LEU B  164  ALA B  168  1                                   5
HELIX   24  24 PRO B  169  ARG B  219  1                                  51
HELIX   25  25 ILE C    6  LYS C   12  1                                   7
HELIX   26  26 LEU C   15  LYS C   55  1                                  41
HELIX   27  27 PHE C   56  SER C   58  1                                   3
HELIX   28  28 LEU C   62  GLU C   68  1                                   7
HELIX   29  29 SER C   69  ASN C   75  1                                   7
HELIX   30  30 GLY C   78  ALA C   96  1                                  19
HELIX   31  31 PRO C  101  GLU C  124  1                                  24
HELIX   32  32 ILE C  127  ALA C  158  1                                  32
HELIX   33  33 ALA C  168  HIS C  218  1                                  51
HELIX   34  34 ILE D    6  LYS D   12  1                                   7
HELIX   35  35 LEU D   15  LYS D   55  1                                  41
HELIX   36  36 PHE D   56  SER D   58  1                                   3
HELIX   37  37 LEU D   62  LYS D   72  1                                  11
HELIX   38  38 ARG D   73  ASN D   75  1                                   3
HELIX   39  39 SER D   79  ARG D   95  1                                  17
HELIX   40  40 PRO D  101  GLU D  124  1                                  24
HELIX   41  41 ILE D  127  PHE D  129  1                                   3
HELIX   42  42 LEU D  130  SER D  137  1                                   8
HELIX   43  43 PRO D  138  ALA D  158  1                                  21
HELIX   44  44 LEU D  164  MET D  166  1                                   3
HELIX   45  45 PRO D  169  ALA D  172  1                                   4
HELIX   46  46 GLU D  173  ILE D  176  1                                   4
HELIX   47  47 ALA D  177  ILE D  216  1                                  40
HELIX   48  48 LEU D  217  ARG D  219  1                                   3
HELIX   49  49 ILE E    6  LYS E   12  1                                   7
HELIX   50  50 LEU E   15  LYS E   55  1                                  41
HELIX   51  51 PHE E   56  SER E   58  1                                   3
HELIX   52  52 LEU E   62  SER E   69  1                                   8
HELIX   53  53 GLN E   70  ASN E   75  1                                   6
HELIX   54  54 GLY E   78  GLU E   80  1                                   3
HELIX   55  55 GLN E   81  ARG E   95  1                                  15
HELIX   56  56 PRO E  101  LEU E  123  1                                  23
HELIX   57  57 ILE E  127  SER E  137  1                                  11
HELIX   58  58 PRO E  138  LEU E  156  1                                  19
HELIX   59  59 LEU E  164  ALA E  168  1                                   5
HELIX   60  60 PRO E  169  HIS E  218  1                                  50
HELIX   61  61 VAL F   19  LEU F   21  1                                   3
HELIX   62  62 LEU F   22  ALA F   34  1                                  13
HELIX   63  63 VAL G   19  ALA G   34  1                                  16
HELIX   64  64 ASN H    8  ILE H   30  1                                  23
HELIX   65  65 TRP H   31  SER H   33  1                                   3
HELIX   66  66 ASN I    8  SER I   33  1                                  26
HELIX   67  67 ASN J    8  SER J   33  1                                  26
CRYST1  281.600  281.600  281.600  90.00  90.00  90.00 P 1
SCALE1      0.003551  0.000000  0.000000        0.00000
SCALE2      0.000000  0.003551  0.000000        0.00000
SCALE3      0.000000  0.000000  0.003551        0.00000
ATOM      1  N   ASN A   5     148.927 107.288 163.905  1.00121.11           N
ATOM      2  CA  ASN A   5     147.972 108.326 164.272  1.00118.69           C
ATOM      3  C   ASN A   5     146.909 108.499 163.193  1.00117.69           C
ATOM      4  O   ASN A   5     145.794 108.934 163.475  1.00116.54           O
ATOM      5  CB  ASN A   5     148.691 109.653 164.519  1.00119.25           C
ATOM      6  CG  ASN A   5     147.802 110.680 165.187  1.00120.99           C
ATOM      7  OD1 ASN A   5     147.548 111.751 164.636  1.00122.34           O
ATOM      8  ND2 ASN A   5     147.322 110.359 166.383  1.00118.89           N
ATOM      9  N   ILE A   6     147.267 108.152 161.954  1.00125.73           N
ATOM     10  CA  ILE A   6     146.327 108.272 160.843  1.00128.11           C
ATOM     11  C   ILE A   6     145.120 107.370 161.066  1.00128.43           C
ATOM     12  O   ILE A   6     143.971 107.780 160.858  1.00128.98           O
ATOM     13  CB  ILE A   6     147.032 107.958 159.510  1.00130.12           C
ATOM     14  CG1 ILE A   6     148.062 109.042 159.183  1.00129.12           C
ATOM     15  CG2 ILE A   6     146.018 107.827 158.382  1.00126.66           C
ATOM     16  CD1 ILE A   6     148.906 108.735 157.965  1.00126.37           C
ATOM     17  N   LEU A   7     145.361 106.129 161.496  1.00126.46           N
ATOM     18  CA  LEU A   7     144.255 105.231 161.812  1.00126.04           C
ATOM     19  C   LEU A   7     143.409 105.786 162.950  1.00124.56           C
ATOM     20  O   LEU A   7     142.176 105.705 162.914  1.00125.82           O
ATOM     21  CB  LEU A   7     144.789 103.842 162.164  1.00125.22           C
ATOM     22  CG  LEU A   7     145.699 103.180 161.128  1.00124.41           C
ATOM     23  CD1 LEU A   7     146.243 101.861 161.654  1.00122.54           C
ATOM     24  CD2 LEU A   7     144.957 102.973 159.816  1.00122.78           C
ATOM     25  N   ASP A   8     144.056 106.356 163.970  1.00121.46           N
ATOM     26  CA  ASP A   8     143.314 106.967 165.068  1.00121.99           C
ATOM     27  C   ASP A   8     142.478 108.142 164.581  1.00121.23           C
ATOM     28  O   ASP A   8     141.318 108.297 164.983  1.00123.48           O
ATOM     29  CB  ASP A   8     144.277 107.414 166.167  1.00123.66           C
ATOM     30  CG  ASP A   8     145.171 106.289 166.651  1.00125.79           C
ATOM     31  OD1 ASP A   8     144.902 105.122 166.299  1.00125.66           O
ATOM     32  OD2 ASP A   8     146.142 106.573 167.383  1.00125.67           O
ATOM     33  N   LEU A   9     143.048 108.982 163.714  1.00109.94           N
ATOM     34  CA  LEU A   9     142.299 110.117 163.183  1.00110.68           C
ATOM     35  C   LEU A   9     141.087 109.647 162.392  1.00110.81           C
ATOM     36  O   LEU A   9     139.984 110.185 162.545  1.00110.67           O
ATOM     37  CB  LEU A   9     143.207 110.985 162.311  1.00113.12           C
ATOM     38  CG  LEU A   9     144.310 111.765 163.030  1.00117.18           C
ATOM     39  CD1 LEU A   9     145.272 112.383 162.026  1.00113.15           C
ATOM     40  CD2 LEU A   9     143.712 112.832 163.933  1.00114.45           C
ATOM     41  N   PHE A  10     141.271 108.635 161.542  1.00110.94           N
ATOM     42  CA  PHE A  10     140.156 108.124 160.751  1.00111.00           C
ATOM     43  C   PHE A  10     139.083 107.507 161.639  1.00106.87           C
ATOM     44  O   PHE A  10     137.885 107.689 161.393  1.00105.79           O
ATOM     45  CB  PHE A  10     140.661 107.109 159.726  1.00111.09           C
ATOM     46  CG  PHE A  10     141.069 107.722 158.417  1.00109.60           C
ATOM     47  CD1 PHE A  10     142.274 108.393 158.297  1.00110.56           C
ATOM     48  CD2 PHE A  10     140.248 107.627 157.307  1.00109.15           C
ATOM     49  CE1 PHE A  10     142.652 108.958 157.094  1.00110.74           C
ATOM     50  CE2 PHE A  10     140.621 108.189 156.101  1.00109.98           C
ATOM     51  CZ  PHE A  10     141.824 108.856 155.994  1.00110.21           C
ATOM     52  N   LEU A  11     139.491 106.768 162.673  1.00114.06           N
ATOM     53  CA  LEU A  11     138.517 106.170 163.579  1.00117.71           C
ATOM     54  C   LEU A  11     137.734 107.236 164.335  1.00120.06           C
ATOM     55  O   LEU A  11     136.515 107.115 164.505  1.00121.36           O
ATOM     56  CB  LEU A  11     139.219 105.226 164.555  1.00120.58           C
ATOM     57  CG  LEU A  11     139.578 103.838 164.020  1.00120.76           C
ATOM     58  CD1 LEU A  11     140.604 103.165 164.919  1.00118.26           C
ATOM     59  CD2 LEU A  11     138.332 102.977 163.881  1.00119.98           C
ATOM     60  N   LYS A  12     138.413 108.289 164.794  1.00111.85           N
ATOM     61  CA  LYS A  12     137.736 109.347 165.533  1.00111.57           C
ATOM     62  C   LYS A  12     136.909 110.261 164.637  1.00112.59           C
ATOM     63  O   LYS A  12     135.955 110.880 165.121  1.00113.49           O
ATOM     64  CB  LYS A  12     138.753 110.175 166.321  1.00109.14           C
ATOM     65  CG  LYS A  12     139.499 109.384 167.384  1.00108.96           C
ATOM     66  CD  LYS A  12     140.271 110.298 168.321  1.00108.99           C
ATOM     67  CE  LYS A  12     139.333 111.103 169.206  1.00108.96           C
ATOM     68  NZ  LYS A  12     140.059 112.157 169.967  1.00109.57           N
ATOM     69  N   ALA A  13     137.246 110.361 163.354  1.00108.96           N
ATOM     70  CA  ALA A  13     136.504 111.220 162.444  1.00108.34           C
ATOM     71  C   ALA A  13     135.257 110.514 161.926  1.00105.41           C
ATOM     72  O   ALA A  13     135.240 109.295 161.732  1.00106.35           O
ATOM     73  CB  ALA A  13     137.383 111.648 161.269  1.00110.72           C
ATOM     74  N   SER A  14     134.207 111.297 161.700  1.00 90.50           N
ATOM     75  CA  SER A  14     132.946 110.776 161.198  1.00 90.69           C
ATOM     76  C   SER A  14     132.930 110.857 159.672  1.00 95.21           C
ATOM     77  O   SER A  14     133.949 111.123 159.030  1.00101.57           O
ATOM     78  CB  SER A  14     131.777 111.536 161.818  1.00 94.20           C
ATOM     79  OG  SER A  14     131.840 112.914 161.496  1.00 95.57           O
ATOM     80  N   LEU A  15     131.763 110.627 159.075  1.00 93.85           N
ATOM     81  CA  LEU A  15     131.628 110.732 157.632  1.00 90.69           C
ATOM     82  C   LEU A  15     131.751 112.187 157.190  1.00 93.46           C
ATOM     83  O   LEU A  15     131.671 113.119 157.994  1.00 98.11           O
ATOM     84  CB  LEU A  15     130.290 110.154 157.173  1.00 93.46           C
ATOM     85  CG  LEU A  15     130.117 108.640 157.305  1.00 96.67           C
ATOM     86  CD1 LEU A  15     128.867 108.179 156.573  1.00 95.15           C
ATOM     87  CD2 LEU A  15     131.344 107.914 156.779  1.00 94.55           C
ATOM     88  N   LEU A  16     131.961 112.369 155.888  1.00 87.08           N
ATOM     89  CA  LEU A  16     132.188 113.666 155.256  1.00 88.92           C
ATOM     90  C   LEU A  16     133.433 114.366 155.784  1.00 89.66           C
ATOM     91  O   LEU A  16     133.644 115.549 155.493  1.00 93.11           O
ATOM     92  CB  LEU A  16     130.973 114.591 155.399  1.00 89.56           C
ATOM     93  CG  LEU A  16     129.712 114.180 154.641  1.00 92.57           C
ATOM     94  CD1 LEU A  16     128.578 115.143 154.943  1.00 91.90           C
ATOM     95  CD2 LEU A  16     129.982 114.118 153.146  1.00 90.58           C
ATOM     96  N   VAL A  17     134.261 113.668 156.553  1.00 88.20           N
ATOM     97  CA  VAL A  17     135.530 114.191 157.037  1.00 87.63           C
ATOM     98  C   VAL A  17     136.698 113.364 156.512  1.00 94.79           C
ATOM     99  O   VAL A  17     137.716 113.910 156.084  1.00103.19           O
ATOM    100  CB  VAL A  17     135.547 114.262 158.580  1.00 88.03           C
ATOM    101  CG1 VAL A  17     136.907 114.721 159.079  1.00 90.31           C
ATOM    102  CG2 VAL A  17     134.452 115.191 159.077  1.00 91.59           C
ATOM    103  N   LYS A  18     136.563 112.037 156.533  1.00 91.95           N
ATOM    104  CA  LYS A  18     137.595 111.179 155.965  1.00 95.13           C
ATOM    105  C   LYS A  18     137.548 111.160 154.443  1.00 99.72           C
ATOM    106  O   LYS A  18     138.593 111.013 153.798  1.00103.75           O
ATOM    107  CB  LYS A  18     137.465 109.762 156.521  1.00 94.47           C
ATOM    108  CG  LYS A  18     136.044 109.340 156.833  1.00 95.90           C
ATOM    109  CD  LYS A  18     136.031 108.213 157.853  1.00 98.89           C
ATOM    110  CE  LYS A  18     134.630 107.958 158.382  1.00 98.63           C
ATOM    111  NZ  LYS A  18     134.648 107.179 159.650  1.00 97.50           N
ATOM    112  N   LEU A  19     136.358 111.306 153.855  1.00 89.92           N
ATOM    113  CA  LEU A  19     136.257 111.384 152.401  1.00 91.45           C
ATOM    114  C   LEU A  19     137.012 112.594 151.866  1.00 88.91           C
ATOM    115  O   LEU A  19     137.728 112.498 150.861  1.00 88.32           O
ATOM    116  CB  LEU A  19     134.789 111.443 151.978  1.00 87.75           C
ATOM    117  CG  LEU A  19     133.864 110.342 152.501  1.00 91.52           C
ATOM    118  CD1 LEU A  19     132.524 110.388 151.784  1.00 92.40           C
ATOM    119  CD2 LEU A  19     134.508 108.971 152.346  1.00 89.97           C
ATOM    120  N   ILE A  20     136.869 113.739 152.533  1.00 73.25           N
ATOM    121  CA  ILE A  20     137.577 114.944 152.117  1.00 72.46           C
ATOM    122  C   ILE A  20     139.083 114.740 152.218  1.00 76.94           C
ATOM    123  O   ILE A  20     139.841 115.147 151.328  1.00 85.89           O
ATOM    124  CB  ILE A  20     137.102 116.146 152.952  1.00 73.12           C
ATOM    125  CG1 ILE A  20     135.719 116.601 152.485  1.00 75.11           C
ATOM    126  CG2 ILE A  20     138.102 117.290 152.876  1.00 79.70           C
ATOM    127  CD1 ILE A  20     135.094 117.652 153.368  1.00 76.48           C
ATOM    128  N   MET A  21     139.540 114.110 153.303  1.00 84.86           N
ATOM    129  CA  MET A  21     140.966 113.854 153.464  1.00 91.18           C
ATOM    130  C   MET A  21     141.491 112.946 152.360  1.00 95.06           C
ATOM    131  O   MET A  21     142.571 113.188 151.804  1.00 98.60           O
ATOM    132  CB  MET A  21     141.232 113.241 154.838  1.00 89.24           C
ATOM    133  CG  MET A  21     141.124 114.227 155.987  1.00 96.63           C
ATOM    134  SD  MET A  21     141.858 113.602 157.510  1.00111.54           S
ATOM    135  CE  MET A  21     140.400 113.396 158.530  1.00 94.39           C
ATOM    136  N   LEU A  22     140.737 111.897 152.024  1.00 78.48           N
ATOM    137  CA  LEU A  22     141.151 111.008 150.945  1.00 77.71           C
ATOM    138  C   LEU A  22     141.222 111.750 149.617  1.00 77.79           C
ATOM    139  O   LEU A  22     142.167 111.562 148.840  1.00 83.12           O
ATOM    140  CB  LEU A  22     140.192 109.822 150.847  1.00 80.74           C
ATOM    141  CG  LEU A  22     140.239 108.823 152.004  1.00 84.92           C
ATOM    142  CD1 LEU A  22     139.181 107.746 151.826  1.00 80.53           C
ATOM    143  CD2 LEU A  22     141.623 108.206 152.125  1.00 83.20           C
ATOM    144  N   ILE A  23     140.232 112.603 149.343  1.00 68.53           N
ATOM    145  CA  ILE A  23     140.234 113.370 148.100  1.00 73.33           C
ATOM    146  C   ILE A  23     141.456 114.277 148.035  1.00 74.12           C
ATOM    147  O   ILE A  23     142.118 114.379 146.994  1.00 75.67           O
ATOM    148  CB  ILE A  23     138.925 114.170 147.962  1.00 72.46           C
ATOM    149  CG1 ILE A  23     137.742 113.224 147.759  1.00 72.67           C
ATOM    150  CG2 ILE A  23     139.016 115.153 146.810  1.00 66.12           C
ATOM    151  CD1 ILE A  23     136.395 113.901 147.873  1.00 71.74           C
ATOM    152  N   LEU A  24     141.773 114.952 149.141  1.00 70.95           N
ATOM    153  CA  LEU A  24     142.920 115.856 149.149  1.00 72.71           C
ATOM    154  C   LEU A  24     144.229 115.098 148.952  1.00 77.20           C
ATOM    155  O   LEU A  24     145.117 115.556 148.219  1.00 84.57           O
ATOM    156  CB  LEU A  24     142.947 116.656 150.450  1.00 71.41           C
ATOM    157  CG  LEU A  24     141.771 117.612 150.653  1.00 72.88           C
ATOM    158  CD1 LEU A  24     141.854 118.294 152.011  1.00 74.76           C
ATOM    159  CD2 LEU A  24     141.711 118.637 149.533  1.00 72.05           C
ATOM    160  N   ILE A  25     144.369 113.938 149.598  1.00 66.58           N
ATOM    161  CA  ILE A  25     145.583 113.143 149.426  1.00 70.15           C
ATOM    162  C   ILE A  25     145.724 112.692 147.977  1.00 77.65           C
ATOM    163  O   ILE A  25     146.816 112.753 147.388  1.00 77.79           O
ATOM    164  CB  ILE A  25     145.581 111.948 150.396  1.00 70.96           C
ATOM    165  CG1 ILE A  25     145.649 112.437 151.843  1.00 75.12           C
ATOM    166  CG2 ILE A  25     146.741 111.013 150.099  1.00 74.91           C
ATOM    167  CD1 ILE A  25     145.337 111.365 152.864  1.00 74.92           C
ATOM    168  N   GLY A  26     144.621 112.235 147.378  1.00 71.23           N
ATOM    169  CA  GLY A  26     144.662 111.848 145.979  1.00 70.33           C
ATOM    170  C   GLY A  26     145.042 112.999 145.070  1.00 69.81           C
ATOM    171  O   GLY A  26     145.810 112.824 144.121  1.00 78.07           O
ATOM    172  N   PHE A  27     144.509 114.192 145.346  1.00 61.79           N
ATOM    173  CA  PHE A  27     144.863 115.359 144.546  1.00 65.42           C
ATOM    174  C   PHE A  27     146.349 115.672 144.654  1.00 67.06           C
ATOM    175  O   PHE A  27     146.998 115.986 143.648  1.00 74.50           O
ATOM    176  CB  PHE A  27     144.032 116.569 144.971  1.00 69.36           C
ATOM    177  CG  PHE A  27     142.638 116.573 144.417  1.00 68.83           C
ATOM    178  CD1 PHE A  27     142.281 115.708 143.398  1.00 71.38           C
ATOM    179  CD2 PHE A  27     141.689 117.453 144.905  1.00 67.54           C
ATOM    180  CE1 PHE A  27     140.999 115.713 142.884  1.00 72.90           C
ATOM    181  CE2 PHE A  27     140.407 117.465 144.395  1.00 72.09           C
ATOM    182  CZ  PHE A  27     140.061 116.593 143.383  1.00 74.91           C
ATOM    183  N   SER A  28     146.905 115.599 145.865  1.00 58.09           N
ATOM    184  CA  SER A  28     148.331 115.867 146.036  1.00 62.59           C
ATOM    185  C   SER A  28     149.172 114.879 145.235  1.00 71.38           C
ATOM    186  O   SER A  28     150.102 115.269 144.510  1.00 79.52           O
ATOM    187  CB  SER A  28     148.701 115.807 147.518  1.00 66.62           C
ATOM    188  OG  SER A  28     148.163 116.907 148.226  1.00 68.16           O
ATOM    189  N   ILE A  29     148.844 113.589 145.346  1.00 60.59           N
ATOM    190  CA  ILE A  29     149.603 112.568 144.629  1.00 59.32           C
ATOM    191  C   ILE A  29     149.502 112.787 143.124  1.00 60.68           C
ATOM    192  O   ILE A  29     150.505 112.706 142.399  1.00 62.46           O
ATOM    193  CB  ILE A  29     149.121 111.163 145.032  1.00 57.51           C
ATOM    194  CG1 ILE A  29     149.327 110.941 146.530  1.00 63.02           C
ATOM    195  CG2 ILE A  29     149.851 110.098 144.231  1.00 63.13           C
ATOM    196  CD1 ILE A  29     148.572 109.752 147.079  1.00 64.79           C
ATOM    197  N   ALA A  30     148.293 113.071 142.632  1.00 50.36           N
ATOM    198  CA  ALA A  30     148.102 113.267 141.201  1.00 52.60           C
ATOM    199  C   ALA A  30     148.886 114.470 140.696  1.00 54.58           C
ATOM    200  O   ALA A  30     149.498 114.413 139.623  1.00 65.66           O
ATOM    201  CB  ALA A  30     146.615 113.426 140.887  1.00 58.79           C
ATOM    202  N   SER A  31     148.875 115.570 141.452  1.00 53.84           N
ATOM    203  CA  SER A  31     149.607 116.759 141.031  1.00 60.17           C
ATOM    204  C   SER A  31     151.102 116.479 140.946  1.00 60.94           C
ATOM    205  O   SER A  31     151.764 116.854 139.966  1.00 69.92           O
ATOM    206  CB  SER A  31     149.327 117.913 141.993  1.00 61.63           C
ATOM    207  OG  SER A  31     149.654 117.556 143.325  1.00 65.18           O
ATOM    208  N   TRP A  32     151.652 115.807 141.963  1.00 58.56           N
ATOM    209  CA  TRP A  32     153.080 115.501 141.934  1.00 61.91           C
ATOM    210  C   TRP A  32     153.426 114.603 140.752  1.00 68.14           C
ATOM    211  O   TRP A  32     154.419 114.841 140.045  1.00 73.78           O
ATOM    212  CB  TRP A  32     153.507 114.850 143.248  1.00 64.30           C
ATOM    213  CG  TRP A  32     153.820 115.832 144.333  1.00 68.15           C
ATOM    214  CD1 TRP A  32     153.185 115.955 145.532  1.00 69.46           C
ATOM    215  CD2 TRP A  32     154.852 116.826 144.322  1.00 69.57           C
ATOM    216  NE1 TRP A  32     153.753 116.966 146.268  1.00 66.39           N
ATOM    217  CE2 TRP A  32     154.779 117.516 145.547  1.00 69.37           C
ATOM    218  CE3 TRP A  32     155.829 117.200 143.394  1.00 72.45           C
ATOM    219  CZ2 TRP A  32     155.645 118.559 145.870  1.00 66.47           C
ATOM    220  CZ3 TRP A  32     156.688 118.236 143.716  1.00 72.48           C
ATOM    221  CH2 TRP A  32     156.590 118.903 144.943  1.00 67.22           C
ATOM    222  N   ALA A  33     152.607 113.575 140.511  1.00 57.41           N
ATOM    223  CA  ALA A  33     152.869 112.671 139.396  1.00 50.39           C
ATOM    224  C   ALA A  33     152.820 113.407 138.064  1.00 50.37           C
ATOM    225  O   ALA A  33     153.675 113.190 137.197  1.00 64.06           O
ATOM    226  CB  ALA A  33     151.866 111.519 139.410  1.00 53.22           C
ATOM    227  N   ILE A  34     151.829 114.284 137.885  1.00 46.80           N
ATOM    228  CA  ILE A  34     151.695 115.010 136.625  1.00 42.96           C
ATOM    229  C   ILE A  34     152.901 115.911 136.396  1.00 44.57           C
ATOM    230  O   ILE A  34     153.436 115.982 135.281  1.00 50.96           O
ATOM    231  CB  ILE A  34     150.378 115.807 136.607  1.00 49.32           C
ATOM    232  CG1 ILE A  34     149.190 114.863 136.433  1.00 54.99           C
ATOM    233  CG2 ILE A  34     150.394 116.844 135.499  1.00 46.22           C
ATOM    234  CD1 ILE A  34     147.854 115.505 136.733  1.00 57.21           C
ATOM    235  N   ILE A  35     153.349 116.612 137.440  1.00 55.49           N
ATOM    236  CA  ILE A  35     154.508 117.492 137.291  1.00 59.40           C
ATOM    237  C   ILE A  35     155.735 116.688 136.879  1.00 65.51           C
ATOM    238  O   ILE A  35     156.454 117.043 135.926  1.00 74.43           O
ATOM    239  CB  ILE A  35     154.761 118.267 138.596  1.00 57.11           C
ATOM    240  CG1 ILE A  35     153.619 119.242 138.873  1.00 62.06           C
ATOM    241  CG2 ILE A  35     156.087 119.001 138.530  1.00 61.44           C
ATOM    242  CD1 ILE A  35     153.605 119.759 140.292  1.00 62.30           C
ATOM    243  N   ILE A  36     155.988 115.586 137.593  1.00 67.80           N
ATOM    244  CA  ILE A  36     157.165 114.769 137.308  1.00 68.25           C
ATOM    245  C   ILE A  36     157.105 114.231 135.885  1.00 67.07           C
ATOM    246  O   ILE A  36     158.116 114.202 135.173  1.00 66.11           O
ATOM    247  CB  ILE A  36     157.291 113.634 138.341  1.00 66.11           C
ATOM    248  CG1 ILE A  36     157.610 114.204 139.724  1.00 68.95           C
ATOM    249  CG2 ILE A  36     158.360 112.641 137.920  1.00 64.04           C
ATOM    250  CD1 ILE A  36     157.503 113.189 140.842  1.00 71.79           C
ATOM    251  N   GLN A  37     155.920 113.807 135.445  1.00 68.17           N
ATOM    252  CA  GLN A  37     155.778 113.289 134.089  1.00 61.44           C
ATOM    253  C   GLN A  37     156.050 114.368 133.049  1.00 63.17           C
ATOM    254  O   GLN A  37     156.755 114.130 132.062  1.00 70.28           O
ATOM    255  CB  GLN A  37     154.379 112.703 133.900  1.00 64.62           C
ATOM    256  CG  GLN A  37     154.154 112.061 132.544  1.00 69.08           C
ATOM    257  CD  GLN A  37     155.163 110.973 132.240  1.00 72.81           C
ATOM    258  OE1 GLN A  37     155.087 109.871 132.784  1.00 73.81           O
ATOM    259  NE2 GLN A  37     156.116 111.276 131.367  1.00 77.88           N
ATOM    260  N   ARG A  38     155.498 115.566 133.250  1.00 69.81           N
ATOM    261  CA  ARG A  38     155.518 116.564 132.186  1.00 73.46           C
ATOM    262  C   ARG A  38     156.875 117.235 132.021  1.00 73.29           C
ATOM    263  O   ARG A  38     157.211 117.664 130.904  1.00 76.75           O
ATOM    264  CB  ARG A  38     154.443 117.621 132.433  1.00 72.47           C
ATOM    265  CG  ARG A  38     153.028 117.094 132.292  1.00 73.38           C
ATOM    266  CD  ARG A  38     152.761 116.603 130.880  1.00 69.21           C
ATOM    267  NE  ARG A  38     153.146 117.589 129.878  1.00 75.91           N
ATOM    268  CZ  ARG A  38     152.437 118.666 129.573  1.00 81.72           C
ATOM    269  NH1 ARG A  38     151.288 118.930 130.175  1.00 81.90           N
ATOM    270  NH2 ARG A  38     152.892 119.500 128.643  1.00 80.43           N
ATOM    271  N   THR A  39     157.656 117.364 133.100  1.00 61.36           N
ATOM    272  CA  THR A  39     158.943 118.052 132.970  1.00 67.62           C
ATOM    273  C   THR A  39     159.843 117.374 131.937  1.00 75.97           C
ATOM    274  O   THR A  39     160.415 118.037 131.058  1.00 80.40           O
ATOM    275  CB  THR A  39     159.645 118.137 134.326  1.00 70.36           C
ATOM    276  OG1 THR A  39     159.901 116.817 134.825  1.00 76.36           O
ATOM    277  CG2 THR A  39     158.811 118.927 135.323  1.00 72.52           C
ATOM    278  N   ARG A  40     159.969 116.046 132.018  1.00 72.26           N
ATOM    279  CA  ARG A  40     160.843 115.326 131.095  1.00 66.39           C
ATOM    280  C   ARG A  40     160.350 115.435 129.659  1.00 61.58           C
ATOM    281  O   ARG A  40     161.156 115.579 128.730  1.00 66.23           O
ATOM    282  CB  ARG A  40     160.953 113.859 131.507  1.00 71.38           C
ATOM    283  CG  ARG A  40     161.755 113.623 132.774  1.00 77.52           C
ATOM    284  CD  ARG A  40     161.944 112.137 133.034  1.00 77.61           C
ATOM    285  NE  ARG A  40     160.704 111.487 133.441  1.00 77.38           N
ATOM    286  CZ  ARG A  40     160.296 111.374 134.697  1.00 76.17           C
ATOM    287  NH1 ARG A  40     161.007 111.859 135.701  1.00 74.65           N
ATOM    288  NH2 ARG A  40     159.144 110.760 134.952  1.00 74.68           N
ATOM    289  N   ILE A  41     159.034 115.351 129.456  1.00 54.29           N
ATOM    290  CA  ILE A  41     158.479 115.439 128.108  1.00 54.47           C
ATOM    291  C   ILE A  41     158.802 116.793 127.492  1.00 55.55           C
ATOM    292  O   ILE A  41     159.224 116.884 126.332  1.00 63.11           O
ATOM    293  CB  ILE A  41     156.964 115.179 128.135  1.00 58.12           C
ATOM    294  CG1 ILE A  41     156.679 113.749 128.591  1.00 62.15           C
ATOM    295  CG2 ILE A  41     156.355 115.437 126.768  1.00 51.41           C
ATOM    296  CD1 ILE A  41     155.218 113.473 128.854  1.00 62.19           C
ATOM    297  N   LEU A  42     158.616 117.866 128.265  1.00 54.82           N
ATOM    298  CA  LEU A  42     158.923 119.194 127.740  1.00 58.67           C
ATOM    299  C   LEU A  42     160.407 119.337 127.421  1.00 61.03           C
ATOM    300  O   LEU A  42     160.775 119.905 126.382  1.00 67.70           O
ATOM    301  CB  LEU A  42     158.476 120.267 128.730  1.00 57.18           C
ATOM    302  CG  LEU A  42     156.984 120.593 128.699  1.00 58.33           C
ATOM    303  CD1 LEU A  42     156.566 121.320 129.960  1.00 60.11           C
ATOM    304  CD2 LEU A  42     156.644 121.412 127.467  1.00 57.33           C
ATOM    305  N   ASN A  43     161.277 118.824 128.297  1.00 59.49           N
ATOM    306  CA  ASN A  43     162.712 118.930 128.040  1.00 58.81           C
ATOM    307  C   ASN A  43     163.106 118.186 126.767  1.00 66.36           C
ATOM    308  O   ASN A  43     163.867 118.708 125.937  1.00 71.70           O
ATOM    309  CB  ASN A  43     163.497 118.399 129.237  1.00 65.26           C
ATOM    310  CG  ASN A  43     163.268 119.217 130.491  1.00 73.82           C
ATOM    311  OD1 ASN A  43     163.096 120.434 130.429  1.00 77.89           O
ATOM    312  ND2 ASN A  43     163.261 118.550 131.639  1.00 73.32           N
ATOM    313  N   ALA A  44     162.595 116.964 126.595  1.00 65.90           N
ATOM    314  CA  ALA A  44     162.915 116.190 125.401  1.00 60.16           C
ATOM    315  C   ALA A  44     162.393 116.873 124.145  1.00 56.07           C
ATOM    316  O   ALA A  44     163.070 116.881 123.108  1.00 63.55           O
ATOM    317  CB  ALA A  44     162.345 114.778 125.522  1.00 63.62           C
ATOM    318  N   ALA A  45     161.188 117.447 124.215  1.00 56.41           N
ATOM    319  CA  ALA A  45     160.652 118.163 123.064  1.00 58.77           C
ATOM    320  C   ALA A  45     161.537 119.345 122.692  1.00 55.60           C
ATOM    321  O   ALA A  45     161.810 119.578 121.508  1.00 61.35           O
ATOM    322  CB  ALA A  45     159.225 118.629 123.352  1.00 62.77           C
ATOM    323  N   ALA A  46     162.000 120.099 123.692  1.00 65.06           N
ATOM    324  CA  ALA A  46     162.873 121.235 123.412  1.00 68.75           C
ATOM    325  C   ALA A  46     164.171 120.783 122.754  1.00 67.02           C
ATOM    326  O   ALA A  46     164.633 121.388 121.775  1.00 67.84           O
ATOM    327  CB  ALA A  46     163.159 122.005 124.701  1.00 70.44           C
ATOM    328  N   ARG A  47     164.774 119.711 123.278  1.00 68.47           N
ATOM    329  CA  ARG A  47     166.026 119.224 122.702  1.00 66.71           C
ATOM    330  C   ARG A  47     165.836 118.763 121.261  1.00 69.74           C
ATOM    331  O   ARG A  47     166.659 119.071 120.388  1.00 70.81           O
ATOM    332  CB  ARG A  47     166.596 118.091 123.554  1.00 71.13           C
ATOM    333  CG  ARG A  47     167.002 118.508 124.957  1.00 72.64           C
ATOM    334  CD  ARG A  47     168.035 117.551 125.532  1.00 72.56           C
ATOM    335  NE  ARG A  47     168.203 117.719 126.970  1.00 79.53           N
ATOM    336  CZ  ARG A  47     167.412 117.177 127.886  1.00 79.39           C
ATOM    337  NH1 ARG A  47     166.381 116.420 127.547  1.00 77.95           N
ATOM    338  NH2 ARG A  47     167.662 117.398 129.173  1.00 75.54           N
ATOM    339  N   GLU A  48     164.753 118.029 120.989  1.00 80.52           N
ATOM    340  CA  GLU A  48     164.506 117.557 119.629  1.00 77.43           C
ATOM    341  C   GLU A  48     164.258 118.720 118.676  1.00 73.34           C
ATOM    342  O   GLU A  48     164.726 118.706 117.528  1.00 74.15           O
ATOM    343  CB  GLU A  48     163.324 116.588 119.617  1.00 78.54           C
ATOM    344  CG  GLU A  48     163.073 115.916 118.273  1.00 81.68           C
ATOM    345  CD  GLU A  48     162.129 116.706 117.387  1.00 83.97           C
ATOM    346  OE1 GLU A  48     161.346 117.518 117.924  1.00 81.44           O
ATOM    347  OE2 GLU A  48     162.170 116.515 116.153  1.00 83.27           O
ATOM    348  N   ALA A  49     163.510 119.731 119.127  1.00 76.15           N
ATOM    349  CA  ALA A  49     163.271 120.898 118.287  1.00 75.91           C
ATOM    350  C   ALA A  49     164.575 121.607 117.951  1.00 77.42           C
ATOM    351  O   ALA A  49     164.802 121.990 116.797  1.00 75.59           O
ATOM    352  CB  ALA A  49     162.300 121.854 118.978  1.00 79.81           C
ATOM    353  N   GLU A  50     165.452 121.775 118.945  1.00 93.69           N
ATOM    354  CA  GLU A  50     166.743 122.406 118.678  1.00 94.35           C
ATOM    355  C   GLU A  50     167.568 121.581 117.697  1.00 89.45           C
ATOM    356  O   GLU A  50     168.207 122.132 116.790  1.00 84.99           O
ATOM    357  CB  GLU A  50     167.510 122.611 119.984  1.00 94.22           C
ATOM    358  CG  GLU A  50     167.146 123.887 120.724  1.00 94.25           C
ATOM    359  CD  GLU A  50     168.035 124.135 121.927  1.00 94.27           C
ATOM    360  OE1 GLU A  50     167.756 123.563 123.001  1.00 92.70           O
ATOM    361  OE2 GLU A  50     169.012 124.902 121.797  1.00 93.93           O
ATOM    362  N   ALA A  51     167.561 120.255 117.858  1.00 85.92           N
ATOM    363  CA  ALA A  51     168.339 119.398 116.968  1.00 87.16           C
ATOM    364  C   ALA A  51     167.860 119.521 115.526  1.00 82.30           C
ATOM    365  O   ALA A  51     168.667 119.686 114.601  1.00 78.21           O
ATOM    366  CB  ALA A  51     168.264 117.947 117.441  1.00 88.13           C
ATOM    367  N   PHE A  52     166.543 119.455 115.312  1.00 89.43           N
ATOM    368  CA  PHE A  52     166.047 119.550 113.942  1.00 88.22           C
ATOM    369  C   PHE A  52     166.228 120.949 113.369  1.00 85.92           C
ATOM    370  O   PHE A  52     166.408 121.096 112.155  1.00 81.90           O
ATOM    371  CB  PHE A  52     164.580 119.142 113.852  1.00 92.07           C
ATOM    372  CG  PHE A  52     164.085 119.022 112.438  1.00 87.96           C
ATOM    373  CD1 PHE A  52     164.375 117.899 111.683  1.00 86.12           C
ATOM    374  CD2 PHE A  52     163.359 120.043 111.853  1.00 87.37           C
ATOM    375  CE1 PHE A  52     163.930 117.788 110.381  1.00 88.54           C
ATOM    376  CE2 PHE A  52     162.910 119.937 110.551  1.00 86.57           C
ATOM    377  CZ  PHE A  52     163.197 118.809 109.815  1.00 87.29           C
ATOM    378  N   GLU A  53     166.169 121.986 114.209  1.00 98.03           N
ATOM    379  CA  GLU A  53     166.484 123.326 113.727  1.00 98.66           C
ATOM    380  C   GLU A  53     167.931 123.406 113.261  1.00100.50           C
ATOM    381  O   GLU A  53     168.232 124.050 112.250  1.00 98.81           O
ATOM    382  CB  GLU A  53     166.210 124.359 114.820  1.00 99.30           C
ATOM    383  CG  GLU A  53     164.761 124.811 114.899  1.00101.13           C
ATOM    384  CD  GLU A  53     164.421 125.868 113.866  1.00100.92           C
ATOM    385  OE1 GLU A  53     165.346 126.349 113.177  1.00 98.12           O
ATOM    386  OE2 GLU A  53     163.229 126.219 113.742  1.00100.37           O
ATOM    387  N   ASP A  54     168.841 122.759 113.993  1.00102.26           N
ATOM    388  CA  ASP A  54     170.236 122.710 113.564  1.00101.03           C
ATOM    389  C   ASP A  54     170.386 121.962 112.244  1.00 96.31           C
ATOM    390  O   ASP A  54     171.165 122.370 111.375  1.00 89.95           O
ATOM    391  CB  ASP A  54     171.096 122.060 114.648  1.00101.72           C
ATOM    392  CG  ASP A  54     171.613 123.061 115.660  1.00102.39           C
ATOM    393  OD1 ASP A  54     171.760 124.249 115.302  1.00100.45           O
ATOM    394  OD2 ASP A  54     171.872 122.662 116.815  1.00101.13           O
ATOM    395  N   LYS A  55     169.650 120.859 112.078  1.00100.47           N
ATOM    396  CA  LYS A  55     169.800 120.039 110.877  1.00 95.79           C
ATOM    397  C   LYS A  55     169.366 120.785 109.618  1.00 92.54           C
ATOM    398  O   LYS A  55     170.001 120.655 108.565  1.00 96.64           O
ATOM    399  CB  LYS A  55     169.005 118.741 111.031  1.00 97.51           C
ATOM    400  CG  LYS A  55     168.804 117.961 109.737  1.00 94.21           C
ATOM    401  CD  LYS A  55     170.124 117.493 109.145  1.00 96.59           C
ATOM    402  CE  LYS A  55     170.833 116.517 110.068  1.00 97.77           C
ATOM    403  NZ  LYS A  55     171.893 115.752 109.354  1.00 97.65           N
ATOM    404  N   PHE A  56     168.289 121.570 109.706  1.00 98.33           N
ATOM    405  CA  PHE A  56     167.656 122.109 108.503  1.00100.21           C
ATOM    406  C   PHE A  56     168.574 123.066 107.750  1.00102.71           C
ATOM    407  O   PHE A  56     168.602 123.063 106.514  1.00102.18           O
ATOM    408  CB  PHE A  56     166.348 122.809 108.867  1.00103.24           C
ATOM    409  CG  PHE A  56     165.585 123.321 107.679  1.00102.23           C
ATOM    410  CD1 PHE A  56     165.432 122.539 106.548  1.00 99.64           C
ATOM    411  CD2 PHE A  56     165.020 124.585 107.695  1.00103.83           C
ATOM    412  CE1 PHE A  56     164.730 123.008 105.455  1.00101.89           C
ATOM    413  CE2 PHE A  56     164.317 125.059 106.605  1.00105.30           C
ATOM    414  CZ  PHE A  56     164.171 124.270 105.484  1.00103.96           C
ATOM    415  N   TRP A  57     169.327 123.894 108.470  1.00110.39           N
ATOM    416  CA  TRP A  57     170.145 124.933 107.860  1.00110.51           C
ATOM    417  C   TRP A  57     171.525 124.438 107.438  1.00113.00           C
ATOM    418  O   TRP A  57     172.459 125.243 107.345  1.00114.68           O
ATOM    419  CB  TRP A  57     170.282 126.121 108.813  1.00111.06           C
ATOM    420  CG  TRP A  57     169.010 126.885 109.000  1.00110.27           C
ATOM    421  CD1 TRP A  57     168.341 127.087 110.171  1.00111.61           C
ATOM    422  CD2 TRP A  57     168.260 127.563 107.985  1.00109.61           C
ATOM    423  NE1 TRP A  57     167.215 127.842 109.947  1.00113.23           N
ATOM    424  CE2 TRP A  57     167.143 128.148 108.614  1.00113.16           C
ATOM    425  CE3 TRP A  57     168.422 127.730 106.607  1.00106.99           C
ATOM    426  CZ2 TRP A  57     166.194 128.887 107.912  1.00111.62           C
ATOM    427  CZ3 TRP A  57     167.479 128.464 105.912  1.00109.18           C
ATOM    428  CH2 TRP A  57     166.379 129.033 106.565  1.00110.25           C
ATOM    429  N   SER A  58     171.676 123.142 107.180  1.00114.48           N
ATOM    430  CA  SER A  58     172.955 122.575 106.771  1.00110.95           C
ATOM    431  C   SER A  58     173.217 122.710 105.277  1.00109.91           C
ATOM    432  O   SER A  58     174.290 122.310 104.814  1.00110.69           O
ATOM    433  CB  SER A  58     173.028 121.100 107.172  1.00112.68           C
ATOM    434  OG  SER A  58     172.123 120.323 106.408  1.00112.77           O
ATOM    435  N   GLY A  59     172.273 123.256 104.516  1.00115.90           N
ATOM    436  CA  GLY A  59     172.462 123.435 103.092  1.00118.73           C
ATOM    437  C   GLY A  59     172.133 122.235 102.234  1.00119.15           C
ATOM    438  O   GLY A  59     172.367 122.280 101.021  1.00117.23           O
ATOM    439  N   ILE A  60     171.598 121.163 102.820  1.00119.98           N
ATOM    440  CA  ILE A  60     171.223 119.989 102.043  1.00118.01           C
ATOM    441  C   ILE A  60     169.945 120.282 101.268  1.00118.03           C
ATOM    442  O   ILE A  60     169.061 121.010 101.739  1.00120.22           O
ATOM    443  CB  ILE A  60     171.063 118.768 102.967  1.00118.87           C
ATOM    444  CG1 ILE A  60     172.372 118.475 103.706  1.00120.14           C
ATOM    445  CG2 ILE A  60     170.631 117.537 102.189  1.00118.06           C
ATOM    446  CD1 ILE A  60     172.233 117.447 104.815  1.00118.82           C
ATOM    447  N   GLU A  61     169.848 119.724 100.063  1.00109.81           N
ATOM    448  CA  GLU A  61     168.674 119.939  99.231  1.00109.52           C
ATOM    449  C   GLU A  61     167.435 119.371  99.908  1.00110.94           C
ATOM    450  O   GLU A  61     167.507 118.425 100.698  1.00113.38           O
ATOM    451  CB  GLU A  61     168.867 119.300  97.861  1.00110.71           C
ATOM    452  CG  GLU A  61     169.837 120.053  96.973  1.00113.24           C
ATOM    453  CD  GLU A  61     170.195 119.281  95.726  1.00114.15           C
ATOM    454  OE1 GLU A  61     169.305 118.596  95.181  1.00113.93           O
ATOM    455  OE2 GLU A  61     171.359 119.370  95.284  1.00114.15           O
ATOM    456  N   LEU A  62     166.285 119.971  99.594  1.00104.43           N
ATOM    457  CA  LEU A  62     165.039 119.578 100.240  1.00104.50           C
ATOM    458  C   LEU A  62     164.681 118.130  99.932  1.00108.67           C
ATOM    459  O   LEU A  62     164.112 117.432 100.783  1.00112.00           O
ATOM    460  CB  LEU A  62     163.912 120.507  99.798  1.00106.06           C
ATOM    461  CG  LEU A  62     164.058 121.981 100.186  1.00110.20           C
ATOM    462  CD1 LEU A  62     162.831 122.775  99.744  1.00109.74           C
ATOM    463  CD2 LEU A  62     164.319 122.147 101.678  1.00107.61           C
ATOM    464  N   SER A  63     165.011 117.658  98.729  1.00109.73           N
ATOM    465  CA  SER A  63     164.692 116.284  98.360  1.00110.14           C
ATOM    466  C   SER A  63     165.401 115.283  99.270  1.00110.65           C
ATOM    467  O   SER A  63     164.781 114.333  99.764  1.00108.58           O
ATOM    468  CB  SER A  63     165.051 116.050  96.893  1.00109.55           C
ATOM    469  OG  SER A  63     166.371 116.482  96.605  1.00111.86           O
ATOM    470  N   ARG A  64     166.698 115.486  99.518  1.00117.38           N
ATOM    471  CA  ARG A  64     167.422 114.560 100.383  1.00116.64           C
ATOM    472  C   ARG A  64     166.843 114.568 101.789  1.00117.53           C
ATOM    473  O   ARG A  64     166.705 113.514 102.423  1.00121.63           O
ATOM    474  CB  ARG A  64     168.906 114.910 100.423  1.00118.34           C
ATOM    475  CG  ARG A  64     169.633 114.706  99.119  1.00121.18           C
ATOM    476  CD  ARG A  64     169.346 113.334  98.560  1.00122.48           C
ATOM    477  NE  ARG A  64     169.752 113.235  97.165  1.00122.20           N
ATOM    478  CZ  ARG A  64     169.414 112.246  96.350  1.00123.08           C
ATOM    479  NH1 ARG A  64     168.673 111.231  96.764  1.00120.81           N
ATOM    480  NH2 ARG A  64     169.822 112.281  95.085  1.00123.79           N
ATOM    481  N   LEU A  65     166.500 115.750 102.300  1.00105.93           N
ATOM    482  CA  LEU A  65     165.799 115.796 103.575  1.00107.91           C
ATOM    483  C   LEU A  65     164.501 115.004 103.517  1.00108.96           C
ATOM    484  O   LEU A  65     164.101 114.402 104.519  1.00108.81           O
ATOM    485  CB  LEU A  65     165.534 117.248 103.974  1.00106.33           C
ATOM    486  CG  LEU A  65     164.967 117.499 105.375  1.00107.18           C
ATOM    487  CD1 LEU A  65     165.767 116.770 106.438  1.00106.79           C
ATOM    488  CD2 LEU A  65     164.926 118.989 105.676  1.00105.85           C
ATOM    489  N   TYR A  66     163.835 114.983 102.358  1.00 98.78           N
ATOM    490  CA  TYR A  66     162.579 114.249 102.262  1.00 94.71           C
ATOM    491  C   TYR A  66     162.803 112.743 102.329  1.00 98.87           C
ATOM    492  O   TYR A  66     162.050 112.031 103.006  1.00 99.95           O
ATOM    493  CB  TYR A  66     161.826 114.620 100.986  1.00 94.03           C
ATOM    494  CG  TYR A  66     160.395 114.159 101.036  1.00 96.27           C
ATOM    495  CD1 TYR A  66     159.558 114.577 102.056  1.00 96.58           C
ATOM    496  CD2 TYR A  66     159.890 113.285 100.086  1.00 98.69           C
ATOM    497  CE1 TYR A  66     158.254 114.146 102.129  1.00 99.62           C
ATOM    498  CE2 TYR A  66     158.580 112.845 100.147  1.00100.35           C
ATOM    499  CZ  TYR A  66     157.765 113.281 101.174  1.00100.67           C
ATOM    500  OH  TYR A  66     156.457 112.856 101.258  1.00 97.63           O
ATOM    501  N   GLN A  67     163.820 112.229 101.628  1.00107.17           N
ATOM    502  CA  GLN A  67     164.126 110.810 101.825  1.00106.04           C
ATOM    503  C   GLN A  67     164.601 110.514 103.247  1.00107.66           C
ATOM    504  O   GLN A  67     164.320 109.429 103.760  1.00107.55           O
ATOM    505  CB  GLN A  67     165.134 110.219 100.818  1.00107.80           C
ATOM    506  CG  GLN A  67     164.719 110.074  99.328  1.00110.48           C
ATOM    507  CD  GLN A  67     164.865 111.316  98.476  1.00111.74           C
ATOM    508  OE1 GLN A  67     165.565 112.251  98.836  1.00112.49           O
ATOM    509  NE2 GLN A  67     164.213 111.312  97.321  1.00108.71           N
ATOM    510  N   GLU A  68     165.313 111.433 103.907  1.00114.15           N
ATOM    511  CA  GLU A  68     165.674 111.182 105.305  1.00112.28           C
ATOM    512  C   GLU A  68     164.431 111.090 106.192  1.00113.23           C
ATOM    513  O   GLU A  68     164.321 110.193 107.041  1.00116.97           O
ATOM    514  CB  GLU A  68     166.626 112.270 105.810  1.00113.79           C
ATOM    515  CG  GLU A  68     168.040 112.165 105.235  1.00116.30           C
ATOM    516  CD  GLU A  68     168.984 113.219 105.785  1.00116.92           C
ATOM    517  OE1 GLU A  68     168.671 114.419 105.658  1.00116.53           O
ATOM    518  OE2 GLU A  68     170.049 112.851 106.325  1.00115.89           O
ATOM    519  N   SER A  69     163.477 112.002 105.992  1.00112.83           N
ATOM    520  CA  SER A  69     162.230 111.962 106.748  1.00115.23           C
ATOM    521  C   SER A  69     161.461 110.679 106.467  1.00114.07           C
ATOM    522  O   SER A  69     160.877 110.081 107.379  1.00113.50           O
ATOM    523  CB  SER A  69     161.372 113.182 106.414  1.00114.41           C
ATOM    524  OG  SER A  69     160.196 113.215 107.203  1.00112.72           O
ATOM    525  N   GLN A  70     161.439 110.244 105.207  1.00106.32           N
ATOM    526  CA  GLN A  70     160.812 108.971 104.885  1.00106.04           C
ATOM    527  C   GLN A  70     161.525 107.805 105.549  1.00106.24           C
ATOM    528  O   GLN A  70     160.871 106.833 105.937  1.00103.79           O
ATOM    529  CB  GLN A  70     160.772 108.764 103.372  1.00109.14           C
ATOM    530  CG  GLN A  70     159.699 109.573 102.669  1.00108.59           C
ATOM    531  CD  GLN A  70     159.315 108.983 101.328  1.00110.02           C
ATOM    532  OE1 GLN A  70     158.499 108.064 101.254  1.00112.69           O
ATOM    533  NE2 GLN A  70     159.904 109.507 100.259  1.00108.57           N
ATOM    534  N   GLY A  71     162.851 107.878 105.673  1.00110.66           N
ATOM    535  CA  GLY A  71     163.578 106.855 106.404  1.00111.27           C
ATOM    536  C   GLY A  71     163.194 106.817 107.870  1.00111.74           C
ATOM    537  O   GLY A  71     163.183 105.750 108.491  1.00112.90           O
ATOM    538  N   LYS A  72     162.890 107.981 108.448  1.00113.97           N
ATOM    539  CA  LYS A  72     162.389 108.006 109.819  1.00111.36           C
ATOM    540  C   LYS A  72     161.023 107.331 109.935  1.00114.42           C
ATOM    541  O   LYS A  72     160.696 106.770 110.987  1.00112.95           O
ATOM    542  CB  LYS A  72     162.336 109.445 110.330  1.00110.44           C
ATOM    543  CG  LYS A  72     163.688 110.136 110.335  1.00109.83           C
ATOM    544  CD  LYS A  72     164.685 109.356 111.179  1.00109.47           C
ATOM    545  CE  LYS A  72     166.002 110.097 111.298  1.00111.41           C
ATOM    546  NZ  LYS A  72     166.555 110.392 109.947  1.00112.09           N
ATOM    547  N   ARG A  73     160.216 107.377 108.869  1.00114.62           N
ATOM    548  CA  ARG A  73     158.867 106.808 108.855  1.00114.24           C
ATOM    549  C   ARG A  73     157.945 107.382 109.925  1.00112.07           C
ATOM    550  O   ARG A  73     157.869 108.601 110.104  1.00110.49           O
ATOM    551  CB  ARG A  73     158.906 105.279 108.987  1.00115.68           C
ATOM    552  CG  ARG A  73     159.631 104.556 107.868  1.00114.77           C
ATOM    553  CD  ARG A  73     158.836 104.676 106.568  1.00113.51           C
ATOM    554  NE  ARG A  73     159.489 104.013 105.444  1.00111.96           N
ATOM    555  CZ  ARG A  73     159.296 102.746 105.104  1.00111.52           C
ATOM    556  NH1 ARG A  73     158.485 101.960 105.792  1.00113.67           N
ATOM    557  NH2 ARG A  73     159.931 102.257 104.043  1.00110.79           N
ATOM    558  N   ASP A  74     157.231 106.497 110.627  1.00112.76           N
ATOM    559  CA  ASP A  74     156.117 106.922 111.469  1.00114.39           C
ATOM    560  C   ASP A  74     156.575 107.806 112.620  1.00116.37           C
ATOM    561  O   ASP A  74     155.904 108.785 112.965  1.00114.28           O
ATOM    562  CB  ASP A  74     155.370 105.702 112.008  1.00114.46           C
ATOM    563  CG  ASP A  74     156.304 104.605 112.481  1.00116.07           C
ATOM    564  OD1 ASP A  74     157.535 104.766 112.342  1.00116.37           O
ATOM    565  OD2 ASP A  74     155.805 103.581 112.992  1.00116.42           O
ATOM    566  N   ASN A  75     157.711 107.477 113.232  1.00110.14           N
ATOM    567  CA  ASN A  75     158.150 108.194 114.421  1.00106.22           C
ATOM    568  C   ASN A  75     158.637 109.593 114.069  1.00107.21           C
ATOM    569  O   ASN A  75     159.810 109.787 113.733  1.00107.45           O
ATOM    570  CB  ASN A  75     159.250 107.411 115.140  1.00106.45           C
ATOM    571  CG  ASN A  75     159.003 105.917 115.129  1.00108.48           C
ATOM    572  OD1 ASN A  75     157.918 105.453 115.479  1.00107.44           O
ATOM    573  ND2 ASN A  75     160.014 105.153 114.732  1.00110.08           N
ATOM    574  N   LEU A  76     157.738 110.573 114.140  1.00 92.10           N
ATOM    575  CA  LEU A  76     158.071 111.967 113.890  1.00 89.34           C
ATOM    576  C   LEU A  76     157.335 112.833 114.899  1.00 93.22           C
ATOM    577  O   LEU A  76     156.171 112.572 115.216  1.00 95.31           O
ATOM    578  CB  LEU A  76     157.697 112.391 112.465  1.00 91.70           C
ATOM    579  CG  LEU A  76     158.368 111.649 111.308  1.00 96.20           C
ATOM    580  CD1 LEU A  76     157.580 111.847 110.021  1.00 94.95           C
ATOM    581  CD2 LEU A  76     159.813 112.086 111.134  1.00 94.71           C
ATOM    582  N   THR A  77     158.014 113.862 115.403  1.00 78.29           N
ATOM    583  CA  THR A  77     157.419 114.772 116.373  1.00 72.15           C
ATOM    584  C   THR A  77     157.775 116.206 116.018  1.00 73.12           C
ATOM    585  O   THR A  77     158.948 116.522 115.797  1.00 75.32           O
ATOM    586  CB  THR A  77     157.889 114.458 117.798  1.00 75.50           C
ATOM    587  OG1 THR A  77     159.317 114.344 117.820  1.00 78.77           O
ATOM    588  CG2 THR A  77     157.269 113.161 118.298  1.00 76.93           C
ATOM    589  N   GLY A  78     156.763 117.067 115.968  1.00 82.46           N
ATOM    590  CA  GLY A  78     156.973 118.491 115.799  1.00 81.82           C
ATOM    591  C   GLY A  78     157.404 118.937 114.418  1.00 85.95           C
ATOM    592  O   GLY A  78     156.662 118.785 113.439  1.00 94.26           O
ATOM    593  N   SER A  79     158.611 119.503 114.338  1.00 76.78           N
ATOM    594  CA  SER A  79     159.068 120.119 113.097  1.00 83.12           C
ATOM    595  C   SER A  79     159.196 119.095 111.978  1.00 83.69           C
ATOM    596  O   SER A  79     158.898 119.395 110.814  1.00 87.31           O
ATOM    597  CB  SER A  79     160.397 120.833 113.331  1.00 84.10           C
ATOM    598  OG  SER A  79     160.325 121.685 114.459  1.00 82.67           O
ATOM    599  N   GLU A  80     159.647 117.883 112.306  1.00 77.65           N
ATOM    600  CA  GLU A  80     159.737 116.832 111.299  1.00 80.04           C
ATOM    601  C   GLU A  80     158.366 116.527 110.714  1.00 81.26           C
ATOM    602  O   GLU A  80     158.208 116.408 109.492  1.00 89.33           O
ATOM    603  CB  GLU A  80     160.346 115.572 111.914  1.00 86.63           C
ATOM    604  CG  GLU A  80     161.826 115.673 112.217  1.00 87.81           C
ATOM    605  CD  GLU A  80     162.434 114.340 112.607  1.00 88.49           C
ATOM    606  OE1 GLU A  80     162.017 113.775 113.639  1.00 89.51           O
ATOM    607  OE2 GLU A  80     163.330 113.859 111.882  1.00 83.83           O
ATOM    608  N   GLN A  81     157.359 116.405 111.580  1.00 73.43           N
ATOM    609  CA  GLN A  81     156.005 116.132 111.115  1.00 74.87           C
ATOM    610  C   GLN A  81     155.482 117.272 110.253  1.00 81.48           C
ATOM    611  O   GLN A  81     154.849 117.037 109.215  1.00 88.65           O
ATOM    612  CB  GLN A  81     155.085 115.893 112.311  1.00 76.29           C
ATOM    613  CG  GLN A  81     153.683 115.456 111.945  1.00 82.54           C
ATOM    614  CD  GLN A  81     153.660 114.127 111.222  1.00 85.68           C
ATOM    615  OE1 GLN A  81     153.295 114.051 110.049  1.00 87.06           O
ATOM    616  NE2 GLN A  81     154.051 113.067 111.920  1.00 83.88           N
ATOM    617  N   ILE A  82     155.744 118.515 110.664  1.00 78.26           N
ATOM    618  CA  ILE A  82     155.279 119.667 109.894  1.00 77.43           C
ATOM    619  C   ILE A  82     155.899 119.661 108.502  1.00 77.95           C
ATOM    620  O   ILE A  82     155.205 119.828 107.491  1.00 85.23           O
ATOM    621  CB  ILE A  82     155.590 120.975 110.643  1.00 78.04           C
ATOM    622  CG1 ILE A  82     154.824 121.029 111.964  1.00 79.90           C
ATOM    623  CG2 ILE A  82     155.246 122.177 109.782  1.00 78.90           C
ATOM    624  CD1 ILE A  82     155.266 122.150 112.877  1.00 79.76           C
ATOM    625  N   PHE A  83     157.216 119.452 108.431  1.00 74.99           N
ATOM    626  CA  PHE A  83     157.897 119.449 107.140  1.00 72.81           C
ATOM    627  C   PHE A  83     157.398 118.317 106.253  1.00 74.94           C
ATOM    628  O   PHE A  83     157.156 118.517 105.054  1.00 80.47           O
ATOM    629  CB  PHE A  83     159.407 119.341 107.349  1.00 72.17           C
ATOM    630  CG  PHE A  83     160.189 119.217 106.075  1.00 73.90           C
ATOM    631  CD1 PHE A  83     160.410 120.321 105.274  1.00 79.59           C
ATOM    632  CD2 PHE A  83     160.709 117.998 105.683  1.00 75.99           C
ATOM    633  CE1 PHE A  83     161.133 120.210 104.103  1.00 81.21           C
ATOM    634  CE2 PHE A  83     161.431 117.881 104.513  1.00 78.28           C
ATOM    635  CZ  PHE A  83     161.644 118.988 103.723  1.00 80.31           C
ATOM    636  N   TYR A  84     157.237 117.120 106.822  1.00 80.82           N
ATOM    637  CA  TYR A  84     156.786 115.981 106.032  1.00 78.70           C
ATOM    638  C   TYR A  84     155.388 116.216 105.480  1.00 77.27           C
ATOM    639  O   TYR A  84     155.132 115.992 104.289  1.00 89.18           O
ATOM    640  CB  TYR A  84     156.826 114.709 106.879  1.00 83.96           C
ATOM    641  CG  TYR A  84     156.092 113.541 106.264  1.00 86.06           C
ATOM    642  CD1 TYR A  84     156.673 112.785 105.257  1.00 88.36           C
ATOM    643  CD2 TYR A  84     154.821 113.189 106.697  1.00 85.43           C
ATOM    644  CE1 TYR A  84     156.008 111.715 104.692  1.00 89.58           C
ATOM    645  CE2 TYR A  84     154.147 112.120 106.139  1.00 86.50           C
ATOM    646  CZ  TYR A  84     154.745 111.386 105.137  1.00 90.15           C
ATOM    647  OH  TYR A  84     154.079 110.320 104.579  1.00 89.45           O
ATOM    648  N   SER A  85     154.467 116.678 106.331  1.00 67.91           N
ATOM    649  CA  SER A  85     153.108 116.936 105.873  1.00 75.00           C
ATOM    650  C   SER A  85     153.086 118.016 104.800  1.00 79.45           C
ATOM    651  O   SER A  85     152.385 117.882 103.788  1.00 85.40           O
ATOM    652  CB  SER A  85     152.223 117.333 107.053  1.00 78.23           C
ATOM    653  OG  SER A  85     152.689 118.524 107.660  1.00 82.83           O
ATOM    654  N   GLY A  86     153.858 119.087 104.995  1.00 77.21           N
ATOM    655  CA  GLY A  86     153.867 120.159 104.015  1.00 79.00           C
ATOM    656  C   GLY A  86     154.377 119.704 102.663  1.00 76.20           C
ATOM    657  O   GLY A  86     153.767 119.986 101.628  1.00 80.45           O
ATOM    658  N   PHE A  87     155.498 118.978 102.653  1.00 74.25           N
ATOM    659  CA  PHE A  87     156.049 118.522 101.381  1.00 70.22           C
ATOM    660  C   PHE A  87     155.128 117.513 100.708  1.00 75.90           C
ATOM    661  O   PHE A  87     154.955 117.548  99.483  1.00 80.08           O
ATOM    662  CB  PHE A  87     157.440 117.929 101.584  1.00 75.63           C
ATOM    663  CG  PHE A  87     158.322 118.042 100.375  1.00 79.52           C
ATOM    664  CD1 PHE A  87     159.047 119.196 100.137  1.00 78.99           C
ATOM    665  CD2 PHE A  87     158.427 116.994  99.477  1.00 85.26           C
ATOM    666  CE1 PHE A  87     159.859 119.305  99.026  1.00 78.95           C
ATOM    667  CE2 PHE A  87     159.239 117.097  98.364  1.00 85.34           C
ATOM    668  CZ  PHE A  87     159.956 118.255  98.138  1.00 80.47           C
ATOM    669  N   LYS A  88     154.527 116.606 101.486  1.00 81.89           N
ATOM    670  CA  LYS A  88     153.608 115.636 100.900  1.00 77.00           C
ATOM    671  C   LYS A  88     152.416 116.328 100.255  1.00 73.99           C
ATOM    672  O   LYS A  88     152.045 116.012  99.116  1.00 84.27           O
ATOM    673  CB  LYS A  88     153.141 114.648 101.968  1.00 82.62           C
ATOM    674  CG  LYS A  88     152.257 113.531 101.441  1.00 86.57           C
ATOM    675  CD  LYS A  88     151.588 112.778 102.579  1.00 83.90           C
ATOM    676  CE  LYS A  88     151.071 111.425 102.121  1.00 83.22           C
ATOM    677  NZ  LYS A  88     152.154 110.405 102.073  1.00 84.09           N
ATOM    678  N   GLU A  89     151.813 117.288 100.961  1.00 75.11           N
ATOM    679  CA  GLU A  89     150.678 118.009 100.397  1.00 86.01           C
ATOM    680  C   GLU A  89     151.083 118.789  99.154  1.00 89.64           C
ATOM    681  O   GLU A  89     150.347 118.806  98.160  1.00 86.66           O
ATOM    682  CB  GLU A  89     150.075 118.942 101.446  1.00 88.91           C
ATOM    683  CG  GLU A  89     148.787 119.621 101.006  1.00 91.93           C
ATOM    684  CD  GLU A  89     147.598 118.678 101.010  1.00 93.27           C
ATOM    685  OE1 GLU A  89     147.685 117.609 101.650  1.00 93.04           O
ATOM    686  OE2 GLU A  89     146.576 119.007 100.372  1.00 92.34           O
ATOM    687  N   PHE A  90     152.253 119.433  99.185  1.00 90.46           N
ATOM    688  CA  PHE A  90     152.698 120.212  98.035  1.00 83.04           C
ATOM    689  C   PHE A  90     152.897 119.328  96.812  1.00 79.61           C
ATOM    690  O   PHE A  90     152.452 119.667  95.710  1.00 82.19           O
ATOM    691  CB  PHE A  90     153.989 120.956  98.369  1.00 83.95           C
ATOM    692  CG  PHE A  90     154.593 121.671  97.197  1.00 82.62           C
ATOM    693  CD1 PHE A  90     153.922 122.716  96.587  1.00 87.68           C
ATOM    694  CD2 PHE A  90     155.828 121.295  96.702  1.00 83.35           C
ATOM    695  CE1 PHE A  90     154.475 123.376  95.507  1.00 88.57           C
ATOM    696  CE2 PHE A  90     156.387 121.950  95.623  1.00 85.66           C
ATOM    697  CZ  PHE A  90     155.709 122.992  95.024  1.00 86.71           C
ATOM    698  N   VAL A  91     153.563 118.184  96.986  1.00 81.73           N
ATOM    699  CA  VAL A  91     153.799 117.290  95.854  1.00 81.29           C
ATOM    700  C   VAL A  91     152.482 116.743  95.318  1.00 80.74           C
ATOM    701  O   VAL A  91     152.267 116.686  94.099  1.00 81.49           O
ATOM    702  CB  VAL A  91     154.764 116.159  96.252  1.00 85.90           C
ATOM    703  CG1 VAL A  91     154.933 115.180  95.102  1.00 84.02           C
ATOM    704  CG2 VAL A  91     156.110 116.733  96.651  1.00 87.62           C
ATOM    705  N   ARG A  92     151.578 116.334  96.215  1.00 92.21           N
ATOM    706  CA  ARG A  92     150.304 115.785  95.763  1.00 89.74           C
ATOM    707  C   ARG A  92     149.499 116.821  94.990  1.00 92.71           C
ATOM    708  O   ARG A  92     148.906 116.507  93.951  1.00 95.81           O
ATOM    709  CB  ARG A  92     149.501 115.259  96.953  1.00 92.67           C
ATOM    710  CG  ARG A  92     148.128 114.723  96.578  1.00 92.19           C
ATOM    711  CD  ARG A  92     147.551 113.844  97.675  1.00 96.79           C
ATOM    712  NE  ARG A  92     147.266 114.594  98.892  1.00 98.75           N
ATOM    713  CZ  ARG A  92     147.955 114.482 100.020  1.00 96.94           C
ATOM    714  NH1 ARG A  92     148.983 113.656 100.122  1.00 95.33           N
ATOM    715  NH2 ARG A  92     147.604 115.218 101.071  1.00 96.79           N
ATOM    716  N   LEU A  93     149.466 118.063  95.477  1.00 98.51           N
ATOM    717  CA  LEU A  93     148.731 119.107  94.772  1.00 99.50           C
ATOM    718  C   LEU A  93     149.386 119.447  93.438  1.00 95.38           C
ATOM    719  O   LEU A  93     148.692 119.673  92.441  1.00 96.59           O
ATOM    720  CB  LEU A  93     148.617 120.354  95.649  1.00 98.48           C
ATOM    721  CG  LEU A  93     147.681 120.243  96.854  1.00 97.14           C
ATOM    722  CD1 LEU A  93     147.646 121.549  97.632  1.00 95.41           C
ATOM    723  CD2 LEU A  93     146.283 119.838  96.413  1.00 96.51           C
ATOM    724  N   HIS A  94     150.720 119.489  93.398  1.00 84.94           N
ATOM    725  CA  HIS A  94     151.407 119.907  92.182  1.00 85.27           C
ATOM    726  C   HIS A  94     151.302 118.854  91.087  1.00 80.91           C
ATOM    727  O   HIS A  94     151.231 119.195  89.901  1.00 80.31           O
ATOM    728  CB  HIS A  94     152.872 120.215  92.487  1.00 87.71           C
ATOM    729  CG  HIS A  94     153.590 120.900  91.367  1.00 82.40           C
ATOM    730  ND1 HIS A  94     154.092 120.220  90.280  1.00 82.65           N
ATOM    731  CD2 HIS A  94     153.890 122.204  91.166  1.00 82.76           C
ATOM    732  CE1 HIS A  94     154.671 121.076  89.457  1.00 83.01           C
ATOM    733  NE2 HIS A  94     154.561 122.287  89.971  1.00 84.84           N
ATOM    734  N   ARG A  95     151.304 117.571  91.458  1.00 95.40           N
ATOM    735  CA  ARG A  95     151.223 116.524  90.443  1.00 95.03           C
ATOM    736  C   ARG A  95     149.897 116.561  89.693  1.00 97.01           C
ATOM    737  O   ARG A  95     149.825 116.120  88.540  1.00 96.77           O
ATOM    738  CB  ARG A  95     151.432 115.152  91.082  1.00 97.45           C
ATOM    739  CG  ARG A  95     152.886 114.825  91.373  1.00 96.98           C
ATOM    740  CD  ARG A  95     153.685 114.698  90.086  1.00 99.82           C
ATOM    741  NE  ARG A  95     153.080 113.751  89.156  1.00103.78           N
ATOM    742  CZ  ARG A  95     153.251 112.437  89.206  1.00101.49           C
ATOM    743  NH1 ARG A  95     154.006 111.873  90.135  1.00 98.40           N
ATOM    744  NH2 ARG A  95     152.649 111.669  88.302  1.00 99.04           N
ATOM    745  N   ALA A  96     148.840 117.077  90.324  1.00110.54           N
ATOM    746  CA  ALA A  96     147.537 117.123  89.667  1.00111.76           C
ATOM    747  C   ALA A  96     147.527 118.122  88.517  1.00112.85           C
ATOM    748  O   ALA A  96     146.859 117.900  87.500  1.00110.21           O
ATOM    749  CB  ALA A  96     146.449 117.464  90.685  1.00110.44           C
ATOM    750  N   ASN A  97     148.262 119.228  88.661  1.00125.95           N
ATOM    751  CA  ASN A  97     148.295 120.304  87.666  1.00123.82           C
ATOM    752  C   ASN A  97     146.901 120.855  87.379  1.00124.85           C
ATOM    753  O   ASN A  97     146.544 121.104  86.225  1.00123.93           O
ATOM    754  CB  ASN A  97     148.967 119.846  86.368  1.00121.87           C
ATOM    755  CG  ASN A  97     149.456 121.008  85.525  1.00124.45           C
ATOM    756  OD1 ASN A  97     149.772 122.077  86.045  1.00124.47           O
ATOM    757  ND2 ASN A  97     149.516 120.803  84.214  1.00125.73           N
ATOM    758  N   SER A  98     146.099 121.046  88.427  1.00134.85           N
ATOM    759  CA  SER A  98     144.741 121.558  88.288  1.00134.37           C
ATOM    760  C   SER A  98     144.480 122.756  89.195  1.00134.49           C
ATOM    761  O   SER A  98     143.323 123.141  89.389  1.00135.02           O
ATOM    762  CB  SER A  98     143.723 120.451  88.566  1.00132.96           C
ATOM    763  OG  SER A  98     143.806 119.425  87.592  1.00132.52           O
ATOM    764  N   HIS A  99     145.529 123.354  89.758  1.00132.65           N
ATOM    765  CA  HIS A  99     145.375 124.485  90.659  1.00131.88           C
ATOM    766  C   HIS A  99     146.418 125.547  90.343  1.00130.84           C
ATOM    767  O   HIS A  99     147.507 125.245  89.847  1.00128.72           O
ATOM    768  CB  HIS A  99     145.497 124.059  92.129  1.00131.07           C
ATOM    769  CG  HIS A  99     144.580 122.941  92.513  1.00133.02           C
ATOM    770  ND1 HIS A  99     143.244 123.136  92.792  1.00133.38           N
ATOM    771  CD2 HIS A  99     144.806 121.615  92.667  1.00131.82           C
ATOM    772  CE1 HIS A  99     142.687 121.978  93.100  1.00132.25           C
ATOM    773  NE2 HIS A  99     143.613 121.039  93.032  1.00132.38           N
ATOM    774  N   ALA A 100     146.068 126.796  90.641  1.00126.33           N
ATOM    775  CA  ALA A 100     146.979 127.911  90.455  1.00126.51           C
ATOM    776  C   ALA A 100     148.075 127.882  91.518  1.00126.85           C
ATOM    777  O   ALA A 100     147.926 127.235  92.558  1.00126.16           O
ATOM    778  CB  ALA A 100     146.213 129.230  90.515  1.00125.37           C
ATOM    779  N   PRO A 101     149.201 128.564  91.271  1.00105.49           N
ATOM    780  CA  PRO A 101     150.270 128.599  92.286  1.00104.74           C
ATOM    781  C   PRO A 101     149.809 129.101  93.645  1.00106.75           C
ATOM    782  O   PRO A 101     150.228 128.562  94.679  1.00107.89           O
ATOM    783  CB  PRO A 101     151.306 129.539  91.658  1.00 99.45           C
ATOM    784  CG  PRO A 101     151.101 129.397  90.194  1.00100.51           C
ATOM    785  CD  PRO A 101     149.637 129.135  89.984  1.00 99.07           C
ATOM    786  N   GLU A 102     148.943 130.116  93.675  1.00110.70           N
ATOM    787  CA  GLU A 102     148.425 130.591  94.953  1.00113.24           C
ATOM    788  C   GLU A 102     147.592 129.515  95.636  1.00115.38           C
ATOM    789  O   GLU A 102     147.666 129.343  96.860  1.00116.76           O
ATOM    790  CB  GLU A 102     147.606 131.865  94.746  1.00111.74           C
ATOM    791  CG  GLU A 102     148.346 132.950  93.977  1.00113.91           C
ATOM    792  CD  GLU A 102     147.531 134.218  93.820  1.00116.45           C
ATOM    793  OE1 GLU A 102     146.468 134.328  94.466  1.00116.89           O
ATOM    794  OE2 GLU A 102     147.954 135.106  93.050  1.00114.39           O
ATOM    795  N   ALA A 103     146.804 128.770  94.857  1.00107.43           N
ATOM    796  CA  ALA A 103     145.987 127.705  95.429  1.00108.77           C
ATOM    797  C   ALA A 103     146.849 126.617  96.057  1.00110.50           C
ATOM    798  O   ALA A 103     146.568 126.160  97.173  1.00111.31           O
ATOM    799  CB  ALA A 103     145.072 127.113  94.359  1.00106.82           C
ATOM    800  N   VAL A 104     147.906 126.189  95.361  1.00 94.63           N
ATOM    801  CA  VAL A 104     148.748 125.134  95.915  1.00 94.29           C
ATOM    802  C   VAL A 104     149.527 125.641  97.122  1.00 96.75           C
ATOM    803  O   VAL A 104     149.736 124.896  98.087  1.00100.80           O
ATOM    804  CB  VAL A 104     149.674 124.536  94.836  1.00 91.67           C
ATOM    805  CG1 VAL A 104     148.853 123.974  93.686  1.00 96.36           C
ATOM    806  CG2 VAL A 104     150.675 125.554  94.333  1.00 94.03           C
ATOM    807  N   VAL A 105     149.953 126.908  97.110  1.00 87.31           N
ATOM    808  CA  VAL A 105     150.637 127.459  98.278  1.00 87.08           C
ATOM    809  C   VAL A 105     149.705 127.482  99.485  1.00 90.85           C
ATOM    810  O   VAL A 105     150.098 127.116 100.602  1.00 97.44           O
ATOM    811  CB  VAL A 105     151.198 128.857  97.961  1.00 89.89           C
ATOM    812  CG1 VAL A 105     151.605 129.570  99.239  1.00 92.89           C
ATOM    813  CG2 VAL A 105     152.385 128.743  97.022  1.00 87.90           C
ATOM    814  N   GLU A 106     148.454 127.906  99.283  1.00 91.16           N
ATOM    815  CA  GLU A 106     147.499 127.940 100.387  1.00 95.61           C
ATOM    816  C   GLU A 106     147.197 126.536 100.903  1.00 98.50           C
ATOM    817  O   GLU A 106     147.106 126.315 102.121  1.00100.57           O
ATOM    818  CB  GLU A 106     146.221 128.648  99.938  1.00 94.84           C
ATOM    819  CG  GLU A 106     145.037 128.482 100.872  1.00 99.85           C
ATOM    820  CD  GLU A 106     143.759 129.048 100.283  1.00 99.78           C
ATOM    821  OE1 GLU A 106     143.308 128.538  99.236  1.00 98.63           O
ATOM    822  OE2 GLU A 106     143.205 130.002 100.868  1.00 96.93           O
ATOM    823  N   GLY A 107     147.038 125.575  99.991  1.00 90.34           N
ATOM    824  CA  GLY A 107     146.826 124.200 100.410  1.00 89.80           C
ATOM    825  C   GLY A 107     147.997 123.644 101.197  1.00 89.03           C
ATOM    826  O   GLY A 107     147.813 122.886 102.152  1.00 93.82           O
ATOM    827  N   ALA A 108     149.219 124.007 100.801  1.00 72.83           N
ATOM    828  CA  ALA A 108     150.391 123.591 101.561  1.00 74.85           C
ATOM    829  C   ALA A 108     150.398 124.216 102.950  1.00 76.91           C
ATOM    830  O   ALA A 108     150.732 123.548 103.935  1.00 85.00           O
ATOM    831  CB  ALA A 108     151.665 123.954 100.801  1.00 79.06           C
ATOM    832  N   SER A 109     150.031 125.496 103.049  1.00 63.94           N
ATOM    833  CA  SER A 109     150.037 126.169 104.346  1.00 64.72           C
ATOM    834  C   SER A 109     149.013 125.560 105.300  1.00 73.47           C
ATOM    835  O   SER A 109     149.265 125.452 106.510  1.00 84.18           O
ATOM    836  CB  SER A 109     149.771 127.662 104.162  1.00 73.17           C
ATOM    837  OG  SER A 109     150.808 128.275 103.416  1.00 80.04           O
ATOM    838  N   ARG A 110     147.846 125.176 104.776  1.00 68.82           N
ATOM    839  CA  ARG A 110     146.788 124.659 105.642  1.00 71.40           C
ATOM    840  C   ARG A 110     147.217 123.380 106.359  1.00 75.82           C
ATOM    841  O   ARG A 110     146.942 123.206 107.555  1.00 82.91           O
ATOM    842  CB  ARG A 110     145.519 124.412 104.832  1.00 69.71           C
ATOM    843  CG  ARG A 110     144.354 123.915 105.665  1.00 73.00           C
ATOM    844  CD  ARG A 110     143.124 123.691 104.813  1.00 77.09           C
ATOM    845  NE  ARG A 110     143.276 122.547 103.923  1.00 81.39           N
ATOM    846  CZ  ARG A 110     143.026 121.291 104.268  1.00 79.49           C
ATOM    847  NH1 ARG A 110     142.605 120.980 105.483  1.00 75.88           N
ATOM    848  NH2 ARG A 110     143.202 120.324 103.373  1.00 77.12           N
ATOM    849  N   ALA A 111     147.880 122.469 105.642  1.00 67.05           N
ATOM    850  CA  ALA A 111     148.308 121.215 106.256  1.00 69.80           C
ATOM    851  C   ALA A 111     149.317 121.461 107.370  1.00 75.21           C
ATOM    852  O   ALA A 111     149.258 120.820 108.428  1.00 81.69           O
ATOM    853  CB  ALA A 111     148.894 120.285 105.196  1.00 68.66           C
ATOM    854  N   MET A 112     150.255 122.384 107.148  1.00 67.02           N
ATOM    855  CA  MET A 112     151.221 122.717 108.187  1.00 67.38           C
ATOM    856  C   MET A 112     150.528 123.306 109.407  1.00 68.64           C
ATOM    857  O   MET A 112     150.885 122.983 110.548  1.00 80.12           O
ATOM    858  CB  MET A 112     152.267 123.687 107.641  1.00 71.45           C
ATOM    859  CG  MET A 112     152.824 123.294 106.287  1.00 73.01           C
ATOM    860  SD  MET A 112     154.028 124.477 105.659  1.00 84.16           S
ATOM    861  CE  MET A 112     154.003 124.086 103.911  1.00 78.39           C
ATOM    862  N   ARG A 113     149.534 124.171 109.189  1.00 61.06           N
ATOM    863  CA  ARG A 113     148.798 124.730 110.320  1.00 66.63           C
ATOM    864  C   ARG A 113     148.100 123.635 111.120  1.00 72.26           C
ATOM    865  O   ARG A 113     148.145 123.629 112.360  1.00 78.03           O
ATOM    866  CB  ARG A 113     147.785 125.763 109.831  1.00 69.32           C
ATOM    867  CG  ARG A 113     147.281 126.696 110.918  1.00 73.91           C
ATOM    868  CD  ARG A 113     146.395 127.789 110.344  1.00 78.90           C
ATOM    869  NE  ARG A 113     145.033 127.323 110.113  1.00 79.72           N
ATOM    870  CZ  ARG A 113     144.232 127.791 109.165  1.00 80.09           C
ATOM    871  NH1 ARG A 113     144.626 128.742 108.334  1.00 79.68           N
ATOM    872  NH2 ARG A 113     143.005 127.291 109.048  1.00 77.59           N
ATOM    873  N   ILE A 114     147.461 122.691 110.425  1.00 63.75           N
ATOM    874  CA  ILE A 114     146.761 121.607 111.111  1.00 59.94           C
ATOM    875  C   ILE A 114     147.740 120.759 111.916  1.00 62.16           C
ATOM    876  O   ILE A 114     147.475 120.405 113.074  1.00 72.11           O
ATOM    877  CB  ILE A 114     145.974 120.756 110.096  1.00 60.30           C
ATOM    878  CG1 ILE A 114     144.727 121.507 109.631  1.00 65.96           C
ATOM    879  CG2 ILE A 114     145.589 119.417 110.700  1.00 63.89           C
ATOM    880  CD1 ILE A 114     143.977 120.809 108.521  1.00 66.88           C
ATOM    881  N   SER A 115     148.884 120.419 111.317  1.00 56.62           N
ATOM    882  CA  SER A 115     149.867 119.598 112.018  1.00 62.58           C
ATOM    883  C   SER A 115     150.413 120.313 113.248  1.00 67.17           C
ATOM    884  O   SER A 115     150.603 119.694 114.304  1.00 71.63           O
ATOM    885  CB  SER A 115     151.003 119.216 111.070  1.00 69.88           C
ATOM    886  OG  SER A 115     151.753 118.131 111.587  1.00 74.88           O
ATOM    887  N   MET A 116     150.681 121.617 113.130  1.00 69.16           N
ATOM    888  CA  MET A 116     151.160 122.379 114.278  1.00 62.34           C
ATOM    889  C   MET A 116     150.134 122.389 115.402  1.00 60.99           C
ATOM    890  O   MET A 116     150.484 122.212 116.578  1.00 75.77           O
ATOM    891  CB  MET A 116     151.498 123.806 113.853  1.00 68.40           C
ATOM    892  CG  MET A 116     151.822 124.735 115.005  1.00 70.95           C
ATOM    893  SD  MET A 116     152.251 126.391 114.444  1.00 91.65           S
ATOM    894  CE  MET A 116     150.632 127.155 114.389  1.00 75.66           C
ATOM    895  N   ASN A 117     148.859 122.600 115.061  1.00 56.22           N
ATOM    896  CA  ASN A 117     147.822 122.594 116.088  1.00 57.61           C
ATOM    897  C   ASN A 117     147.737 121.238 116.775  1.00 56.25           C
ATOM    898  O   ASN A 117     147.605 121.162 118.004  1.00 64.16           O
ATOM    899  CB  ASN A 117     146.474 122.976 115.480  1.00 61.22           C
ATOM    900  CG  ASN A 117     146.348 124.466 115.235  1.00 65.69           C
ATOM    901  OD1 ASN A 117     146.167 125.246 116.169  1.00 67.92           O
ATOM    902  ND2 ASN A 117     146.444 124.869 113.974  1.00 66.69           N
ATOM    903  N   ARG A 118     147.823 120.153 116.001  1.00 59.96           N
ATOM    904  CA  ARG A 118     147.763 118.823 116.600  1.00 62.38           C
ATOM    905  C   ARG A 118     148.946 118.577 117.531  1.00 63.29           C
ATOM    906  O   ARG A 118     148.780 118.017 118.622  1.00 64.18           O
ATOM    907  CB  ARG A 118     147.706 117.754 115.509  1.00 70.28           C
ATOM    908  CG  ARG A 118     147.585 116.337 116.046  1.00 71.54           C
ATOM    909  CD  ARG A 118     147.077 115.375 114.984  1.00 72.66           C
ATOM    910  NE  ARG A 118     147.966 115.306 113.831  1.00 72.29           N
ATOM    911  CZ  ARG A 118     147.656 115.743 112.618  1.00 72.85           C
ATOM    912  NH1 ARG A 118     146.479 116.289 112.360  1.00 72.49           N
ATOM    913  NH2 ARG A 118     148.549 115.628 111.639  1.00 73.32           N
ATOM    914  N   GLU A 119     150.149 118.986 117.119  1.00 68.15           N
ATOM    915  CA  GLU A 119     151.321 118.794 117.969  1.00 61.20           C
ATOM    916  C   GLU A 119     151.202 119.583 119.267  1.00 62.23           C
ATOM    917  O   GLU A 119     151.534 119.074 120.347  1.00 73.75           O
ATOM    918  CB  GLU A 119     152.590 119.191 117.217  1.00 70.32           C
ATOM    919  CG  GLU A 119     153.013 118.197 116.152  1.00 78.49           C
ATOM    920  CD  GLU A 119     153.109 116.781 116.682  1.00 81.22           C
ATOM    921  OE1 GLU A 119     154.074 116.484 117.417  1.00 80.84           O
ATOM    922  OE2 GLU A 119     152.218 115.965 116.365  1.00 81.85           O
ATOM    923  N   LEU A 120     150.736 120.831 119.184  1.00 55.97           N
ATOM    924  CA  LEU A 120     150.566 121.625 120.397  1.00 48.26           C
ATOM    925  C   LEU A 120     149.523 121.008 121.320  1.00 55.37           C
ATOM    926  O   LEU A 120     149.706 120.976 122.544  1.00 63.80           O
ATOM    927  CB  LEU A 120     150.190 123.062 120.041  1.00 56.58           C
ATOM    928  CG  LEU A 120     151.375 123.973 119.725  1.00 64.86           C
ATOM    929  CD1 LEU A 120     150.901 125.292 119.136  1.00 65.20           C
ATOM    930  CD2 LEU A 120     152.206 124.202 120.974  1.00 63.15           C
ATOM    931  N   GLU A 121     148.422 120.508 120.752  1.00 66.46           N
ATOM    932  CA  GLU A 121     147.415 119.840 121.570  1.00 61.59           C
ATOM    933  C   GLU A 121     147.992 118.610 122.256  1.00 58.01           C
ATOM    934  O   GLU A 121     147.691 118.343 123.425  1.00 62.89           O
ATOM    935  CB  GLU A 121     146.207 119.460 120.713  1.00 69.89           C
ATOM    936  CG  GLU A 121     145.335 120.638 120.309  1.00 70.91           C
ATOM    937  CD  GLU A 121     144.238 120.244 119.340  1.00 76.05           C
ATOM    938  OE1 GLU A 121     143.353 119.454 119.731  1.00 74.76           O
ATOM    939  OE2 GLU A 121     144.260 120.725 118.187  1.00 74.82           O
ATOM    940  N   ASN A 122     148.822 117.844 121.543  1.00 65.00           N
ATOM    941  CA  ASN A 122     149.454 116.678 122.152  1.00 61.63           C
ATOM    942  C   ASN A 122     150.377 117.081 123.295  1.00 57.34           C
ATOM    943  O   ASN A 122     150.437 116.401 124.325  1.00 62.41           O
ATOM    944  CB  ASN A 122     150.226 115.885 121.098  1.00 66.68           C
ATOM    945  CG  ASN A 122     149.320 115.284 120.042  1.00 75.09           C
ATOM    946  OD1 ASN A 122     148.126 115.091 120.269  1.00 75.71           O
ATOM    947  ND2 ASN A 122     149.886 114.985 118.878  1.00 74.77           N
ATOM    948  N   LEU A 123     151.114 118.181 123.128  1.00 55.69           N
ATOM    949  CA  LEU A 123     152.046 118.603 124.172  1.00 50.08           C
ATOM    950  C   LEU A 123     151.321 119.147 125.400  1.00 55.44           C
ATOM    951  O   LEU A 123     151.786 118.962 126.530  1.00 61.23           O
ATOM    952  CB  LEU A 123     153.017 119.649 123.628  1.00 57.01           C
ATOM    953  CG  LEU A 123     154.130 119.150 122.707  1.00 63.15           C
ATOM    954  CD1 LEU A 123     154.955 120.318 122.191  1.00 58.80           C
ATOM    955  CD2 LEU A 123     155.013 118.146 123.429  1.00 65.10           C
ATOM    956  N   GLU A 124     150.185 119.818 125.206  1.00 64.25           N
ATOM    957  CA  GLU A 124     149.547 120.576 126.280  1.00 55.72           C
ATOM    958  C   GLU A 124     148.586 119.755 127.139  1.00 59.51           C
ATOM    959  O   GLU A 124     147.667 120.337 127.724  1.00 69.88           O
ATOM    960  CB  GLU A 124     148.800 121.778 125.696  1.00 59.88           C
ATOM    961  CG  GLU A 124     149.704 122.912 125.244  1.00 68.64           C
ATOM    962  CD  GLU A 124     148.932 124.072 124.645  1.00 70.04           C
ATOM    963  OE1 GLU A 124     148.316 124.839 125.414  1.00 66.97           O
ATOM    964  OE2 GLU A 124     148.942 124.217 123.404  1.00 73.03           O
ATOM    965  N   THR A 125     148.760 118.440 127.237  1.00 58.66           N
ATOM    966  CA  THR A 125     147.808 117.618 127.974  1.00 60.07           C
ATOM    967  C   THR A 125     147.984 117.762 129.484  1.00 66.36           C
ATOM    968  O   THR A 125     149.075 118.046 129.984  1.00 72.67           O
ATOM    969  CB  THR A 125     147.957 116.149 127.583  1.00 60.62           C
ATOM    970  OG1 THR A 125     149.314 115.736 127.786  1.00 67.14           O
ATOM    971  CG2 THR A 125     147.582 115.946 126.125  1.00 62.17           C
ATOM    972  N   HIS A 126     146.878 117.570 130.207  1.00 58.31           N
ATOM    973  CA  HIS A 126     146.785 117.459 131.663  1.00 49.60           C
ATOM    974  C   HIS A 126     147.101 118.748 132.409  1.00 52.09           C
ATOM    975  O   HIS A 126     147.074 118.745 133.645  1.00 61.05           O
ATOM    976  CB  HIS A 126     147.685 116.349 132.222  1.00 57.64           C
ATOM    977  CG  HIS A 126     147.170 114.967 131.966  1.00 61.10           C
ATOM    978  ND1 HIS A 126     147.688 114.150 130.985  1.00 62.77           N
ATOM    979  CD2 HIS A 126     146.184 114.259 132.565  1.00 59.15           C
ATOM    980  CE1 HIS A 126     147.043 112.997 130.990  1.00 60.73           C
ATOM    981  NE2 HIS A 126     146.126 113.038 131.940  1.00 59.39           N
ATOM    982  N   ILE A 127     147.403 119.844 131.716  1.00 45.51           N
ATOM    983  CA  ILE A 127     147.718 121.094 132.409  1.00 41.76           C
ATOM    984  C   ILE A 127     146.534 121.652 133.194  1.00 56.63           C
ATOM    985  O   ILE A 127     146.720 122.021 134.365  1.00 71.62           O
ATOM    986  CB  ILE A 127     148.305 122.113 131.415  1.00 51.54           C
ATOM    987  CG1 ILE A 127     149.750 121.747 131.078  1.00 56.71           C
ATOM    988  CG2 ILE A 127     148.242 123.517 131.984  1.00 57.11           C
ATOM    989  CD1 ILE A 127     150.329 122.543 129.931  1.00 63.93           C
ATOM    990  N   PRO A 128     145.317 121.748 132.640  1.00 56.33           N
ATOM    991  CA  PRO A 128     144.233 122.425 133.379  1.00 57.29           C
ATOM    992  C   PRO A 128     143.859 121.769 134.701  1.00 59.34           C
ATOM    993  O   PRO A 128     143.263 122.439 135.559  1.00 70.24           O
ATOM    994  CB  PRO A 128     143.058 122.389 132.392  1.00 61.27           C
ATOM    995  CG  PRO A 128     143.690 122.248 131.061  1.00 59.02           C
ATOM    996  CD  PRO A 128     144.876 121.373 131.284  1.00 57.34           C
ATOM    997  N   PHE A 129     144.171 120.487 134.891  1.00 50.72           N
ATOM    998  CA  PHE A 129     143.848 119.836 136.155  1.00 47.09           C
ATOM    999  C   PHE A 129     144.595 120.482 137.313  1.00 54.26           C
ATOM   1000  O   PHE A 129     144.051 120.614 138.416  1.00 65.09           O
ATOM   1001  CB  PHE A 129     144.165 118.345 136.079  1.00 53.38           C
ATOM   1002  CG  PHE A 129     143.787 117.588 137.316  1.00 51.64           C
ATOM   1003  CD1 PHE A 129     142.458 117.416 137.656  1.00 56.75           C
ATOM   1004  CD2 PHE A 129     144.758 117.053 138.140  1.00 49.88           C
ATOM   1005  CE1 PHE A 129     142.106 116.721 138.794  1.00 56.07           C
ATOM   1006  CE2 PHE A 129     144.412 116.358 139.279  1.00 55.74           C
ATOM   1007  CZ  PHE A 129     143.084 116.192 139.607  1.00 57.58           C
ATOM   1008  N   LEU A 130     145.847 120.883 137.085  1.00 47.08           N
ATOM   1009  CA  LEU A 130     146.606 121.558 138.130  1.00 51.68           C
ATOM   1010  C   LEU A 130     145.942 122.868 138.529  1.00 59.07           C
ATOM   1011  O   LEU A 130     145.839 123.186 139.721  1.00 72.99           O
ATOM   1012  CB  LEU A 130     148.038 121.804 137.660  1.00 47.87           C
ATOM   1013  CG  LEU A 130     148.911 120.563 137.489  1.00 52.02           C
ATOM   1014  CD1 LEU A 130     150.201 120.919 136.776  1.00 57.39           C
ATOM   1015  CD2 LEU A 130     149.198 119.924 138.836  1.00 57.84           C
ATOM   1016  N   GLY A 131     145.483 123.641 137.544  1.00 43.75           N
ATOM   1017  CA  GLY A 131     144.787 124.877 137.854  1.00 49.51           C
ATOM   1018  C   GLY A 131     143.502 124.640 138.621  1.00 55.53           C
ATOM   1019  O   GLY A 131     143.197 125.357 139.579  1.00 63.74           O
ATOM   1020  N   THR A 132     142.734 123.626 138.216  1.00 52.30           N
ATOM   1021  CA  THR A 132     141.505 123.310 138.939  1.00 51.99           C
ATOM   1022  C   THR A 132     141.800 122.928 140.383  1.00 51.78           C
ATOM   1023  O   THR A 132     141.116 123.386 141.306  1.00 63.43           O
ATOM   1024  CB  THR A 132     140.744 122.185 138.240  1.00 60.53           C
ATOM   1025  OG1 THR A 132     141.576 121.022 138.156  1.00 68.06           O
ATOM   1026  CG2 THR A 132     140.322 122.609 136.842  1.00 61.09           C
ATOM   1027  N   VAL A 133     142.821 122.096 140.598  1.00 50.75           N
ATOM   1028  CA  VAL A 133     143.171 121.679 141.954  1.00 55.55           C
ATOM   1029  C   VAL A 133     143.578 122.885 142.790  1.00 54.23           C
ATOM   1030  O   VAL A 133     143.112 123.066 143.923  1.00 60.12           O
ATOM   1031  CB  VAL A 133     144.285 120.618 141.916  1.00 53.29           C
ATOM   1032  CG1 VAL A 133     144.962 120.509 143.270  1.00 50.35           C
ATOM   1033  CG2 VAL A 133     143.721 119.274 141.488  1.00 56.80           C
ATOM   1034  N   GLY A 134     144.439 123.739 142.233  1.00 49.11           N
ATOM   1035  CA  GLY A 134     144.893 124.903 142.974  1.00 55.98           C
ATOM   1036  C   GLY A 134     143.768 125.862 143.306  1.00 62.27           C
ATOM   1037  O   GLY A 134     143.771 126.495 144.365  1.00 67.09           O
ATOM   1038  N   SER A 135     142.791 125.988 142.408  1.00 48.65           N
ATOM   1039  CA  SER A 135     141.684 126.904 142.652  1.00 51.17           C
ATOM   1040  C   SER A 135     140.674 126.333 143.642  1.00 54.34           C
ATOM   1041  O   SER A 135     140.053 127.087 144.399  1.00 56.14           O
ATOM   1042  CB  SER A 135     140.998 127.253 141.332  1.00 60.66           C
ATOM   1043  OG  SER A 135     140.095 128.330 141.499  1.00 71.38           O
ATOM   1044  N   ILE A 136     140.491 125.014 143.655  1.00 54.92           N
ATOM   1045  CA  ILE A 136     139.413 124.413 144.438  1.00 48.50           C
ATOM   1046  C   ILE A 136     139.863 124.038 145.846  1.00 54.08           C
ATOM   1047  O   ILE A 136     139.078 124.139 146.793  1.00 68.50           O
ATOM   1048  CB  ILE A 136     138.852 123.189 143.684  1.00 48.81           C
ATOM   1049  CG1 ILE A 136     138.178 123.621 142.382  1.00 58.38           C
ATOM   1050  CG2 ILE A 136     137.870 122.417 144.545  1.00 49.14           C
ATOM   1051  CD1 ILE A 136     137.899 122.469 141.444  1.00 61.80           C
ATOM   1052  N   SER A 137     141.122 123.626 146.014  1.00 50.60           N
ATOM   1053  CA  SER A 137     141.545 122.916 147.224  1.00 46.12           C
ATOM   1054  C   SER A 137     141.191 123.599 148.543  1.00 53.84           C
ATOM   1055  O   SER A 137     140.643 122.920 149.425  1.00 68.04           O
ATOM   1056  CB  SER A 137     143.056 122.657 147.145  1.00 54.23           C
ATOM   1057  OG  SER A 137     143.357 121.702 146.143  1.00 67.31           O
ATOM   1058  N   PRO A 138     141.471 124.892 148.762  1.00 42.77           N
ATOM   1059  CA  PRO A 138     141.229 125.458 150.105  1.00 42.70           C
ATOM   1060  C   PRO A 138     139.776 125.413 150.555  1.00 51.36           C
ATOM   1061  O   PRO A 138     139.503 125.190 151.744  1.00 60.19           O
ATOM   1062  CB  PRO A 138     141.728 126.903 149.967  1.00 45.77           C
ATOM   1063  CG  PRO A 138     142.643 126.887 148.802  1.00 46.33           C
ATOM   1064  CD  PRO A 138     142.054 125.898 147.858  1.00 47.30           C
ATOM   1065  N   TYR A 139     138.831 125.618 149.635  1.00 40.95           N
ATOM   1066  CA  TYR A 139     137.434 125.746 150.033  1.00 47.16           C
ATOM   1067  C   TYR A 139     136.867 124.433 150.553  1.00 50.72           C
ATOM   1068  O   TYR A 139     136.044 124.437 151.476  1.00 63.31           O
ATOM   1069  CB  TYR A 139     136.605 126.270 148.862  1.00 42.74           C
ATOM   1070  CG  TYR A 139     136.909 127.709 148.523  1.00 45.31           C
ATOM   1071  CD1 TYR A 139     136.868 128.693 149.500  1.00 47.38           C
ATOM   1072  CD2 TYR A 139     137.240 128.086 147.230  1.00 48.64           C
ATOM   1073  CE1 TYR A 139     137.148 130.010 149.201  1.00 47.54           C
ATOM   1074  CE2 TYR A 139     137.520 129.403 146.921  1.00 51.10           C
ATOM   1075  CZ  TYR A 139     137.472 130.359 147.912  1.00 46.35           C
ATOM   1076  OH  TYR A 139     137.749 131.671 147.610  1.00 44.46           O
ATOM   1077  N   ILE A 140     137.295 123.304 149.985  1.00 35.30           N
ATOM   1078  CA  ILE A 140     136.876 122.009 150.511  1.00 43.33           C
ATOM   1079  C   ILE A 140     137.361 121.839 151.944  1.00 51.75           C
ATOM   1080  O   ILE A 140     136.631 121.341 152.812  1.00 63.76           O
ATOM   1081  CB  ILE A 140     137.383 120.876 149.600  1.00 39.77           C
ATOM   1082  CG1 ILE A 140     136.785 121.010 148.202  1.00 42.53           C
ATOM   1083  CG2 ILE A 140     137.029 119.523 150.185  1.00 51.14           C
ATOM   1084  CD1 ILE A 140     137.296 119.978 147.227  1.00 51.17           C
ATOM   1085  N   GLY A 141     138.601 122.249 152.216  1.00 42.57           N
ATOM   1086  CA  GLY A 141     139.112 122.175 153.573  1.00 49.12           C
ATOM   1087  C   GLY A 141     138.335 123.051 154.536  1.00 52.59           C
ATOM   1088  O   GLY A 141     138.058 122.650 155.670  1.00 60.05           O
ATOM   1089  N   LEU A 142     137.977 124.262 154.102  1.00 48.02           N
ATOM   1090  CA  LEU A 142     137.176 125.133 154.959  1.00 46.21           C
ATOM   1091  C   LEU A 142     135.809 124.521 155.241  1.00 54.62           C
ATOM   1092  O   LEU A 142     135.312 124.583 156.374  1.00 66.08           O
ATOM   1093  CB  LEU A 142     137.029 126.511 154.318  1.00 50.35           C
ATOM   1094  CG  LEU A 142     138.190 127.480 154.547  1.00 59.08           C
ATOM   1095  CD1 LEU A 142     138.092 128.667 153.604  1.00 58.60           C
ATOM   1096  CD2 LEU A 142     138.221 127.941 155.993  1.00 53.86           C
ATOM   1097  N   PHE A 143     135.187 123.926 154.220  1.00 43.24           N
ATOM   1098  CA  PHE A 143     133.902 123.262 154.416  1.00 44.47           C
ATOM   1099  C   PHE A 143     134.021 122.124 155.421  1.00 43.50           C
ATOM   1100  O   PHE A 143     133.175 121.978 156.314  1.00 61.08           O
ATOM   1101  CB  PHE A 143     133.378 122.748 153.075  1.00 49.62           C
ATOM   1102  CG  PHE A 143     132.015 122.123 153.148  1.00 48.83           C
ATOM   1103  CD1 PHE A 143     130.877 122.897 153.019  1.00 50.75           C
ATOM   1104  CD2 PHE A 143     131.873 120.759 153.328  1.00 55.78           C
ATOM   1105  CE1 PHE A 143     129.624 122.325 153.081  1.00 57.24           C
ATOM   1106  CE2 PHE A 143     130.622 120.182 153.391  1.00 58.67           C
ATOM   1107  CZ  PHE A 143     129.496 120.967 153.267  1.00 58.44           C
ATOM   1108  N   GLY A 144     135.071 121.312 155.293  1.00 38.11           N
ATOM   1109  CA  GLY A 144     135.271 120.227 156.239  1.00 43.64           C
ATOM   1110  C   GLY A 144     135.482 120.722 157.656  1.00 44.21           C
ATOM   1111  O   GLY A 144     134.942 120.155 158.609  1.00 57.68           O
ATOM   1112  N   THR A 145     136.272 121.786 157.813  1.00 42.43           N
ATOM   1113  CA  THR A 145     136.509 122.349 159.138  1.00 48.31           C
ATOM   1114  C   THR A 145     135.211 122.846 159.762  1.00 54.83           C
ATOM   1115  O   THR A 145     134.934 122.592 160.943  1.00 57.15           O
ATOM   1116  CB  THR A 145     137.533 123.481 159.045  1.00 50.59           C
ATOM   1117  OG1 THR A 145     138.831 122.933 158.782  1.00 61.21           O
ATOM   1118  CG2 THR A 145     137.580 124.275 160.337  1.00 48.39           C
ATOM   1119  N   VAL A 146     134.396 123.552 158.975  1.00 51.26           N
ATOM   1120  CA  VAL A 146     133.133 124.072 159.491  1.00 51.35           C
ATOM   1121  C   VAL A 146     132.217 122.930 159.910  1.00 56.57           C
ATOM   1122  O   VAL A 146     131.601 122.971 160.983  1.00 64.92           O
ATOM   1123  CB  VAL A 146     132.465 124.985 158.446  1.00 55.13           C
ATOM   1124  CG1 VAL A 146     131.001 125.202 158.785  1.00 61.45           C
ATOM   1125  CG2 VAL A 146     133.196 126.313 158.363  1.00 58.84           C
ATOM   1126  N   TRP A 147     132.120 121.889 159.079  1.00 59.76           N
ATOM   1127  CA  TRP A 147     131.262 120.755 159.413  1.00 62.28           C
ATOM   1128  C   TRP A 147     131.737 120.060 160.684  1.00 62.69           C
ATOM   1129  O   TRP A 147     130.929 119.703 161.554  1.00 74.02           O
ATOM   1130  CB  TRP A 147     131.222 119.773 158.243  1.00 69.17           C
ATOM   1131  CG  TRP A 147     130.267 118.639 158.435  1.00 69.91           C
ATOM   1132  CD1 TRP A 147     130.537 117.427 158.999  1.00 71.33           C
ATOM   1133  CD2 TRP A 147     128.889 118.603 158.050  1.00 67.67           C
ATOM   1134  NE1 TRP A 147     129.412 116.642 158.996  1.00 72.47           N
ATOM   1135  CE2 TRP A 147     128.386 117.341 158.418  1.00 70.55           C
ATOM   1136  CE3 TRP A 147     128.031 119.517 157.433  1.00 70.52           C
ATOM   1137  CZ2 TRP A 147     127.064 116.969 158.190  1.00 75.98           C
ATOM   1138  CZ3 TRP A 147     126.719 119.147 157.208  1.00 75.33           C
ATOM   1139  CH2 TRP A 147     126.248 117.884 157.585  1.00 79.19           C
ATOM   1140  N   GLY A 148     133.050 119.864 160.811  1.00 49.88           N
ATOM   1141  CA  GLY A 148     133.575 119.216 162.001  1.00 53.24           C
ATOM   1142  C   GLY A 148     133.313 120.014 163.262  1.00 55.60           C
ATOM   1143  O   GLY A 148     132.945 119.454 164.298  1.00 66.44           O
ATOM   1144  N   ILE A 149     133.493 121.333 163.192  1.00 56.59           N
ATOM   1145  CA  ILE A 149     133.248 122.168 164.364  1.00 55.88           C
ATOM   1146  C   ILE A 149     131.766 122.176 164.717  1.00 57.41           C
ATOM   1147  O   ILE A 149     131.396 122.167 165.899  1.00 63.85           O
ATOM   1148  CB  ILE A 149     133.797 123.584 164.127  1.00 57.25           C
ATOM   1149  CG1 ILE A 149     135.324 123.554 164.175  1.00 62.87           C
ATOM   1150  CG2 ILE A 149     133.252 124.558 165.156  1.00 55.97           C
ATOM   1151  CD1 ILE A 149     135.975 124.756 163.571  1.00 64.16           C
ATOM   1152  N   MET A 150     130.894 122.180 163.706  1.00 67.75           N
ATOM   1153  CA  MET A 150     129.463 122.102 163.977  1.00 65.54           C
ATOM   1154  C   MET A 150     129.113 120.808 164.698  1.00 65.83           C
ATOM   1155  O   MET A 150     128.357 120.818 165.677  1.00 73.73           O
ATOM   1156  CB  MET A 150     128.671 122.216 162.675  1.00 71.42           C
ATOM   1157  CG  MET A 150     128.554 123.631 162.137  1.00 76.59           C
ATOM   1158  SD  MET A 150     127.257 123.799 160.896  1.00 97.83           S
ATOM   1159  CE  MET A 150     128.014 122.971 159.500  1.00 74.67           C
ATOM   1160  N   HIS A 151     129.665 119.684 164.235  1.00 64.63           N
ATOM   1161  CA  HIS A 151     129.389 118.410 164.893  1.00 63.13           C
ATOM   1162  C   HIS A 151     129.929 118.396 166.318  1.00 61.06           C
ATOM   1163  O   HIS A 151     129.273 117.884 167.234  1.00 68.53           O
ATOM   1164  CB  HIS A 151     129.981 117.258 164.085  1.00 68.78           C
ATOM   1165  CG  HIS A 151     129.507 115.909 164.524  1.00 75.09           C
ATOM   1166  ND1 HIS A 151     128.357 115.328 164.034  1.00 76.33           N
ATOM   1167  CD2 HIS A 151     130.025 115.026 165.411  1.00 75.45           C
ATOM   1168  CE1 HIS A 151     128.188 114.146 164.598  1.00 79.46           C
ATOM   1169  NE2 HIS A 151     129.187 113.938 165.438  1.00 78.80           N
ATOM   1170  N   ALA A 152     131.126 118.951 166.522  1.00 58.26           N
ATOM   1171  CA  ALA A 152     131.709 118.985 167.859  1.00 59.47           C
ATOM   1172  C   ALA A 152     130.859 119.813 168.815  1.00 56.42           C
ATOM   1173  O   ALA A 152     130.652 119.421 169.969  1.00 54.44           O
ATOM   1174  CB  ALA A 152     133.134 119.532 167.796  1.00 63.87           C
ATOM   1175  N   PHE A 153     130.367 120.966 168.358  1.00 71.35           N
ATOM   1176  CA  PHE A 153     129.490 121.774 169.201  1.00 70.63           C
ATOM   1177  C   PHE A 153     128.174 121.060 169.484  1.00 65.91           C
ATOM   1178  O   PHE A 153     127.672 121.104 170.613  1.00 66.19           O
ATOM   1179  CB  PHE A 153     129.230 123.134 168.553  1.00 67.61           C
ATOM   1180  CG  PHE A 153     130.345 124.119 168.744  1.00 69.32           C
ATOM   1181  CD1 PHE A 153     131.274 123.945 169.756  1.00 68.65           C
ATOM   1182  CD2 PHE A 153     130.462 125.223 167.916  1.00 72.85           C
ATOM   1183  CE1 PHE A 153     132.300 124.851 169.937  1.00 71.25           C
ATOM   1184  CE2 PHE A 153     131.487 126.133 168.092  1.00 75.05           C
ATOM   1185  CZ  PHE A 153     132.407 125.946 169.104  1.00 71.66           C
ATOM   1186  N   ILE A 154     127.594 120.407 168.474  1.00 67.24           N
ATOM   1187  CA  ILE A 154     126.315 119.732 168.673  1.00 63.38           C
ATOM   1188  C   ILE A 154     126.453 118.609 169.691  1.00 58.78           C
ATOM   1189  O   ILE A 154     125.615 118.457 170.588  1.00 63.05           O
ATOM   1190  CB  ILE A 154     125.765 119.217 167.330  1.00 73.34           C
ATOM   1191  CG1 ILE A 154     125.255 120.383 166.482  1.00 72.31           C
ATOM   1192  CG2 ILE A 154     124.657 118.201 167.558  1.00 68.94           C
ATOM   1193  CD1 ILE A 154     124.876 119.992 165.071  1.00 66.05           C
ATOM   1194  N   ALA A 155     127.517 117.809 169.578  1.00 68.87           N
ATOM   1195  CA  ALA A 155     127.695 116.690 170.498  1.00 67.81           C
ATOM   1196  C   ALA A 155     127.924 117.160 171.929  1.00 70.48           C
ATOM   1197  O   ALA A 155     127.700 116.395 172.874  1.00 76.66           O
ATOM   1198  CB  ALA A 155     128.858 115.812 170.037  1.00 70.30           C
ATOM   1199  N   LEU A 156     128.369 118.405 172.110  1.00 78.07           N
ATOM   1200  CA  LEU A 156     128.677 118.896 173.450  1.00 78.10           C
ATOM   1201  C   LEU A 156     127.417 119.072 174.288  1.00 72.42           C
ATOM   1202  O   LEU A 156     127.425 118.800 175.493  1.00 70.42           O
ATOM   1203  CB  LEU A 156     129.444 120.215 173.361  1.00 78.89           C
ATOM   1204  CG  LEU A 156     129.922 120.790 174.693  1.00 74.39           C
ATOM   1205  CD1 LEU A 156     130.804 119.782 175.411  1.00 75.21           C
ATOM   1206  CD2 LEU A 156     130.658 122.103 174.484  1.00 74.02           C
ATOM   1207  N   GLY A 157     126.326 119.528 173.670  1.00 86.07           N
ATOM   1208  CA  GLY A 157     125.132 119.851 174.433  1.00 87.47           C
ATOM   1209  C   GLY A 157     124.455 118.642 175.047  1.00 89.14           C
ATOM   1210  O   GLY A 157     123.695 118.778 176.011  1.00 87.82           O
ATOM   1211  N   ALA A 158     124.707 117.451 174.501  1.00100.11           N
ATOM   1212  CA  ALA A 158     124.072 116.248 175.030  1.00100.25           C
ATOM   1213  C   ALA A 158     124.500 115.980 176.467  1.00101.70           C
ATOM   1214  O   ALA A 158     123.670 115.632 177.315  1.00103.69           O
ATOM   1215  CB  ALA A 158     124.397 115.049 174.140  1.00 98.65           C
ATOM   1216  N   VAL A 159     125.786 116.139 176.762  1.00110.46           N
ATOM   1217  CA  VAL A 159     126.305 115.885 178.101  1.00111.93           C
ATOM   1218  C   VAL A 159     126.287 117.187 178.891  1.00112.28           C
ATOM   1219  O   VAL A 159     126.869 118.191 178.468  1.00114.10           O
ATOM   1220  CB  VAL A 159     127.720 115.293 178.043  1.00111.16           C
ATOM   1221  CG1 VAL A 159     128.278 115.114 179.445  1.00110.35           C
ATOM   1222  CG2 VAL A 159     127.710 113.970 177.291  1.00110.95           C
ATOM   1223  N   LYS A 160     125.620 117.172 180.042  1.00115.80           N
ATOM   1224  CA  LYS A 160     125.502 118.352 180.887  1.00116.55           C
ATOM   1225  C   LYS A 160     126.690 118.536 181.821  1.00116.43           C
ATOM   1226  O   LYS A 160     126.728 119.522 182.564  1.00119.03           O
ATOM   1227  CB  LYS A 160     124.207 118.289 181.706  1.00116.72           C
ATOM   1228  CG  LYS A 160     122.939 118.273 180.864  1.00117.73           C
ATOM   1229  CD  LYS A 160     122.842 119.500 179.967  1.00118.28           C
ATOM   1230  CE  LYS A 160     122.825 120.787 180.778  1.00117.40           C
ATOM   1231  NZ  LYS A 160     122.255 121.923 180.003  1.00117.17           N
ATOM   1232  N   GLN A 161     127.655 117.616 181.804  1.00124.82           N
ATOM   1233  CA  GLN A 161     128.873 117.736 182.596  1.00127.32           C
ATOM   1234  C   GLN A 161     130.021 118.350 181.803  1.00129.19           C
ATOM   1235  O   GLN A 161     131.189 118.015 182.044  1.00129.19           O
ATOM   1236  CB  GLN A 161     129.277 116.369 183.148  1.00128.11           C
ATOM   1237  CG  GLN A 161     128.228 115.725 184.040  1.00128.77           C
ATOM   1238  CD  GLN A 161     127.614 116.705 185.020  1.00129.83           C
ATOM   1239  OE1 GLN A 161     126.432 117.036 184.927  1.00130.13           O
ATOM   1240  NE2 GLN A 161     128.418 117.175 185.967  1.00130.25           N
ATOM   1241  N   ALA A 162     129.713 119.238 180.861  1.00128.04           N
ATOM   1242  CA  ALA A 162     130.727 119.786 179.971  1.00127.05           C
ATOM   1243  C   ALA A 162     131.716 120.664 180.728  1.00127.18           C
ATOM   1244  O   ALA A 162     131.356 121.362 181.679  1.00124.03           O
ATOM   1245  CB  ALA A 162     130.065 120.593 178.855  1.00125.98           C
ATOM   1246  N   THR A 163     132.973 120.621 180.293  1.00123.30           N
ATOM   1247  CA  THR A 163     134.028 121.462 180.835  1.00121.58           C
ATOM   1248  C   THR A 163     134.832 122.045 179.683  1.00121.26           C
ATOM   1249  O   THR A 163     134.877 121.476 178.589  1.00121.82           O
ATOM   1250  CB  THR A 163     134.962 120.684 181.775  1.00119.78           C
ATOM   1251  OG1 THR A 163     135.458 119.520 181.103  1.00116.61           O
ATOM   1252  CG2 THR A 163     134.226 120.263 183.039  1.00119.97           C
ATOM   1253  N   LEU A 164     135.466 123.192 179.936  1.00113.73           N
ATOM   1254  CA  LEU A 164     136.307 123.809 178.918  1.00111.70           C
ATOM   1255  C   LEU A 164     137.544 122.978 178.609  1.00110.26           C
ATOM   1256  O   LEU A 164     138.151 123.163 177.550  1.00110.41           O
ATOM   1257  CB  LEU A 164     136.721 125.214 179.356  1.00112.58           C
ATOM   1258  CG  LEU A 164     135.582 126.181 179.684  1.00113.85           C
ATOM   1259  CD1 LEU A 164     136.129 127.541 180.090  1.00112.63           C
ATOM   1260  CD2 LEU A 164     134.632 126.311 178.503  1.00112.82           C
ATOM   1261  N   GLN A 165     137.932 122.073 179.509  1.00105.20           N
ATOM   1262  CA  GLN A 165     139.098 121.230 179.273  1.00104.55           C
ATOM   1263  C   GLN A 165     138.794 120.104 178.291  1.00107.13           C
ATOM   1264  O   GLN A 165     139.646 119.746 177.471  1.00112.15           O
ATOM   1265  CB  GLN A 165     139.603 120.660 180.599  1.00106.33           C
ATOM   1266  CG  GLN A 165     140.689 119.606 180.458  1.00109.02           C
ATOM   1267  CD  GLN A 165     140.716 118.641 181.627  1.00112.12           C
ATOM   1268  OE1 GLN A 165     140.218 118.946 182.711  1.00112.72           O
ATOM   1269  NE2 GLN A 165     141.297 117.467 181.411  1.00112.29           N
ATOM   1270  N   MET A 166     137.586 119.540 178.351  1.00103.86           N
ATOM   1271  CA  MET A 166     137.271 118.355 177.563  1.00105.36           C
ATOM   1272  C   MET A 166     136.963 118.664 176.104  1.00105.41           C
ATOM   1273  O   MET A 166     136.915 117.736 175.289  1.00107.20           O
ATOM   1274  CB  MET A 166     136.089 117.610 178.187  1.00108.89           C
ATOM   1275  CG  MET A 166     134.746 118.288 177.979  1.00110.26           C
ATOM   1276  SD  MET A 166     133.371 117.315 178.624  1.00119.37           S
ATOM   1277  CE  MET A 166     133.213 116.065 177.351  1.00109.70           C
ATOM   1278  N   VAL A 167     136.753 119.932 175.751  1.00 87.47           N
ATOM   1279  CA  VAL A 167     136.433 120.277 174.369  1.00 85.27           C
ATOM   1280  C   VAL A 167     137.670 120.562 173.524  1.00 87.17           C
ATOM   1281  O   VAL A 167     137.568 120.597 172.288  1.00 90.82           O
ATOM   1282  CB  VAL A 167     135.486 121.488 174.316  1.00 90.08           C
ATOM   1283  CG1 VAL A 167     134.213 121.194 175.091  1.00 90.35           C
ATOM   1284  CG2 VAL A 167     136.177 122.725 174.865  1.00 90.02           C
ATOM   1285  N   ALA A 168     138.827 120.776 174.150  1.00 77.84           N
ATOM   1286  CA  ALA A 168     140.043 121.058 173.390  1.00 77.98           C
ATOM   1287  C   ALA A 168     140.440 119.924 172.452  1.00 76.62           C
ATOM   1288  O   ALA A 168     140.770 120.209 171.287  1.00 84.06           O
ATOM   1289  CB  ALA A 168     141.181 121.415 174.353  1.00 76.88           C
ATOM   1290  N   PRO A 169     140.462 118.649 172.868  1.00 64.92           N
ATOM   1291  CA  PRO A 169     140.794 117.592 171.897  1.00 69.90           C
ATOM   1292  C   PRO A 169     139.829 117.525 170.728  1.00 69.67           C
ATOM   1293  O   PRO A 169     140.248 117.249 169.597  1.00 69.96           O
ATOM   1294  CB  PRO A 169     140.755 116.310 172.742  1.00 73.19           C
ATOM   1295  CG  PRO A 169     140.938 116.765 174.140  1.00 75.79           C
ATOM   1296  CD  PRO A 169     140.266 118.094 174.220  1.00 71.33           C
ATOM   1297  N   GLY A 170     138.540 117.767 170.969  1.00 56.95           N
ATOM   1298  CA  GLY A 170     137.587 117.776 169.873  1.00 57.41           C
ATOM   1299  C   GLY A 170     137.808 118.931 168.916  1.00 57.45           C
ATOM   1300  O   GLY A 170     137.703 118.768 167.698  1.00 60.29           O
ATOM   1301  N   ILE A 171     138.113 120.113 169.452  1.00 58.34           N
ATOM   1302  CA  ILE A 171     138.329 121.278 168.600  1.00 57.32           C
ATOM   1303  C   ILE A 171     139.612 121.125 167.791  1.00 56.34           C
ATOM   1304  O   ILE A 171     139.674 121.517 166.620  1.00 65.11           O
ATOM   1305  CB  ILE A 171     138.340 122.562 169.450  1.00 56.77           C
ATOM   1306  CG1 ILE A 171     136.948 122.829 170.025  1.00 61.30           C
ATOM   1307  CG2 ILE A 171     138.810 123.752 168.629  1.00 55.60           C
ATOM   1308  CD1 ILE A 171     136.927 123.892 171.100  1.00 65.65           C
ATOM   1309  N   ALA A 172     140.650 120.544 168.397  1.00 58.59           N
ATOM   1310  CA  ALA A 172     141.952 120.475 167.739  1.00 63.49           C
ATOM   1311  C   ALA A 172     141.900 119.640 166.466  1.00 64.46           C
ATOM   1312  O   ALA A 172     142.508 120.004 165.452  1.00 67.18           O
ATOM   1313  CB  ALA A 172     142.993 119.912 168.705  1.00 62.87           C
ATOM   1314  N   GLU A 173     141.183 118.515 166.496  1.00 63.92           N
ATOM   1315  CA  GLU A 173     141.169 117.605 165.357  1.00 54.55           C
ATOM   1316  C   GLU A 173     140.470 118.192 164.138  1.00 50.85           C
ATOM   1317  O   GLU A 173     140.731 117.743 163.017  1.00 56.04           O
ATOM   1318  CB  GLU A 173     140.499 116.289 165.750  1.00 60.91           C
ATOM   1319  CG  GLU A 173     141.298 115.460 166.738  1.00 66.46           C
ATOM   1320  CD  GLU A 173     140.557 114.217 167.188  1.00 70.09           C
ATOM   1321  OE1 GLU A 173     139.515 114.356 167.863  1.00 70.67           O
ATOM   1322  OE2 GLU A 173     141.017 113.102 166.865  1.00 72.60           O
ATOM   1323  N   ALA A 174     139.591 119.177 164.327  1.00 50.93           N
ATOM   1324  CA  ALA A 174     138.810 119.699 163.209  1.00 45.83           C
ATOM   1325  C   ALA A 174     139.675 120.481 162.229  1.00 47.87           C
ATOM   1326  O   ALA A 174     139.450 120.425 161.015  1.00 57.15           O
ATOM   1327  CB  ALA A 174     137.671 120.573 163.732  1.00 52.09           C
ATOM   1328  N   LEU A 175     140.667 121.211 162.731  1.00 51.12           N
ATOM   1329  CA  LEU A 175     141.443 122.126 161.903  1.00 47.33           C
ATOM   1330  C   LEU A 175     142.480 121.429 161.033  1.00 44.71           C
ATOM   1331  O   LEU A 175     143.152 122.103 160.247  1.00 58.09           O
ATOM   1332  CB  LEU A 175     142.132 123.170 162.784  1.00 55.87           C
ATOM   1333  CG  LEU A 175     141.226 124.218 163.430  1.00 59.62           C
ATOM   1334  CD1 LEU A 175     141.923 124.873 164.610  1.00 53.70           C
ATOM   1335  CD2 LEU A 175     140.799 125.260 162.410  1.00 55.71           C
ATOM   1336  N   ILE A 176     142.637 120.109 161.155  1.00 43.44           N
ATOM   1337  CA  ILE A 176     143.585 119.395 160.305  1.00 36.87           C
ATOM   1338  C   ILE A 176     143.147 119.443 158.847  1.00 48.11           C
ATOM   1339  O   ILE A 176     143.973 119.305 157.936  1.00 59.12           O
ATOM   1340  CB  ILE A 176     143.748 117.944 160.801  1.00 48.11           C
ATOM   1341  CG1 ILE A 176     144.040 117.927 162.302  1.00 58.14           C
ATOM   1342  CG2 ILE A 176     144.865 117.238 160.054  1.00 47.13           C
ATOM   1343  CD1 ILE A 176     143.922 116.557 162.931  1.00 56.98           C
ATOM   1344  N   ALA A 177     141.851 119.649 158.599  1.00 53.43           N
ATOM   1345  CA  ALA A 177     141.334 119.597 157.235  1.00 53.93           C
ATOM   1346  C   ALA A 177     141.909 120.708 156.365  1.00 57.14           C
ATOM   1347  O   ALA A 177     142.301 120.466 155.218  1.00 59.51           O
ATOM   1348  CB  ALA A 177     139.809 119.668 157.253  1.00 50.31           C
ATOM   1349  N   THR A 178     141.969 121.934 156.889  1.00 53.18           N
ATOM   1350  CA  THR A 178     142.385 123.062 156.060  1.00 57.39           C
ATOM   1351  C   THR A 178     143.887 123.054 155.793  1.00 60.86           C
ATOM   1352  O   THR A 178     144.328 123.510 154.728  1.00 72.01           O
ATOM   1353  CB  THR A 178     141.956 124.379 156.710  1.00 55.70           C
ATOM   1354  OG1 THR A 178     142.350 125.477 155.879  1.00 63.74           O
ATOM   1355  CG2 THR A 178     142.579 124.535 158.088  1.00 52.97           C
ATOM   1356  N   ALA A 179     144.684 122.542 156.734  1.00 44.13           N
ATOM   1357  CA  ALA A 179     146.127 122.489 156.530  1.00 44.78           C
ATOM   1358  C   ALA A 179     146.481 121.594 155.351  1.00 55.46           C
ATOM   1359  O   ALA A 179     147.345 121.940 154.535  1.00 64.96           O
ATOM   1360  CB  ALA A 179     146.819 122.004 157.803  1.00 48.29           C
ATOM   1361  N   ILE A 180     145.818 120.442 155.243  1.00 48.30           N
ATOM   1362  CA  ILE A 180     146.051 119.546 154.115  1.00 45.82           C
ATOM   1363  C   ILE A 180     145.685 120.234 152.808  1.00 49.79           C
ATOM   1364  O   ILE A 180     146.395 120.109 151.801  1.00 61.66           O
ATOM   1365  CB  ILE A 180     145.265 118.237 154.306  1.00 44.31           C
ATOM   1366  CG1 ILE A 180     145.697 117.544 155.598  1.00 49.93           C
ATOM   1367  CG2 ILE A 180     145.466 117.313 153.119  1.00 54.81           C
ATOM   1368  CD1 ILE A 180     144.782 116.417 156.020  1.00 59.36           C
ATOM   1369  N   GLY A 181     144.574 120.973 152.801  1.00 48.98           N
ATOM   1370  CA  GLY A 181     144.170 121.670 151.591  1.00 56.19           C
ATOM   1371  C   GLY A 181     145.185 122.705 151.150  1.00 53.09           C
ATOM   1372  O   GLY A 181     145.542 122.784 149.971  1.00 60.14           O
ATOM   1373  N   LEU A 182     145.670 123.514 152.095  1.00 43.51           N
ATOM   1374  CA  LEU A 182     146.674 124.515 151.748  1.00 49.04           C
ATOM   1375  C   LEU A 182     147.966 123.861 151.270  1.00 58.00           C
ATOM   1376  O   LEU A 182     148.589 124.325 150.304  1.00 65.01           O
ATOM   1377  CB  LEU A 182     146.941 125.428 152.944  1.00 50.96           C
ATOM   1378  CG  LEU A 182     145.781 126.328 153.365  1.00 55.09           C
ATOM   1379  CD1 LEU A 182     146.160 127.155 154.582  1.00 54.01           C
ATOM   1380  CD2 LEU A 182     145.354 127.224 152.216  1.00 54.31           C
ATOM   1381  N   PHE A 183     148.382 122.780 151.935  1.00 53.85           N
ATOM   1382  CA  PHE A 183     149.601 122.087 151.534  1.00 49.82           C
ATOM   1383  C   PHE A 183     149.474 121.526 150.125  1.00 53.01           C
ATOM   1384  O   PHE A 183     150.432 121.572 149.344  1.00 66.95           O
ATOM   1385  CB  PHE A 183     149.920 120.974 152.530  1.00 56.49           C
ATOM   1386  CG  PHE A 183     150.925 119.981 152.029  1.00 60.32           C
ATOM   1387  CD1 PHE A 183     152.221 120.371 151.745  1.00 62.32           C
ATOM   1388  CD2 PHE A 183     150.575 118.655 151.847  1.00 61.84           C
ATOM   1389  CE1 PHE A 183     153.149 119.459 151.285  1.00 62.78           C
ATOM   1390  CE2 PHE A 183     151.498 117.738 151.388  1.00 63.11           C
ATOM   1391  CZ  PHE A 183     152.787 118.140 151.106  1.00 61.62           C
ATOM   1392  N   ALA A 184     148.302 120.990 149.784  1.00 46.72           N
ATOM   1393  CA  ALA A 184     148.073 120.528 148.421  1.00 48.26           C
ATOM   1394  C   ALA A 184     148.079 121.680 147.426  1.00 47.33           C
ATOM   1395  O   ALA A 184     148.612 121.539 146.320  1.00 53.17           O
ATOM   1396  CB  ALA A 184     146.750 119.770 148.339  1.00 49.53           C
ATOM   1397  N   ALA A 185     147.497 122.821 147.796  1.00 53.23           N
ATOM   1398  CA  ALA A 185     147.342 123.916 146.846  1.00 52.38           C
ATOM   1399  C   ALA A 185     148.629 124.696 146.607  1.00 49.97           C
ATOM   1400  O   ALA A 185     148.729 125.386 145.588  1.00 54.53           O
ATOM   1401  CB  ALA A 185     146.247 124.870 147.323  1.00 59.07           C
ATOM   1402  N   ILE A 186     149.602 124.622 147.513  1.00 50.86           N
ATOM   1403  CA  ILE A 186     150.785 125.484 147.414  1.00 53.54           C
ATOM   1404  C   ILE A 186     151.574 125.312 146.112  1.00 62.11           C
ATOM   1405  O   ILE A 186     151.813 126.317 145.426  1.00 64.83           O
ATOM   1406  CB  ILE A 186     151.708 125.292 148.630  1.00 56.62           C
ATOM   1407  CG1 ILE A 186     151.153 126.037 149.844  1.00 57.88           C
ATOM   1408  CG2 ILE A 186     153.115 125.780 148.323  1.00 61.09           C
ATOM   1409  CD1 ILE A 186     151.848 125.690 151.142  1.00 55.17           C
ATOM   1410  N   PRO A 187     151.996 124.104 145.707  1.00 66.51           N
ATOM   1411  CA  PRO A 187     152.902 124.013 144.543  1.00 62.62           C
ATOM   1412  C   PRO A 187     152.203 124.115 143.193  1.00 66.92           C
ATOM   1413  O   PRO A 187     152.881 124.340 142.173  1.00 70.39           O
ATOM   1414  CB  PRO A 187     153.553 122.638 144.719  1.00 56.64           C
ATOM   1415  CG  PRO A 187     152.508 121.840 145.395  1.00 56.25           C
ATOM   1416  CD  PRO A 187     151.781 122.779 146.319  1.00 57.52           C
ATOM   1417  N   ALA A 188     150.879 123.947 143.161  1.00 60.17           N
ATOM   1418  CA  ALA A 188     150.163 123.857 141.895  1.00 58.52           C
ATOM   1419  C   ALA A 188     150.274 125.146 141.093  1.00 62.96           C
ATOM   1420  O   ALA A 188     150.439 125.106 139.869  1.00 74.47           O
ATOM   1421  CB  ALA A 188     148.698 123.508 142.146  1.00 60.30           C
ATOM   1422  N   VAL A 189     150.181 126.298 141.759  1.00 58.05           N
ATOM   1423  CA  VAL A 189     150.206 127.572 141.045  1.00 68.10           C
ATOM   1424  C   VAL A 189     151.553 127.779 140.359  1.00 72.86           C
ATOM   1425  O   VAL A 189     151.620 128.161 139.182  1.00 77.12           O
ATOM   1426  CB  VAL A 189     149.879 128.727 142.008  1.00 70.36           C
ATOM   1427  CG1 VAL A 189     150.007 130.064 141.297  1.00 75.16           C
ATOM   1428  CG2 VAL A 189     148.485 128.553 142.583  1.00 67.41           C
ATOM   1429  N   MET A 190     152.645 127.531 141.087  1.00 63.45           N
ATOM   1430  CA  MET A 190     153.973 127.700 140.510  1.00 64.13           C
ATOM   1431  C   MET A 190     154.194 126.740 139.347  1.00 71.91           C
ATOM   1432  O   MET A 190     154.706 127.140 138.288  1.00 77.53           O
ATOM   1433  CB  MET A 190     155.038 127.500 141.588  1.00 66.62           C
ATOM   1434  CG  MET A 190     156.446 127.888 141.161  1.00 76.02           C
ATOM   1435  SD  MET A 190     157.387 126.502 140.493  1.00 85.29           S
ATOM   1436  CE  MET A 190     158.017 125.763 141.997  1.00 72.75           C
ATOM   1437  N   ALA A 191     153.805 125.471 139.518  1.00 59.43           N
ATOM   1438  CA  ALA A 191     153.963 124.518 138.424  1.00 58.56           C
ATOM   1439  C   ALA A 191     153.160 124.947 137.203  1.00 57.02           C
ATOM   1440  O   ALA A 191     153.656 124.894 136.069  1.00 72.25           O
ATOM   1441  CB  ALA A 191     153.545 123.121 138.880  1.00 60.00           C
ATOM   1442  N   TYR A 192     151.921 125.391 137.423  1.00 46.88           N
ATOM   1443  CA  TYR A 192     151.060 125.834 136.334  1.00 52.73           C
ATOM   1444  C   TYR A 192     151.704 126.976 135.561  1.00 57.88           C
ATOM   1445  O   TYR A 192     151.778 126.945 134.323  1.00 73.11           O
ATOM   1446  CB  TYR A 192     149.712 126.256 136.920  1.00 54.50           C
ATOM   1447  CG  TYR A 192     148.612 126.545 135.930  1.00 57.80           C
ATOM   1448  CD1 TYR A 192     147.988 125.521 135.235  1.00 59.95           C
ATOM   1449  CD2 TYR A 192     148.168 127.842 135.723  1.00 61.27           C
ATOM   1450  CE1 TYR A 192     146.971 125.785 134.341  1.00 64.75           C
ATOM   1451  CE2 TYR A 192     147.152 128.115 134.833  1.00 63.95           C
ATOM   1452  CZ  TYR A 192     146.557 127.083 134.144  1.00 67.68           C
ATOM   1453  OH  TYR A 192     145.543 127.352 133.254  1.00 66.73           O
ATOM   1454  N   ASN A 193     152.196 127.986 136.282  1.00 56.57           N
ATOM   1455  CA  ASN A 193     152.788 129.142 135.618  1.00 63.93           C
ATOM   1456  C   ASN A 193     154.020 128.749 134.811  1.00 67.49           C
ATOM   1457  O   ASN A 193     154.173 129.169 133.655  1.00 74.04           O
ATOM   1458  CB  ASN A 193     153.136 130.215 136.649  1.00 71.17           C
ATOM   1459  CG  ASN A 193     151.910 130.766 137.352  1.00 73.45           C
ATOM   1460  OD1 ASN A 193     150.888 131.033 136.723  1.00 69.91           O
ATOM   1461  ND2 ASN A 193     152.008 130.937 138.664  1.00 65.65           N
ATOM   1462  N   ARG A 194     154.902 127.930 135.394  1.00 67.67           N
ATOM   1463  CA  ARG A 194     156.121 127.557 134.679  1.00 67.31           C
ATOM   1464  C   ARG A 194     155.807 126.761 133.416  1.00 71.13           C
ATOM   1465  O   ARG A 194     156.382 127.021 132.346  1.00 79.53           O
ATOM   1466  CB  ARG A 194     157.049 126.764 135.599  1.00 74.36           C
ATOM   1467  CG  ARG A 194     157.519 127.536 136.821  1.00 77.31           C
ATOM   1468  CD  ARG A 194     157.957 128.946 136.459  1.00 79.10           C
ATOM   1469  NE  ARG A 194     158.368 129.706 137.634  1.00 85.84           N
ATOM   1470  CZ  ARG A 194     158.450 131.029 137.680  1.00 84.85           C
ATOM   1471  NH1 ARG A 194     158.156 131.777 136.629  1.00 80.59           N
ATOM   1472  NH2 ARG A 194     158.836 131.616 138.810  1.00 76.37           N
ATOM   1473  N   LEU A 195     154.895 125.790 133.514  1.00 52.91           N
ATOM   1474  CA  LEU A 195     154.572 124.980 132.344  1.00 48.58           C
ATOM   1475  C   LEU A 195     153.927 125.820 131.247  1.00 50.16           C
ATOM   1476  O   LEU A 195     154.242 125.651 130.058  1.00 65.85           O
ATOM   1477  CB  LEU A 195     153.668 123.816 132.745  1.00 58.43           C
ATOM   1478  CG  LEU A 195     154.236 122.869 133.804  1.00 59.13           C
ATOM   1479  CD1 LEU A 195     153.153 121.952 134.346  1.00 63.24           C
ATOM   1480  CD2 LEU A 195     155.404 122.064 133.266  1.00 58.74           C
ATOM   1481  N   ASN A 196     153.028 126.736 131.623  1.00 36.73           N
ATOM   1482  CA  ASN A 196     152.413 127.598 130.619  1.00 41.12           C
ATOM   1483  C   ASN A 196     153.454 128.472 129.933  1.00 55.03           C
ATOM   1484  O   ASN A 196     153.402 128.672 128.711  1.00 64.38           O
ATOM   1485  CB  ASN A 196     151.324 128.455 131.257  1.00 48.78           C
ATOM   1486  CG  ASN A 196     150.088 127.656 131.601  1.00 59.84           C
ATOM   1487  OD1 ASN A 196     149.581 126.893 130.780  1.00 59.76           O
ATOM   1488  ND2 ASN A 196     149.597 127.824 132.821  1.00 60.22           N
ATOM   1489  N   GLN A 197     154.413 128.999 130.700  1.00 65.64           N
ATOM   1490  CA  GLN A 197     155.467 129.808 130.098  1.00 60.13           C
ATOM   1491  C   GLN A 197     156.283 128.998 129.098  1.00 59.05           C
ATOM   1492  O   GLN A 197     156.613 129.488 128.010  1.00 64.25           O
ATOM   1493  CB  GLN A 197     156.371 130.386 131.186  1.00 64.16           C
ATOM   1494  CG  GLN A 197     155.738 131.517 131.977  1.00 68.62           C
ATOM   1495  CD  GLN A 197     156.596 131.959 133.145  1.00 75.50           C
ATOM   1496  OE1 GLN A 197     157.823 131.879 133.095  1.00 79.11           O
ATOM   1497  NE2 GLN A 197     155.952 132.423 134.209  1.00 70.63           N
ATOM   1498  N   ARG A 198     156.618 127.753 129.446  1.00 55.13           N
ATOM   1499  CA  ARG A 198     157.403 126.932 128.524  1.00 51.36           C
ATOM   1500  C   ARG A 198     156.634 126.641 127.235  1.00 51.60           C
ATOM   1501  O   ARG A 198     157.206 126.691 126.133  1.00 65.73           O
ATOM   1502  CB  ARG A 198     157.831 125.636 129.210  1.00 53.71           C
ATOM   1503  CG  ARG A 198     159.122 125.772 130.000  1.00 55.25           C
ATOM   1504  CD  ARG A 198     159.676 124.423 130.422  1.00 58.70           C
ATOM   1505  NE  ARG A 198     159.145 123.990 131.708  1.00 68.66           N
ATOM   1506  CZ  ARG A 198     159.352 122.793 132.239  1.00 67.68           C
ATOM   1507  NH1 ARG A 198     160.079 121.878 131.619  1.00 62.99           N
ATOM   1508  NH2 ARG A 198     158.817 122.506 133.423  1.00 64.42           N
ATOM   1509  N   VAL A 199     155.338 126.342 127.347  1.00 35.77           N
ATOM   1510  CA  VAL A 199     154.542 126.090 126.145  1.00 35.38           C
ATOM   1511  C   VAL A 199     154.480 127.340 125.272  1.00 45.72           C
ATOM   1512  O   VAL A 199     154.600 127.268 124.036  1.00 55.35           O
ATOM   1513  CB  VAL A 199     153.138 125.591 126.526  1.00 43.44           C
ATOM   1514  CG1 VAL A 199     152.268 125.473 125.289  1.00 47.03           C
ATOM   1515  CG2 VAL A 199     153.231 124.255 127.239  1.00 45.48           C
ATOM   1516  N   ASN A 200     154.285 128.505 125.898  1.00 54.49           N
ATOM   1517  CA  ASN A 200     154.271 129.753 125.143  1.00 51.88           C
ATOM   1518  C   ASN A 200     155.601 129.984 124.439  1.00 49.35           C
ATOM   1519  O   ASN A 200     155.638 130.510 123.321  1.00 51.74           O
ATOM   1520  CB  ASN A 200     153.945 130.924 126.069  1.00 60.95           C
ATOM   1521  CG  ASN A 200     152.488 130.948 126.485  1.00 62.58           C
ATOM   1522  OD1 ASN A 200     151.622 130.427 125.783  1.00 63.70           O
ATOM   1523  ND2 ASN A 200     152.211 131.554 127.634  1.00 56.31           N
ATOM   1524  N   LYS A 201     156.707 129.605 125.083  1.00 56.77           N
ATOM   1525  CA  LYS A 201     158.011 129.727 124.439  1.00 53.27           C
ATOM   1526  C   LYS A 201     158.105 128.844 123.199  1.00 52.52           C
ATOM   1527  O   LYS A 201     158.627 129.271 122.163  1.00 60.54           O
ATOM   1528  CB  LYS A 201     159.122 129.377 125.428  1.00 57.16           C
ATOM   1529  CG  LYS A 201     159.457 130.490 126.405  1.00 61.77           C
ATOM   1530  CD  LYS A 201     160.741 130.189 127.162  1.00 60.85           C
ATOM   1531  CE  LYS A 201     160.629 130.593 128.623  1.00 57.41           C
ATOM   1532  NZ  LYS A 201     160.208 132.014 128.775  1.00 58.92           N
ATOM   1533  N   LEU A 202     157.610 127.606 123.286  1.00 46.43           N
ATOM   1534  CA  LEU A 202     157.699 126.701 122.136  1.00 37.77           C
ATOM   1535  C   LEU A 202     156.838 127.165 120.962  1.00 38.48           C
ATOM   1536  O   LEU A 202     157.207 126.953 119.789  1.00 58.27           O
ATOM   1537  CB  LEU A 202     157.301 125.285 122.548  1.00 47.09           C
ATOM   1538  CG  LEU A 202     158.391 124.440 123.207  1.00 54.97           C
ATOM   1539  CD1 LEU A 202     157.795 123.185 123.822  1.00 54.43           C
ATOM   1540  CD2 LEU A 202     159.467 124.084 122.196  1.00 51.97           C
ATOM   1541  N   GLU A 203     155.685 127.774 121.256  1.00 56.11           N
ATOM   1542  CA  GLU A 203     154.768 128.172 120.188  1.00 59.35           C
ATOM   1543  C   GLU A 203     155.427 129.139 119.208  1.00 61.02           C
ATOM   1544  O   GLU A 203     155.206 129.051 117.992  1.00 64.90           O
ATOM   1545  CB  GLU A 203     153.508 128.799 120.782  1.00 65.26           C
ATOM   1546  CG  GLU A 203     152.535 127.799 121.378  1.00 71.57           C
ATOM   1547  CD  GLU A 203     151.194 128.420 121.712  1.00 74.06           C
ATOM   1548  OE1 GLU A 203     151.040 129.645 121.520  1.00 72.33           O
ATOM   1549  OE2 GLU A 203     150.292 127.684 122.164  1.00 74.85           O
ATOM   1550  N   LEU A 204     156.227 130.079 119.718  1.00 67.73           N
ATOM   1551  CA  LEU A 204     156.853 131.072 118.850  1.00 63.11           C
ATOM   1552  C   LEU A 204     157.831 130.427 117.877  1.00 60.20           C
ATOM   1553  O   LEU A 204     157.874 130.792 116.695  1.00 69.69           O
ATOM   1554  CB  LEU A 204     157.558 132.135 119.691  1.00 68.18           C
ATOM   1555  CG  LEU A 204     156.664 132.984 120.596  1.00 71.93           C
ATOM   1556  CD1 LEU A 204     157.503 133.914 121.458  1.00 67.53           C
ATOM   1557  CD2 LEU A 204     155.660 133.772 119.770  1.00 67.81           C
ATOM   1558  N   ASN A 205     158.637 129.477 118.357  1.00 49.46           N
ATOM   1559  CA  ASN A 205     159.556 128.776 117.468  1.00 46.67           C
ATOM   1560  C   ASN A 205     158.799 128.018 116.388  1.00 55.65           C
ATOM   1561  O   ASN A 205     159.186 128.048 115.208  1.00 65.42           O
ATOM   1562  CB  ASN A 205     160.443 127.823 118.268  1.00 51.62           C
ATOM   1563  CG  ASN A 205     161.293 128.543 119.294  1.00 63.10           C
ATOM   1564  OD1 ASN A 205     161.330 128.162 120.464  1.00 63.77           O
ATOM   1565  ND2 ASN A 205     161.985 129.589 118.860  1.00 64.76           N
ATOM   1566  N   TYR A 206     157.709 127.342 116.766  1.00 59.94           N
ATOM   1567  CA  TYR A 206     156.928 126.635 115.752  1.00 56.91           C
ATOM   1568  C   TYR A 206     156.385 127.595 114.698  1.00 62.28           C
ATOM   1569  O   TYR A 206     156.474 127.323 113.491  1.00 73.31           O
ATOM   1570  CB  TYR A 206     155.789 125.852 116.403  1.00 62.08           C
ATOM   1571  CG  TYR A 206     156.230 124.564 117.056  1.00 64.97           C
ATOM   1572  CD1 TYR A 206     157.337 123.873 116.589  1.00 62.01           C
ATOM   1573  CD2 TYR A 206     155.533 124.033 118.130  1.00 64.09           C
ATOM   1574  CE1 TYR A 206     157.744 122.695 117.180  1.00 65.12           C
ATOM   1575  CE2 TYR A 206     155.931 122.855 118.726  1.00 60.12           C
ATOM   1576  CZ  TYR A 206     157.037 122.191 118.247  1.00 61.70           C
ATOM   1577  OH  TYR A 206     157.438 121.016 118.839  1.00 66.54           O
ATOM   1578  N   ASP A 207     155.834 128.733 115.132  1.00 71.65           N
ATOM   1579  CA  ASP A 207     155.268 129.689 114.182  1.00 72.14           C
ATOM   1580  C   ASP A 207     156.337 130.252 113.252  1.00 69.80           C
ATOM   1581  O   ASP A 207     156.109 130.395 112.041  1.00 72.38           O
ATOM   1582  CB  ASP A 207     154.567 130.823 114.931  1.00 76.67           C
ATOM   1583  CG  ASP A 207     153.405 130.335 115.774  1.00 80.88           C
ATOM   1584  OD1 ASP A 207     153.130 129.118 115.763  1.00 84.05           O
ATOM   1585  OD2 ASP A 207     152.766 131.171 116.447  1.00 79.16           O
ATOM   1586  N   ASN A 208     157.505 130.592 113.802  1.00 72.26           N
ATOM   1587  CA  ASN A 208     158.574 131.147 112.979  1.00 69.91           C
ATOM   1588  C   ASN A 208     159.042 130.144 111.934  1.00 68.61           C
ATOM   1589  O   ASN A 208     159.246 130.502 110.764  1.00 73.49           O
ATOM   1590  CB  ASN A 208     159.741 131.588 113.861  1.00 76.77           C
ATOM   1591  CG  ASN A 208     159.590 133.012 114.357  1.00 83.18           C
ATOM   1592  OD1 ASN A 208     158.696 133.740 113.926  1.00 83.18           O
ATOM   1593  ND2 ASN A 208     160.466 133.418 115.269  1.00 81.75           N
ATOM   1594  N   PHE A 209     159.215 128.879 112.332  1.00 68.69           N
ATOM   1595  CA  PHE A 209     159.609 127.869 111.356  1.00 71.58           C
ATOM   1596  C   PHE A 209     158.552 127.712 110.272  1.00 69.27           C
ATOM   1597  O   PHE A 209     158.884 127.580 109.086  1.00 73.24           O
ATOM   1598  CB  PHE A 209     159.864 126.528 112.037  1.00 75.35           C
ATOM   1599  CG  PHE A 209     159.872 125.366 111.084  1.00 74.09           C
ATOM   1600  CD1 PHE A 209     160.841 125.268 110.101  1.00 73.65           C
ATOM   1601  CD2 PHE A 209     158.906 124.379 111.165  1.00 74.15           C
ATOM   1602  CE1 PHE A 209     160.850 124.207 109.220  1.00 73.30           C
ATOM   1603  CE2 PHE A 209     158.911 123.314 110.286  1.00 75.02           C
ATOM   1604  CZ  PHE A 209     159.884 123.228 109.313  1.00 77.12           C
ATOM   1605  N   MET A 210     157.274 127.720 110.659  1.00 78.47           N
ATOM   1606  CA  MET A 210     156.211 127.574 109.669  1.00 80.27           C
ATOM   1607  C   MET A 210     156.256 128.701 108.647  1.00 80.42           C
ATOM   1608  O   MET A 210     156.180 128.461 107.435  1.00 83.50           O
ATOM   1609  CB  MET A 210     154.850 127.531 110.362  1.00 79.36           C
ATOM   1610  CG  MET A 210     153.684 127.344 109.410  1.00 77.60           C
ATOM   1611  SD  MET A 210     152.218 126.689 110.226  1.00 87.71           S
ATOM   1612  CE  MET A 210     151.532 128.185 110.933  1.00 85.54           C
ATOM   1613  N   GLU A 211     156.394 129.943 109.119  1.00 88.60           N
ATOM   1614  CA  GLU A 211     156.424 131.076 108.196  1.00 85.83           C
ATOM   1615  C   GLU A 211     157.639 131.014 107.277  1.00 82.52           C
ATOM   1616  O   GLU A 211     157.527 131.256 106.065  1.00 83.05           O
ATOM   1617  CB  GLU A 211     156.405 132.392 108.972  1.00 88.75           C
ATOM   1618  CG  GLU A 211     155.073 132.704 109.632  1.00 90.60           C
ATOM   1619  CD  GLU A 211     155.220 133.604 110.842  1.00 92.91           C
ATOM   1620  OE1 GLU A 211     156.345 133.708 111.374  1.00 91.46           O
ATOM   1621  OE2 GLU A 211     154.211 134.210 111.261  1.00 91.42           O
ATOM   1622  N   GLU A 212     158.812 130.691 107.832  1.00 83.16           N
ATOM   1623  CA  GLU A 212     160.015 130.634 107.009  1.00 77.78           C
ATOM   1624  C   GLU A 212     159.899 129.562 105.934  1.00 77.64           C
ATOM   1625  O   GLU A 212     160.252 129.797 104.770  1.00 78.25           O
ATOM   1626  CB  GLU A 212     161.243 130.386 107.884  1.00 82.01           C
ATOM   1627  CG  GLU A 212     161.682 131.597 108.689  1.00 86.37           C
ATOM   1628  CD  GLU A 212     163.071 131.434 109.275  1.00 89.57           C
ATOM   1629  OE1 GLU A 212     163.361 130.353 109.829  1.00 90.91           O
ATOM   1630  OE2 GLU A 212     163.872 132.388 109.181  1.00 86.06           O
ATOM   1631  N   PHE A 213     159.391 128.380 106.297  1.00 83.70           N
ATOM   1632  CA  PHE A 213     159.256 127.324 105.302  1.00 80.56           C
ATOM   1633  C   PHE A 213     158.203 127.665 104.260  1.00 78.09           C
ATOM   1634  O   PHE A 213     158.364 127.313 103.087  1.00 86.74           O
ATOM   1635  CB  PHE A 213     158.925 125.991 105.967  1.00 84.70           C
ATOM   1636  CG  PHE A 213     158.787 124.857 104.994  1.00 86.14           C
ATOM   1637  CD1 PHE A 213     159.894 124.370 104.322  1.00 88.34           C
ATOM   1638  CD2 PHE A 213     157.555 124.279 104.750  1.00 86.80           C
ATOM   1639  CE1 PHE A 213     159.775 123.329 103.424  1.00 88.30           C
ATOM   1640  CE2 PHE A 213     157.430 123.235 103.853  1.00 87.31           C
ATOM   1641  CZ  PHE A 213     158.541 122.761 103.190  1.00 86.72           C
ATOM   1642  N   THR A 214     157.121 128.341 104.658  1.00 76.96           N
ATOM   1643  CA  THR A 214     156.128 128.765 103.677  1.00 81.30           C
ATOM   1644  C   THR A 214     156.739 129.720 102.662  1.00 80.65           C
ATOM   1645  O   THR A 214     156.519 129.580 101.451  1.00 82.23           O
ATOM   1646  CB  THR A 214     154.937 129.419 104.377  1.00 85.69           C
ATOM   1647  OG1 THR A 214     154.337 128.482 105.280  1.00 91.58           O
ATOM   1648  CG2 THR A 214     153.901 129.869 103.359  1.00 79.76           C
ATOM   1649  N   ALA A 215     157.524 130.691 103.136  1.00 83.89           N
ATOM   1650  CA  ALA A 215     158.184 131.612 102.215  1.00 82.61           C
ATOM   1651  C   ALA A 215     159.143 130.874 101.287  1.00 82.12           C
ATOM   1652  O   ALA A 215     159.162 131.121 100.073  1.00 76.67           O
ATOM   1653  CB  ALA A 215     158.920 132.700 102.996  1.00 85.77           C
ATOM   1654  N   ILE A 216     159.937 129.953 101.840  1.00 88.54           N
ATOM   1655  CA  ILE A 216     160.903 129.220 101.024  1.00 81.35           C
ATOM   1656  C   ILE A 216     160.191 128.407  99.951  1.00 75.15           C
ATOM   1657  O   ILE A 216     160.605 128.394  98.785  1.00 77.55           O
ATOM   1658  CB  ILE A 216     161.789 128.330 101.915  1.00 84.80           C
ATOM   1659  CG1 ILE A 216     162.750 129.190 102.737  1.00 88.12           C
ATOM   1660  CG2 ILE A 216     162.560 127.328 101.073  1.00 81.08           C
ATOM   1661  CD1 ILE A 216     163.541 128.411 103.764  1.00 86.35           C
ATOM   1662  N   LEU A 217     159.108 127.720 100.322  1.00 87.56           N
ATOM   1663  CA  LEU A 217     158.367 126.926  99.348  1.00 87.92           C
ATOM   1664  C   LEU A 217     157.745 127.808  98.275  1.00 87.88           C
ATOM   1665  O   LEU A 217     157.728 127.441  97.094  1.00 89.62           O
ATOM   1666  CB  LEU A 217     157.293 126.097 100.051  1.00 90.90           C
ATOM   1667  CG  LEU A 217     156.415 125.234  99.144  1.00 89.43           C
ATOM   1668  CD1 LEU A 217     157.269 124.282  98.322  1.00 88.48           C
ATOM   1669  CD2 LEU A 217     155.389 124.467  99.962  1.00 90.75           C
ATOM   1670  N   HIS A 218     157.221 128.974  98.663  1.00 95.47           N
ATOM   1671  CA  HIS A 218     156.658 129.882  97.669  1.00 97.66           C
ATOM   1672  C   HIS A 218     157.726 130.405  96.718  1.00 97.41           C
ATOM   1673  O   HIS A 218     157.426 130.709  95.558  1.00 88.61           O
ATOM   1674  CB  HIS A 218     155.946 131.047  98.354  1.00 98.20           C
ATOM   1675  CG  HIS A 218     155.245 131.965  97.402  1.00 94.09           C
ATOM   1676  ND1 HIS A 218     154.015 131.671  96.855  1.00 91.60           N
ATOM   1677  CD2 HIS A 218     155.604 133.168  96.896  1.00 94.23           C
ATOM   1678  CE1 HIS A 218     153.645 132.655  96.055  1.00 94.38           C
ATOM   1679  NE2 HIS A 218     154.591 133.576  96.062  1.00 96.02           N
ATOM   1680  N   ARG A 219     158.972 130.523  97.190  1.00109.19           N
ATOM   1681  CA  ARG A 219     160.043 131.020  96.328  1.00107.29           C
ATOM   1682  C   ARG A 219     160.262 130.113  95.122  1.00101.72           C
ATOM   1683  O   ARG A 219     160.438 130.597  93.998  1.00 99.71           O
ATOM   1684  CB  ARG A 219     161.336 131.167  97.128  1.00105.74           C
ATOM   1685  CG  ARG A 219     161.418 132.449  97.937  1.00106.18           C
ATOM   1686  CD  ARG A 219     161.495 133.661  97.022  1.00107.49           C
ATOM   1687  NE  ARG A 219     161.768 134.889  97.759  1.00107.67           N
ATOM   1688  CZ  ARG A 219     160.833 135.688  98.254  1.00107.26           C
ATOM   1689  NH1 ARG A 219     159.546 135.420  98.105  1.00106.19           N
ATOM   1690  NH2 ARG A 219     161.199 136.783  98.914  1.00104.21           N
ATOM   1691  N   GLN A 220     160.254 128.797  95.331  1.00102.43           N
ATOM   1692  CA  GLN A 220     160.468 127.859  94.236  1.00 99.76           C
ATOM   1693  C   GLN A 220     159.294 127.790  93.269  1.00 97.41           C
ATOM   1694  O   GLN A 220     159.439 127.209  92.188  1.00 97.25           O
ATOM   1695  CB  GLN A 220     160.753 126.458  94.785  1.00101.99           C
ATOM   1696  CG  GLN A 220     162.105 126.319  95.463  1.00104.69           C
ATOM   1697  CD  GLN A 220     162.353 124.917  95.984  1.00107.01           C
ATOM   1698  OE1 GLN A 220     161.428 124.233  96.423  1.00108.51           O
ATOM   1699  NE2 GLN A 220     163.606 124.481  95.938  1.00105.33           N
ATOM   1700  N   ALA A 221     158.147 128.359  93.623  1.00100.60           N
ATOM   1701  CA  ALA A 221     156.977 128.321  92.753  1.00103.18           C
ATOM   1702  C   ALA A 221     156.976 129.501  91.788  1.00104.27           C
ATOM   1703  CB  ALA A 221     155.701 128.310  93.581  1.00103.44           C
TER
ATOM   1704  N   ASN B   5     160.801 140.461 174.802  1.00110.84           N
ATOM   1705  CA  ASN B   5     159.427 140.700 174.378  1.00110.96           C
ATOM   1706  C   ASN B   5     159.086 139.862 173.151  1.00111.77           C
ATOM   1707  O   ASN B   5     158.888 138.652 173.252  1.00114.00           O
ATOM   1708  CB  ASN B   5     159.208 142.183 174.084  1.00113.46           C
ATOM   1709  CG  ASN B   5     157.741 142.563 174.071  1.00115.94           C
ATOM   1710  OD1 ASN B   5     156.921 141.938 174.742  1.00114.50           O
ATOM   1711  ND2 ASN B   5     157.403 143.593 173.304  1.00116.60           N
ATOM   1712  N   ILE B   6     159.014 140.515 171.989  1.00110.29           N
ATOM   1713  CA  ILE B   6     158.734 139.798 170.748  1.00112.31           C
ATOM   1714  C   ILE B   6     159.878 138.850 170.416  1.00114.86           C
ATOM   1715  O   ILE B   6     159.664 137.747 169.894  1.00117.19           O
ATOM   1716  CB  ILE B   6     158.465 140.796 169.606  1.00112.89           C
ATOM   1717  CG1 ILE B   6     157.156 141.548 169.855  1.00113.11           C
ATOM   1718  CG2 ILE B   6     158.410 140.085 168.263  1.00112.31           C
ATOM   1719  CD1 ILE B   6     156.870 142.630 168.838  1.00112.49           C
ATOM   1720  N   LEU B   7     161.111 139.259 170.723  1.00119.22           N
ATOM   1721  CA  LEU B   7     162.260 138.394 170.480  1.00120.75           C
ATOM   1722  C   LEU B   7     162.166 137.116 171.303  1.00119.36           C
ATOM   1723  O   LEU B   7     162.540 136.037 170.830  1.00122.80           O
ATOM   1724  CB  LEU B   7     163.556 139.142 170.790  1.00121.19           C
ATOM   1725  CG  LEU B   7     164.840 138.510 170.254  1.00121.72           C
ATOM   1726  CD1 LEU B   7     164.768 138.349 168.743  1.00119.97           C
ATOM   1727  CD2 LEU B   7     166.053 139.338 170.651  1.00120.84           C
ATOM   1728  N   ASP B   8     161.666 137.216 172.536  1.00118.45           N
ATOM   1729  CA  ASP B   8     161.463 136.020 173.348  1.00121.67           C
ATOM   1730  C   ASP B   8     160.449 135.084 172.703  1.00122.60           C
ATOM   1731  O   ASP B   8     160.645 133.862 172.679  1.00123.58           O
ATOM   1732  CB  ASP B   8     161.015 136.412 174.755  1.00124.11           C
ATOM   1733  CG  ASP B   8     162.099 137.133 175.532  1.00124.66           C
ATOM   1734  OD1 ASP B   8     163.115 137.520 174.918  1.00125.75           O
ATOM   1735  OD2 ASP B   8     161.934 137.312 176.757  1.00121.39           O
ATOM   1736  N   LEU B   9     159.357 135.640 172.172  1.00116.23           N
ATOM   1737  CA  LEU B   9     158.364 134.818 171.490  1.00114.95           C
ATOM   1738  C   LEU B   9     158.962 134.128 170.271  1.00116.05           C
ATOM   1739  O   LEU B   9     158.689 132.948 170.020  1.00118.79           O
ATOM   1740  CB  LEU B   9     157.162 135.671 171.086  1.00113.50           C
ATOM   1741  CG  LEU B   9     156.023 135.759 172.101  1.00114.83           C
ATOM   1742  CD1 LEU B   9     154.895 136.628 171.566  1.00114.61           C
ATOM   1743  CD2 LEU B   9     155.514 134.371 172.453  1.00113.36           C
ATOM   1744  N   PHE B  10     159.778 134.849 169.498  1.00115.53           N
ATOM   1745  CA  PHE B  10     160.424 134.235 168.342  1.00112.72           C
ATOM   1746  C   PHE B  10     161.379 133.128 168.769  1.00115.59           C
ATOM   1747  O   PHE B  10     161.466 132.084 168.112  1.00117.38           O
ATOM   1748  CB  PHE B  10     161.161 135.292 167.523  1.00114.57           C
ATOM   1749  CG  PHE B  10     161.815 134.747 166.285  1.00117.25           C
ATOM   1750  CD1 PHE B  10     161.048 134.287 165.227  1.00119.21           C
ATOM   1751  CD2 PHE B  10     163.195 134.693 166.180  1.00116.10           C
ATOM   1752  CE1 PHE B  10     161.646 133.784 164.086  1.00117.41           C
ATOM   1753  CE2 PHE B  10     163.798 134.191 165.042  1.00115.71           C
ATOM   1754  CZ  PHE B  10     163.023 133.736 163.994  1.00116.10           C
ATOM   1755  N   LEU B  11     162.111 133.342 169.865  1.00110.49           N
ATOM   1756  CA  LEU B  11     163.017 132.314 170.366  1.00107.95           C
ATOM   1757  C   LEU B  11     162.261 131.080 170.838  1.00103.14           C
ATOM   1758  O   LEU B  11     162.751 129.956 170.684  1.00102.28           O
ATOM   1759  CB  LEU B  11     163.873 132.874 171.502  1.00107.15           C
ATOM   1760  CG  LEU B  11     164.926 133.916 171.121  1.00108.49           C
ATOM   1761  CD1 LEU B  11     165.709 134.357 172.347  1.00106.62           C
ATOM   1762  CD2 LEU B  11     165.857 133.371 170.051  1.00107.39           C
ATOM   1763  N   LYS B  12     161.073 131.266 171.409  1.00106.17           N
ATOM   1764  CA  LYS B  12     160.288 130.149 171.922  1.00111.86           C
ATOM   1765  C   LYS B  12     159.433 129.476 170.854  1.00113.83           C
ATOM   1766  O   LYS B  12     158.706 128.530 171.176  1.00114.52           O
ATOM   1767  CB  LYS B  12     159.394 130.621 173.072  1.00111.71           C
ATOM   1768  CG  LYS B  12     160.152 131.107 174.301  1.00113.03           C
ATOM   1769  CD  LYS B  12     161.337 130.210 174.630  1.00113.59           C
ATOM   1770  CE  LYS B  12     160.888 128.918 175.296  1.00111.00           C
ATOM   1771  NZ  LYS B  12     161.992 127.921 175.374  1.00110.46           N
ATOM   1772  N   ALA B  13     159.497 129.933 169.607  1.00108.75           N
ATOM   1773  CA  ALA B  13     158.660 129.376 168.556  1.00106.82           C
ATOM   1774  C   ALA B  13     159.172 128.007 168.114  1.00106.48           C
ATOM   1775  O   ALA B  13     160.295 127.599 168.425  1.00107.01           O
ATOM   1776  CB  ALA B  13     158.602 130.323 167.358  1.00107.53           C
ATOM   1777  N   SER B  14     158.324 127.294 167.378  1.00112.45           N
ATOM   1778  CA  SER B  14     158.678 125.991 166.841  1.00113.01           C
ATOM   1779  C   SER B  14     159.497 126.141 165.559  1.00114.35           C
ATOM   1780  O   SER B  14     159.755 127.246 165.075  1.00116.16           O
ATOM   1781  CB  SER B  14     157.424 125.158 166.583  1.00111.44           C
ATOM   1782  OG  SER B  14     156.464 125.894 165.847  1.00115.18           O
ATOM   1783  N   LEU B  15     159.910 124.998 165.007  1.00102.68           N
ATOM   1784  CA  LEU B  15     160.809 125.006 163.856  1.00103.24           C
ATOM   1785  C   LEU B  15     160.095 125.460 162.587  1.00104.51           C
ATOM   1786  O   LEU B  15     160.627 126.274 161.820  1.00106.75           O
ATOM   1787  CB  LEU B  15     161.416 123.617 163.664  1.00104.49           C
ATOM   1788  CG  LEU B  15     162.512 123.482 162.605  1.00109.88           C
ATOM   1789  CD1 LEU B  15     163.745 124.279 163.002  1.00108.21           C
ATOM   1790  CD2 LEU B  15     162.863 122.019 162.382  1.00107.19           C
ATOM   1791  N   LEU B  16     158.891 124.936 162.344  1.00 97.58           N
ATOM   1792  CA  LEU B  16     158.193 125.224 161.094  1.00 99.16           C
ATOM   1793  C   LEU B  16     157.865 126.705 160.968  1.00100.87           C
ATOM   1794  O   LEU B  16     157.966 127.280 159.877  1.00105.77           O
ATOM   1795  CB  LEU B  16     156.921 124.383 160.995  1.00 98.28           C
ATOM   1796  CG  LEU B  16     157.118 122.872 160.881  1.00 99.35           C
ATOM   1797  CD1 LEU B  16     155.795 122.143 161.055  1.00 98.80           C
ATOM   1798  CD2 LEU B  16     157.757 122.516 159.548  1.00 97.21           C
ATOM   1799  N   VAL B  17     157.465 127.338 162.072  1.00 86.55           N
ATOM   1800  CA  VAL B  17     157.161 128.765 162.036  1.00 90.74           C
ATOM   1801  C   VAL B  17     158.399 129.564 161.652  1.00 94.80           C
ATOM   1802  O   VAL B  17     158.333 130.474 160.816  1.00 97.55           O
ATOM   1803  CB  VAL B  17     156.586 129.221 163.389  1.00 88.75           C
ATOM   1804  CG1 VAL B  17     156.082 130.651 163.294  1.00 92.38           C
ATOM   1805  CG2 VAL B  17     155.472 128.286 163.826  1.00 90.99           C
ATOM   1806  N   LYS B  18     159.547 129.235 162.250  1.00 92.76           N
ATOM   1807  CA  LYS B  18     160.780 129.946 161.930  1.00 95.13           C
ATOM   1808  C   LYS B  18     161.174 129.743 160.472  1.00 96.42           C
ATOM   1809  O   LYS B  18     161.619 130.686 159.802  1.00101.14           O
ATOM   1810  CB  LYS B  18     161.902 129.489 162.862  1.00 95.34           C
ATOM   1811  CG  LYS B  18     161.663 129.827 164.325  1.00100.46           C
ATOM   1812  CD  LYS B  18     162.961 129.832 165.114  1.00100.16           C
ATOM   1813  CE  LYS B  18     163.536 128.431 165.238  1.00 98.61           C
ATOM   1814  NZ  LYS B  18     162.675 127.552 166.078  1.00 98.05           N
ATOM   1815  N   LEU B  19     161.021 128.518 159.963  1.00 89.18           N
ATOM   1816  CA  LEU B  19     161.327 128.267 158.559  1.00 90.17           C
ATOM   1817  C   LEU B  19     160.419 129.081 157.645  1.00 91.75           C
ATOM   1818  O   LEU B  19     160.872 129.631 156.632  1.00 96.52           O
ATOM   1819  CB  LEU B  19     161.201 126.775 158.255  1.00 92.46           C
ATOM   1820  CG  LEU B  19     162.316 125.882 158.802  1.00 96.15           C
ATOM   1821  CD1 LEU B  19     161.899 124.419 158.771  1.00 95.14           C
ATOM   1822  CD2 LEU B  19     163.605 126.092 158.023  1.00 95.50           C
ATOM   1823  N   ILE B  20     159.134 129.173 157.992  1.00 83.01           N
ATOM   1824  CA  ILE B  20     158.199 129.966 157.200  1.00 86.35           C
ATOM   1825  C   ILE B  20     158.606 131.434 157.203  1.00 89.84           C
ATOM   1826  O   ILE B  20     158.582 132.105 156.161  1.00 94.68           O
ATOM   1827  CB  ILE B  20     156.764 129.770 157.722  1.00 84.34           C
ATOM   1828  CG1 ILE B  20     156.200 128.436 157.233  1.00 83.52           C
ATOM   1829  CG2 ILE B  20     155.870 130.928 157.304  1.00 88.79           C
ATOM   1830  CD1 ILE B  20     154.897 128.049 157.891  1.00 84.17           C
ATOM   1831  N   MET B  21     158.985 131.957 158.373  1.00 87.92           N
ATOM   1832  CA  MET B  21     159.418 133.350 158.446  1.00 91.08           C
ATOM   1833  C   MET B  21     160.646 133.587 157.578  1.00 93.96           C
ATOM   1834  O   MET B  21     160.729 134.596 156.865  1.00 96.81           O
ATOM   1835  CB  MET B  21     159.714 133.748 159.892  1.00 90.38           C
ATOM   1836  CG  MET B  21     158.596 133.474 160.878  1.00 95.12           C
ATOM   1837  SD  MET B  21     157.057 134.329 160.515  1.00105.44           S
ATOM   1838  CE  MET B  21     156.331 134.378 162.151  1.00 90.90           C
ATOM   1839  N   LEU B  22     161.612 132.666 157.625  1.00 84.26           N
ATOM   1840  CA  LEU B  22     162.817 132.820 156.816  1.00 84.76           C
ATOM   1841  C   LEU B  22     162.488 132.804 155.328  1.00 86.18           C
ATOM   1842  O   LEU B  22     163.030 133.606 154.554  1.00 89.97           O
ATOM   1843  CB  LEU B  22     163.821 131.720 157.156  1.00 86.14           C
ATOM   1844  CG  LEU B  22     164.507 131.830 158.519  1.00 88.55           C
ATOM   1845  CD1 LEU B  22     165.020 130.472 158.971  1.00 86.02           C
ATOM   1846  CD2 LEU B  22     165.638 132.843 158.469  1.00 88.32           C
ATOM   1847  N   ILE B  23     161.598 131.901 154.911  1.00 76.90           N
ATOM   1848  CA  ILE B  23     161.212 131.831 153.503  1.00 75.29           C
ATOM   1849  C   ILE B  23     160.546 133.130 153.066  1.00 77.88           C
ATOM   1850  O   ILE B  23     160.836 133.665 151.985  1.00 82.65           O
ATOM   1851  CB  ILE B  23     160.299 130.616 153.261  1.00 76.26           C
ATOM   1852  CG1 ILE B  23     161.099 129.318 153.379  1.00 79.05           C
ATOM   1853  CG2 ILE B  23     159.629 130.708 151.901  1.00 76.34           C
ATOM   1854  CD1 ILE B  23     160.239 128.077 153.475  1.00 81.22           C
ATOM   1855  N   LEU B  24     159.643 133.659 153.896  1.00 72.45           N
ATOM   1856  CA  LEU B  24     158.962 134.900 153.544  1.00 71.35           C
ATOM   1857  C   LEU B  24     159.944 136.063 153.444  1.00 78.45           C
ATOM   1858  O   LEU B  24     159.842 136.896 152.533  1.00 84.21           O
ATOM   1859  CB  LEU B  24     157.864 135.201 154.563  1.00 71.30           C
ATOM   1860  CG  LEU B  24     156.694 134.216 154.564  1.00 74.33           C
ATOM   1861  CD1 LEU B  24     155.820 134.419 155.790  1.00 75.79           C
ATOM   1862  CD2 LEU B  24     155.877 134.351 153.291  1.00 76.66           C
ATOM   1863  N   ILE B  25     160.905 136.133 154.368  1.00 74.63           N
ATOM   1864  CA  ILE B  25     161.900 137.203 154.323  1.00 75.63           C
ATOM   1865  C   ILE B  25     162.738 137.103 153.053  1.00 80.95           C
ATOM   1866  O   ILE B  25     163.025 138.115 152.396  1.00 81.99           O
ATOM   1867  CB  ILE B  25     162.775 137.172 155.589  1.00 73.01           C
ATOM   1868  CG1 ILE B  25     161.939 137.533 156.817  1.00 76.06           C
ATOM   1869  CG2 ILE B  25     163.953 138.123 155.452  1.00 76.67           C
ATOM   1870  CD1 ILE B  25     162.622 137.227 158.130  1.00 79.34           C
ATOM   1871  N   GLY B  26     163.146 135.886 152.689  1.00 78.19           N
ATOM   1872  CA  GLY B  26     163.901 135.714 151.457  1.00 74.43           C
ATOM   1873  C   GLY B  26     163.119 136.136 150.228  1.00 72.97           C
ATOM   1874  O   GLY B  26     163.659 136.790 149.327  1.00 79.15           O
ATOM   1875  N   PHE B  27     161.836 135.767 150.173  1.00 69.25           N
ATOM   1876  CA  PHE B  27     161.002 136.183 149.049  1.00 69.30           C
ATOM   1877  C   PHE B  27     160.893 137.700 148.979  1.00 70.46           C
ATOM   1878  O   PHE B  27     160.961 138.286 147.890  1.00 71.99           O
ATOM   1879  CB  PHE B  27     159.614 135.554 149.154  1.00 68.35           C
ATOM   1880  CG  PHE B  27     159.554 134.132 148.683  1.00 68.65           C
ATOM   1881  CD1 PHE B  27     160.607 133.579 147.976  1.00 70.48           C
ATOM   1882  CD2 PHE B  27     158.441 133.352 148.938  1.00 71.65           C
ATOM   1883  CE1 PHE B  27     160.554 132.270 147.539  1.00 75.82           C
ATOM   1884  CE2 PHE B  27     158.381 132.043 148.503  1.00 73.87           C
ATOM   1885  CZ  PHE B  27     159.439 131.501 147.803  1.00 73.66           C
ATOM   1886  N   SER B  28     160.724 138.352 150.132  1.00 63.77           N
ATOM   1887  CA  SER B  28     160.647 139.809 150.149  1.00 63.97           C
ATOM   1888  C   SER B  28     161.932 140.435 149.623  1.00 68.59           C
ATOM   1889  O   SER B  28     161.892 141.386 148.829  1.00 77.27           O
ATOM   1890  CB  SER B  28     160.353 140.301 151.565  1.00 67.94           C
ATOM   1891  OG  SER B  28     160.387 141.716 151.629  1.00 76.54           O
ATOM   1892  N   ILE B  29     163.083 139.909 150.050  1.00 71.04           N
ATOM   1893  CA  ILE B  29     164.364 140.459 149.608  1.00 70.00           C
ATOM   1894  C   ILE B  29     164.515 140.314 148.098  1.00 65.96           C
ATOM   1895  O   ILE B  29     164.908 141.259 147.399  1.00 75.08           O
ATOM   1896  CB  ILE B  29     165.524 139.783 150.360  1.00 70.80           C
ATOM   1897  CG1 ILE B  29     165.579 140.273 151.807  1.00 75.75           C
ATOM   1898  CG2 ILE B  29     166.845 140.048 149.656  1.00 72.20           C
ATOM   1899  CD1 ILE B  29     166.531 139.490 152.680  1.00 75.63           C
ATOM   1900  N   ALA B  30     164.194 139.129 147.571  1.00 55.91           N
ATOM   1901  CA  ALA B  30     164.325 138.909 146.133  1.00 63.80           C
ATOM   1902  C   ALA B  30     163.399 139.827 145.342  1.00 65.07           C
ATOM   1903  O   ALA B  30     163.805 140.414 144.326  1.00 68.89           O
ATOM   1904  CB  ALA B  30     164.042 137.445 145.800  1.00 70.59           C
ATOM   1905  N   SER B  31     162.149 139.963 145.793  1.00 68.10           N
ATOM   1906  CA  SER B  31     161.197 140.817 145.092  1.00 68.51           C
ATOM   1907  C   SER B  31     161.669 142.264 145.077  1.00 65.14           C
ATOM   1908  O   SER B  31     161.610 142.939 144.041  1.00 71.22           O
ATOM   1909  CB  SER B  31     159.819 140.706 145.743  1.00 72.52           C
ATOM   1910  OG  SER B  31     159.853 141.155 147.086  1.00 77.96           O
ATOM   1911  N   TRP B  32     162.148 142.758 146.222  1.00 61.78           N
ATOM   1912  CA  TRP B  32     162.626 144.135 146.274  1.00 62.24           C
ATOM   1913  C   TRP B  32     163.826 144.337 145.358  1.00 70.71           C
ATOM   1914  O   TRP B  32     163.928 145.366 144.678  1.00 74.66           O
ATOM   1915  CB  TRP B  32     162.968 144.522 147.711  1.00 65.06           C
ATOM   1916  CG  TRP B  32     161.819 145.141 148.443  1.00 70.93           C
ATOM   1917  CD1 TRP B  32     161.177 144.638 149.534  1.00 70.43           C
ATOM   1918  CD2 TRP B  32     161.170 146.379 148.131  1.00 73.93           C
ATOM   1919  NE1 TRP B  32     160.171 145.486 149.924  1.00 70.91           N
ATOM   1920  CE2 TRP B  32     160.146 146.563 149.079  1.00 75.89           C
ATOM   1921  CE3 TRP B  32     161.358 147.351 147.144  1.00 72.61           C
ATOM   1922  CZ2 TRP B  32     159.311 147.679 149.069  1.00 77.63           C
ATOM   1923  CZ3 TRP B  32     160.529 148.458 147.135  1.00 70.61           C
ATOM   1924  CH2 TRP B  32     159.518 148.612 148.091  1.00 75.63           C
ATOM   1925  N   ALA B  33     164.744 143.366 145.323  1.00 72.84           N
ATOM   1926  CA  ALA B  33     165.905 143.494 144.447  1.00 69.91           C
ATOM   1927  C   ALA B  33     165.489 143.586 142.984  1.00 71.15           C
ATOM   1928  O   ALA B  33     165.972 144.456 142.245  1.00 76.98           O
ATOM   1929  CB  ALA B  33     166.856 142.317 144.662  1.00 72.51           C
ATOM   1930  N   ILE B  34     164.579 142.710 142.551  1.00 67.70           N
ATOM   1931  CA  ILE B  34     164.138 142.735 141.157  1.00 58.37           C
ATOM   1932  C   ILE B  34     163.437 144.052 140.836  1.00 59.34           C
ATOM   1933  O   ILE B  34     163.645 144.643 139.762  1.00 61.24           O
ATOM   1934  CB  ILE B  34     163.236 141.523 140.864  1.00 62.58           C
ATOM   1935  CG1 ILE B  34     164.067 140.241 140.833  1.00 68.28           C
ATOM   1936  CG2 ILE B  34     162.500 141.706 139.549  1.00 61.96           C
ATOM   1937  CD1 ILE B  34     163.238 138.978 140.832  1.00 72.71           C
ATOM   1938  N   ILE B  35     162.585 144.526 141.751  1.00 67.51           N
ATOM   1939  CA  ILE B  35     161.856 145.770 141.521  1.00 63.70           C
ATOM   1940  C   ILE B  35     162.824 146.936 141.376  1.00 65.81           C
ATOM   1941  O   ILE B  35     162.670 147.782 140.487  1.00 74.84           O
ATOM   1942  CB  ILE B  35     160.841 146.013 142.653  1.00 66.16           C
ATOM   1943  CG1 ILE B  35     159.677 145.028 142.546  1.00 72.44           C
ATOM   1944  CG2 ILE B  35     160.329 147.442 142.616  1.00 65.26           C
ATOM   1945  CD1 ILE B  35     158.790 145.003 143.769  1.00 67.13           C
ATOM   1946  N   ILE B  36     163.838 146.999 142.242  1.00 78.71           N
ATOM   1947  CA  ILE B  36     164.816 148.080 142.148  1.00 82.96           C
ATOM   1948  C   ILE B  36     165.610 147.979 140.852  1.00 77.24           C
ATOM   1949  O   ILE B  36     165.952 149.001 140.243  1.00 74.24           O
ATOM   1950  CB  ILE B  36     165.737 148.076 143.384  1.00 82.80           C
ATOM   1951  CG1 ILE B  36     164.927 148.350 144.652  1.00 79.57           C
ATOM   1952  CG2 ILE B  36     166.835 149.113 143.243  1.00 78.96           C
ATOM   1953  CD1 ILE B  36     165.705 148.131 145.930  1.00 79.54           C
ATOM   1954  N   GLN B  37     165.906 146.761 140.400  1.00 78.47           N
ATOM   1955  CA  GLN B  37     166.714 146.594 139.197  1.00 77.54           C
ATOM   1956  C   GLN B  37     165.990 146.994 137.913  1.00 77.60           C
ATOM   1957  O   GLN B  37     166.586 147.650 137.053  1.00 82.27           O
ATOM   1958  CB  GLN B  37     167.185 145.142 139.079  1.00 83.86           C
ATOM   1959  CG  GLN B  37     168.145 144.902 137.928  1.00 84.12           C
ATOM   1960  CD  GLN B  37     169.313 145.866 137.939  1.00 90.39           C
ATOM   1961  OE1 GLN B  37     170.021 145.989 138.938  1.00 92.51           O
ATOM   1962  NE2 GLN B  37     169.520 146.558 136.824  1.00 85.38           N
ATOM   1963  N   ARG B  38     164.718 146.615 137.760  1.00 72.53           N
ATOM   1964  CA  ARG B  38     164.094 146.678 136.435  1.00 68.71           C
ATOM   1965  C   ARG B  38     163.809 148.109 135.968  1.00 68.62           C
ATOM   1966  O   ARG B  38     163.838 148.382 134.756  1.00 78.94           O
ATOM   1967  CB  ARG B  38     162.805 145.857 136.434  1.00 70.10           C
ATOM   1968  CG  ARG B  38     162.253 145.569 135.051  1.00 72.95           C
ATOM   1969  CD  ARG B  38     163.277 144.845 134.194  1.00 74.82           C
ATOM   1970  NE  ARG B  38     163.845 143.692 134.881  1.00 75.00           N
ATOM   1971  CZ  ARG B  38     164.834 142.949 134.404  1.00 75.58           C
ATOM   1972  NH1 ARG B  38     165.387 143.205 133.230  1.00 71.80           N
ATOM   1973  NH2 ARG B  38     165.281 141.925 135.124  1.00 74.03           N
ATOM   1974  N   THR B  39     163.513 149.021 136.898  1.00 61.91           N
ATOM   1975  CA  THR B  39     163.012 150.342 136.520  1.00 69.84           C
ATOM   1976  C   THR B  39     164.050 151.148 135.746  1.00 78.71           C
ATOM   1977  O   THR B  39     163.717 151.821 134.760  1.00 82.28           O
ATOM   1978  CB  THR B  39     162.567 151.106 137.765  1.00 73.27           C
ATOM   1979  OG1 THR B  39     161.609 150.325 138.490  1.00 77.60           O
ATOM   1980  CG2 THR B  39     161.937 152.434 137.379  1.00 74.84           C
ATOM   1981  N   ARG B  40     165.310 151.111 136.189  1.00 81.30           N
ATOM   1982  CA  ARG B  40     166.352 151.863 135.498  1.00 74.23           C
ATOM   1983  C   ARG B  40     166.531 151.364 134.073  1.00 71.64           C
ATOM   1984  O   ARG B  40     166.701 152.162 133.142  1.00 79.44           O
ATOM   1985  CB  ARG B  40     167.672 151.769 136.262  1.00 74.73           C
ATOM   1986  CG  ARG B  40     167.540 151.836 137.772  1.00 79.79           C
ATOM   1987  CD  ARG B  40     168.898 151.658 138.432  1.00 80.88           C
ATOM   1988  NE  ARG B  40     168.791 151.229 139.821  1.00 83.91           N
ATOM   1989  CZ  ARG B  40     169.775 150.661 140.505  1.00 82.26           C
ATOM   1990  NH1 ARG B  40     170.957 150.434 139.955  1.00 79.74           N
ATOM   1991  NH2 ARG B  40     169.569 150.314 141.772  1.00 79.00           N
ATOM   1992  N   ILE B  41     166.496 150.044 133.885  1.00 57.11           N
ATOM   1993  CA  ILE B  41     166.624 149.475 132.548  1.00 62.79           C
ATOM   1994  C   ILE B  41     165.479 149.948 131.665  1.00 63.74           C
ATOM   1995  O   ILE B  41     165.681 150.333 130.505  1.00 73.69           O
ATOM   1996  CB  ILE B  41     166.685 147.939 132.622  1.00 64.24           C
ATOM   1997  CG1 ILE B  41     167.938 147.493 133.373  1.00 68.77           C
ATOM   1998  CG2 ILE B  41     166.660 147.336 131.228  1.00 65.86           C
ATOM   1999  CD1 ILE B  41     167.934 146.029 133.752  1.00 71.71           C
ATOM   2000  N   LEU B  42     164.256 149.931 132.202  1.00 50.25           N
ATOM   2001  CA  LEU B  42     163.113 150.369 131.403  1.00 56.13           C
ATOM   2002  C   LEU B  42     163.241 151.835 130.998  1.00 58.91           C
ATOM   2003  O   LEU B  42     163.006 152.191 129.833  1.00 69.45           O
ATOM   2004  CB  LEU B  42     161.812 150.130 132.169  1.00 57.17           C
ATOM   2005  CG  LEU B  42     161.312 148.685 132.198  1.00 58.44           C
ATOM   2006  CD1 LEU B  42     159.922 148.611 132.802  1.00 57.79           C
ATOM   2007  CD2 LEU B  42     161.319 148.090 130.801  1.00 60.43           C
ATOM   2008  N   ASN B  43     163.627 152.701 131.940  1.00 52.62           N
ATOM   2009  CA  ASN B  43     163.756 154.122 131.621  1.00 58.45           C
ATOM   2010  C   ASN B  43     164.857 154.367 130.594  1.00 66.82           C
ATOM   2011  O   ASN B  43     164.691 155.177 129.667  1.00 72.53           O
ATOM   2012  CB  ASN B  43     164.021 154.924 132.893  1.00 59.61           C
ATOM   2013  CG  ASN B  43     162.765 155.162 133.702  1.00 64.71           C
ATOM   2014  OD1 ASN B  43     161.663 154.832 133.268  1.00 67.76           O
ATOM   2015  ND2 ASN B  43     162.925 155.742 134.885  1.00 66.77           N
ATOM   2016  N   ALA B  44     165.995 153.684 130.749  1.00 58.93           N
ATOM   2017  CA  ALA B  44     167.083 153.837 129.792  1.00 56.20           C
ATOM   2018  C   ALA B  44     166.656 153.391 128.402  1.00 59.84           C
ATOM   2019  O   ALA B  44     166.968 154.055 127.405  1.00 64.06           O
ATOM   2020  CB  ALA B  44     168.307 153.050 130.258  1.00 58.43           C
ATOM   2021  N   ALA B  45     165.938 152.268 128.313  1.00 58.37           N
ATOM   2022  CA  ALA B  45     165.454 151.811 127.016  1.00 56.37           C
ATOM   2023  C   ALA B  45     164.515 152.832 126.392  1.00 52.70           C
ATOM   2024  O   ALA B  45     164.594 153.105 125.188  1.00 56.65           O
ATOM   2025  CB  ALA B  45     164.759 150.458 127.161  1.00 59.90           C
ATOM   2026  N   ALA B  46     163.627 153.417 127.199  1.00 50.31           N
ATOM   2027  CA  ALA B  46     162.691 154.406 126.670  1.00 52.45           C
ATOM   2028  C   ALA B  46     163.425 155.610 126.089  1.00 56.05           C
ATOM   2029  O   ALA B  46     163.154 156.034 124.955  1.00 62.55           O
ATOM   2030  CB  ALA B  46     161.719 154.844 127.766  1.00 51.67           C
ATOM   2031  N   ARG B  47     164.366 156.176 126.852  1.00 63.27           N
ATOM   2032  CA  ARG B  47     165.062 157.362 126.354  1.00 66.09           C
ATOM   2033  C   ARG B  47     165.937 157.041 125.146  1.00 68.57           C
ATOM   2034  O   ARG B  47     166.016 157.847 124.207  1.00 68.48           O
ATOM   2035  CB  ARG B  47     165.892 158.015 127.462  1.00 70.15           C
ATOM   2036  CG  ARG B  47     166.838 157.091 128.199  1.00 70.98           C
ATOM   2037  CD  ARG B  47     167.706 157.876 129.171  1.00 71.40           C
ATOM   2038  NE  ARG B  47     168.687 157.032 129.844  1.00 72.17           N
ATOM   2039  CZ  ARG B  47     169.060 157.182 131.107  1.00 74.24           C
ATOM   2040  NH1 ARG B  47     168.554 158.138 131.869  1.00 71.23           N
ATOM   2041  NH2 ARG B  47     169.966 156.354 131.619  1.00 74.98           N
ATOM   2042  N   GLU B  48     166.589 155.873 125.140  1.00 74.81           N
ATOM   2043  CA  GLU B  48     167.399 155.490 123.989  1.00 70.45           C
ATOM   2044  C   GLU B  48     166.543 155.331 122.741  1.00 67.16           C
ATOM   2045  O   GLU B  48     166.950 155.737 121.646  1.00 73.82           O
ATOM   2046  CB  GLU B  48     168.159 154.198 124.288  1.00 76.36           C
ATOM   2047  CG  GLU B  48     169.340 154.375 125.228  1.00 79.66           C
ATOM   2048  CD  GLU B  48     169.907 153.054 125.706  1.00 81.48           C
ATOM   2049  OE1 GLU B  48     169.212 152.348 126.467  1.00 80.86           O
ATOM   2050  OE2 GLU B  48     171.048 152.721 125.321  1.00 79.28           O
ATOM   2051  N   ALA B  49     165.356 154.735 122.880  1.00 71.96           N
ATOM   2052  CA  ALA B  49     164.463 154.611 121.734  1.00 70.95           C
ATOM   2053  C   ALA B  49     164.023 155.977 121.226  1.00 74.05           C
ATOM   2054  O   ALA B  49     164.004 156.218 120.011  1.00 79.37           O
ATOM   2055  CB  ALA B  49     163.250 153.758 122.102  1.00 74.24           C
ATOM   2056  N   GLU B  50     163.676 156.888 122.142  1.00 80.86           N
ATOM   2057  CA  GLU B  50     163.238 158.217 121.723  1.00 80.11           C
ATOM   2058  C   GLU B  50     164.339 158.957 120.971  1.00 81.92           C
ATOM   2059  O   GLU B  50     164.073 159.622 119.960  1.00 79.76           O
ATOM   2060  CB  GLU B  50     162.783 159.031 122.934  1.00 82.34           C
ATOM   2061  CG  GLU B  50     162.370 160.454 122.593  1.00 83.82           C
ATOM   2062  CD  GLU B  50     161.966 161.255 123.814  1.00 88.87           C
ATOM   2063  OE1 GLU B  50     162.836 161.513 124.672  1.00 90.00           O
ATOM   2064  OE2 GLU B  50     160.778 161.629 123.915  1.00 87.54           O
ATOM   2065  N   ALA B  51     165.582 158.856 121.451  1.00 83.07           N
ATOM   2066  CA  ALA B  51     166.682 159.573 120.811  1.00 77.55           C
ATOM   2067  C   ALA B  51     166.868 159.130 119.363  1.00 75.77           C
ATOM   2068  O   ALA B  51     166.946 159.962 118.449  1.00 77.67           O
ATOM   2069  CB  ALA B  51     167.972 159.370 121.606  1.00 79.86           C
ATOM   2070  N   PHE B  52     166.931 157.816 119.130  1.00 79.83           N
ATOM   2071  CA  PHE B  52     167.127 157.330 117.769  1.00 74.52           C
ATOM   2072  C   PHE B  52     165.909 157.586 116.896  1.00 73.61           C
ATOM   2073  O   PHE B  52     166.057 157.811 115.690  1.00 77.01           O
ATOM   2074  CB  PHE B  52     167.463 155.841 117.766  1.00 81.69           C
ATOM   2075  CG  PHE B  52     167.629 155.269 116.387  1.00 82.97           C
ATOM   2076  CD1 PHE B  52     168.721 155.611 115.611  1.00 78.54           C
ATOM   2077  CD2 PHE B  52     166.688 154.401 115.863  1.00 86.76           C
ATOM   2078  CE1 PHE B  52     168.876 155.092 114.341  1.00 81.31           C
ATOM   2079  CE2 PHE B  52     166.838 153.878 114.593  1.00 84.35           C
ATOM   2080  CZ  PHE B  52     167.934 154.225 113.832  1.00 82.44           C
ATOM   2081  N   GLU B  53     164.702 157.545 117.469  1.00 87.42           N
ATOM   2082  CA  GLU B  53     163.523 157.900 116.687  1.00 88.94           C
ATOM   2083  C   GLU B  53     163.602 159.345 116.214  1.00 91.36           C
ATOM   2084  O   GLU B  53     163.248 159.653 115.071  1.00 90.08           O
ATOM   2085  CB  GLU B  53     162.255 157.668 117.507  1.00 94.50           C
ATOM   2086  CG  GLU B  53     161.793 156.219 117.538  1.00 94.18           C
ATOM   2087  CD  GLU B  53     160.332 156.081 117.919  1.00 98.30           C
ATOM   2088  OE1 GLU B  53     159.486 156.753 117.291  1.00 98.26           O
ATOM   2089  OE2 GLU B  53     160.028 155.301 118.846  1.00 95.29           O
ATOM   2090  N   ASP B  54     164.067 160.246 117.083  1.00 96.38           N
ATOM   2091  CA  ASP B  54     164.259 161.634 116.671  1.00 91.11           C
ATOM   2092  C   ASP B  54     165.341 161.753 115.603  1.00 90.59           C
ATOM   2093  O   ASP B  54     165.200 162.533 114.655  1.00 91.99           O
ATOM   2094  CB  ASP B  54     164.602 162.500 117.882  1.00 92.18           C
ATOM   2095  CG  ASP B  54     163.398 162.774 118.761  1.00 98.40           C
ATOM   2096  OD1 ASP B  54     162.309 162.242 118.462  1.00 97.23           O
ATOM   2097  OD2 ASP B  54     163.541 163.523 119.750  1.00 99.71           O
ATOM   2098  N   LYS B  55     166.431 160.994 115.743  1.00 86.14           N
ATOM   2099  CA  LYS B  55     167.532 161.088 114.786  1.00 82.29           C
ATOM   2100  C   LYS B  55     167.119 160.651 113.383  1.00 81.32           C
ATOM   2101  O   LYS B  55     167.676 161.143 112.395  1.00 79.10           O
ATOM   2102  CB  LYS B  55     168.716 160.251 115.272  1.00 81.94           C
ATOM   2103  CG  LYS B  55     169.976 160.385 114.432  1.00 80.61           C
ATOM   2104  CD  LYS B  55     170.498 161.809 114.431  1.00 83.85           C
ATOM   2105  CE  LYS B  55     171.772 161.925 113.611  1.00 85.06           C
ATOM   2106  NZ  LYS B  55     172.856 161.060 114.151  1.00 84.78           N
ATOM   2107  N   PHE B  56     166.151 159.740 113.275  1.00 82.29           N
ATOM   2108  CA  PHE B  56     165.805 159.162 111.978  1.00 76.49           C
ATOM   2109  C   PHE B  56     165.212 160.201 111.033  1.00 73.72           C
ATOM   2110  O   PHE B  56     165.528 160.209 109.838  1.00 71.89           O
ATOM   2111  CB  PHE B  56     164.831 157.999 112.179  1.00 79.83           C
ATOM   2112  CG  PHE B  56     164.456 157.283 110.910  1.00 76.26           C
ATOM   2113  CD1 PHE B  56     163.395 157.720 110.135  1.00 75.60           C
ATOM   2114  CD2 PHE B  56     165.156 156.164 110.501  1.00 78.52           C
ATOM   2115  CE1 PHE B  56     163.047 157.061 108.975  1.00 77.78           C
ATOM   2116  CE2 PHE B  56     164.812 155.500 109.341  1.00 80.75           C
ATOM   2117  CZ  PHE B  56     163.757 155.950 108.577  1.00 81.06           C
ATOM   2118  N   TRP B  57     164.355 161.080 111.543  1.00 76.35           N
ATOM   2119  CA  TRP B  57     163.542 161.953 110.709  1.00 74.80           C
ATOM   2120  C   TRP B  57     164.186 163.309 110.446  1.00 76.55           C
ATOM   2121  O   TRP B  57     163.516 164.205 109.923  1.00 77.31           O
ATOM   2122  CB  TRP B  57     162.167 162.147 111.348  1.00 74.64           C
ATOM   2123  CG  TRP B  57     161.236 161.003 111.105  1.00 75.22           C
ATOM   2124  CD1 TRP B  57     160.967 159.974 111.956  1.00 75.49           C
ATOM   2125  CD2 TRP B  57     160.445 160.774 109.935  1.00 73.23           C
ATOM   2126  NE1 TRP B  57     160.059 159.115 111.388  1.00 75.44           N
ATOM   2127  CE2 TRP B  57     159.722 159.585 110.147  1.00 74.32           C
ATOM   2128  CE3 TRP B  57     160.279 161.459 108.729  1.00 73.93           C
ATOM   2129  CZ2 TRP B  57     158.848 159.065 109.198  1.00 76.53           C
ATOM   2130  CZ3 TRP B  57     159.410 160.942 107.788  1.00 77.69           C
ATOM   2131  CH2 TRP B  57     158.705 159.757 108.027  1.00 77.14           C
ATOM   2132  N   SER B  58     165.461 163.484 110.797  1.00 92.48           N
ATOM   2133  CA  SER B  58     166.132 164.756 110.556  1.00 92.47           C
ATOM   2134  C   SER B  58     166.283 165.067 109.073  1.00 90.20           C
ATOM   2135  O   SER B  58     166.464 166.235 108.715  1.00 93.09           O
ATOM   2136  CB  SER B  58     167.507 164.761 111.227  1.00 94.90           C
ATOM   2137  OG  SER B  58     168.099 166.047 111.165  1.00 96.41           O
ATOM   2138  N   GLY B  59     166.212 164.060 108.208  1.00 94.02           N
ATOM   2139  CA  GLY B  59     166.352 164.254 106.781  1.00 95.49           C
ATOM   2140  C   GLY B  59     167.621 163.702 106.169  1.00 96.09           C
ATOM   2141  O   GLY B  59     167.795 163.809 104.949  1.00 95.87           O
ATOM   2142  N   ILE B  60     168.509 163.120 106.966  1.00103.13           N
ATOM   2143  CA  ILE B  60     169.740 162.534 106.453  1.00101.89           C
ATOM   2144  C   ILE B  60     169.408 161.270 105.672  1.00105.89           C
ATOM   2145  O   ILE B  60     168.467 160.539 106.001  1.00108.97           O
ATOM   2146  CB  ILE B  60     170.718 162.250 107.612  1.00104.57           C
ATOM   2147  CG1 ILE B  60     170.966 163.527 108.417  1.00105.26           C
ATOM   2148  CG2 ILE B  60     172.036 161.698 107.092  1.00102.56           C
ATOM   2149  CD1 ILE B  60     171.664 163.292 109.737  1.00102.42           C
ATOM   2150  N   GLU B  61     170.180 161.015 104.616  1.00118.95           N
ATOM   2151  CA  GLU B  61     169.956 159.836 103.791  1.00118.43           C
ATOM   2152  C   GLU B  61     170.128 158.565 104.613  1.00119.50           C
ATOM   2153  O   GLU B  61     170.986 158.487 105.497  1.00123.22           O
ATOM   2154  CB  GLU B  61     170.919 159.831 102.604  1.00118.73           C
ATOM   2155  CG  GLU B  61     170.936 161.128 101.812  1.00120.55           C
ATOM   2156  CD  GLU B  61     172.084 161.193 100.823  1.00122.16           C
ATOM   2157  OE1 GLU B  61     172.862 160.220 100.749  1.00122.49           O
ATOM   2158  OE2 GLU B  61     172.207 162.219 100.121  1.00120.39           O
ATOM   2159  N   LEU B  62     169.295 157.563 104.317  1.00112.14           N
ATOM   2160  CA  LEU B  62     169.333 156.316 105.074  1.00115.24           C
ATOM   2161  C   LEU B  62     170.655 155.583 104.889  1.00116.26           C
ATOM   2162  O   LEU B  62     171.090 154.848 105.785  1.00115.60           O
ATOM   2163  CB  LEU B  62     168.166 155.419 104.660  1.00115.57           C
ATOM   2164  CG  LEU B  62     166.759 155.989 104.853  1.00115.89           C
ATOM   2165  CD1 LEU B  62     165.717 154.887 104.748  1.00114.99           C
ATOM   2166  CD2 LEU B  62     166.644 156.712 106.188  1.00114.05           C
ATOM   2167  N   SER B  63     171.305 155.769 103.738  1.00110.05           N
ATOM   2168  CA  SER B  63     172.582 155.108 103.495  1.00109.21           C
ATOM   2169  C   SER B  63     173.637 155.566 104.492  1.00109.95           C
ATOM   2170  O   SER B  63     174.437 154.757 104.972  1.00110.76           O
ATOM   2171  CB  SER B  63     173.044 155.371 102.063  1.00109.07           C
ATOM   2172  OG  SER B  63     172.104 154.878 101.125  1.00110.47           O
ATOM   2173  N   ARG B  64     173.656 156.861 104.814  1.00113.43           N
ATOM   2174  CA  ARG B  64     174.620 157.365 105.786  1.00112.12           C
ATOM   2175  C   ARG B  64     174.374 156.771 107.168  1.00112.79           C
ATOM   2176  O   ARG B  64     175.322 156.409 107.876  1.00116.63           O
ATOM   2177  CB  ARG B  64     174.562 158.890 105.838  1.00112.64           C
ATOM   2178  CG  ARG B  64     174.952 159.566 104.535  1.00115.57           C
ATOM   2179  CD  ARG B  64     176.366 159.192 104.121  1.00116.80           C
ATOM   2180  NE  ARG B  64     176.726 159.763 102.829  1.00118.97           N
ATOM   2181  CZ  ARG B  64     177.771 159.383 102.107  1.00118.18           C
ATOM   2182  NH1 ARG B  64     178.587 158.429 102.521  1.00116.81           N
ATOM   2183  NH2 ARG B  64     178.003 159.976 100.939  1.00116.87           N
ATOM   2184  N   LEU B  65     173.105 156.664 107.570  1.00107.20           N
ATOM   2185  CA  LEU B  65     172.789 156.056 108.857  1.00108.75           C
ATOM   2186  C   LEU B  65     173.216 154.595 108.894  1.00112.01           C
ATOM   2187  O   LEU B  65     173.772 154.127 109.896  1.00113.90           O
ATOM   2188  CB  LEU B  65     171.294 156.185 109.147  1.00110.04           C
ATOM   2189  CG  LEU B  65     170.772 157.601 109.392  1.00112.36           C
ATOM   2190  CD1 LEU B  65     169.252 157.622 109.379  1.00112.27           C
ATOM   2191  CD2 LEU B  65     171.308 158.149 110.705  1.00110.17           C
ATOM   2192  N   TYR B  66     172.968 153.856 107.809  1.00107.96           N
ATOM   2193  CA  TYR B  66     173.392 152.460 107.764  1.00106.39           C
ATOM   2194  C   TYR B  66     174.910 152.343 107.808  1.00106.06           C
ATOM   2195  O   TYR B  66     175.451 151.439 108.454  1.00108.20           O
ATOM   2196  CB  TYR B  66     172.842 151.774 106.516  1.00104.74           C
ATOM   2197  CG  TYR B  66     173.539 150.471 106.201  1.00105.88           C
ATOM   2198  CD1 TYR B  66     173.343 149.349 106.995  1.00105.96           C
ATOM   2199  CD2 TYR B  66     174.394 150.363 105.114  1.00109.12           C
ATOM   2200  CE1 TYR B  66     173.978 148.156 106.715  1.00106.60           C
ATOM   2201  CE2 TYR B  66     175.035 149.173 104.825  1.00110.53           C
ATOM   2202  CZ  TYR B  66     174.823 148.073 105.629  1.00109.81           C
ATOM   2203  OH  TYR B  66     175.458 146.886 105.346  1.00108.28           O
ATOM   2204  N   GLN B  67     175.613 153.242 107.117  1.00108.68           N
ATOM   2205  CA  GLN B  67     177.071 153.226 107.151  1.00108.88           C
ATOM   2206  C   GLN B  67     177.590 153.489 108.557  1.00111.05           C
ATOM   2207  O   GLN B  67     178.527 152.825 109.011  1.00114.93           O
ATOM   2208  CB  GLN B  67     177.633 154.254 106.170  1.00111.18           C
ATOM   2209  CG  GLN B  67     177.519 153.848 104.710  1.00114.05           C
ATOM   2210  CD  GLN B  67     178.279 152.574 104.399  1.00114.40           C
ATOM   2211  OE1 GLN B  67     179.394 152.370 104.878  1.00116.72           O
ATOM   2212  NE2 GLN B  67     177.678 151.709 103.590  1.00112.44           N
ATOM   2213  N   GLU B  68     176.993 154.452 109.262  1.00112.63           N
ATOM   2214  CA  GLU B  68     177.404 154.716 110.639  1.00113.37           C
ATOM   2215  C   GLU B  68     177.130 153.516 111.538  1.00114.07           C
ATOM   2216  O   GLU B  68     177.967 153.150 112.374  1.00116.01           O
ATOM   2217  CB  GLU B  68     176.695 155.960 111.172  1.00114.72           C
ATOM   2218  CG  GLU B  68     177.070 157.246 110.456  1.00116.21           C
ATOM   2219  CD  GLU B  68     176.035 158.339 110.640  1.00118.55           C
ATOM   2220  OE1 GLU B  68     175.137 158.171 111.492  1.00117.36           O
ATOM   2221  OE2 GLU B  68     176.120 159.365 109.934  1.00118.93           O
ATOM   2222  N   SER B  69     175.962 152.888 111.378  1.00107.74           N
ATOM   2223  CA  SER B  69     175.630 151.726 112.197  1.00106.76           C
ATOM   2224  C   SER B  69     176.600 150.579 111.945  1.00106.87           C
ATOM   2225  O   SER B  69     177.043 149.913 112.888  1.00108.66           O
ATOM   2226  CB  SER B  69     174.193 151.285 111.923  1.00108.67           C
ATOM   2227  OG  SER B  69     173.277 152.329 112.200  1.00111.58           O
ATOM   2228  N   GLN B  70     176.939 150.330 110.678  1.00109.58           N
ATOM   2229  CA  GLN B  70     177.910 149.288 110.363  1.00109.16           C
ATOM   2230  C   GLN B  70     179.291 149.641 110.900  1.00109.65           C
ATOM   2231  O   GLN B  70     180.021 148.764 111.373  1.00110.07           O
ATOM   2232  CB  GLN B  70     177.960 149.055 108.853  1.00109.96           C
ATOM   2233  CG  GLN B  70     178.693 147.787 108.447  1.00112.06           C
ATOM   2234  CD  GLN B  70     178.891 147.684 106.948  1.00112.95           C
ATOM   2235  OE1 GLN B  70     178.572 148.610 106.202  1.00112.83           O
ATOM   2236  NE2 GLN B  70     179.421 146.553 106.497  1.00112.80           N
ATOM   2237  N   GLY B  71     179.667 150.920 110.829  1.00112.98           N
ATOM   2238  CA  GLY B  71     180.935 151.346 111.391  1.00113.15           C
ATOM   2239  C   GLY B  71     181.010 151.141 112.889  1.00113.19           C
ATOM   2240  O   GLY B  71     182.089 150.886 113.431  1.00113.58           O
ATOM   2241  N   LYS B  72     179.874 151.262 113.580  1.00120.86           N
ATOM   2242  CA  LYS B  72     179.847 150.912 114.996  1.00121.77           C
ATOM   2243  C   LYS B  72     180.218 149.448 115.197  1.00123.28           C
ATOM   2244  O   LYS B  72     181.002 149.117 116.095  1.00122.13           O
ATOM   2245  CB  LYS B  72     178.470 151.208 115.588  1.00121.45           C
ATOM   2246  CG  LYS B  72     178.126 152.688 115.643  1.00121.62           C
ATOM   2247  CD  LYS B  72     176.670 152.905 116.019  1.00122.04           C
ATOM   2248  CE  LYS B  72     176.217 154.315 115.676  1.00122.43           C
ATOM   2249  NZ  LYS B  72     174.756 154.500 115.900  1.00121.65           N
ATOM   2250  N   ARG B  73     179.673 148.562 114.359  1.00137.97           N
ATOM   2251  CA  ARG B  73     180.071 147.152 114.308  1.00139.28           C
ATOM   2252  C   ARG B  73     179.995 146.495 115.684  1.00137.56           C
ATOM   2253  O   ARG B  73     180.906 145.783 116.111  1.00139.09           O
ATOM   2254  CB  ARG B  73     181.471 147.003 113.708  1.00138.75           C
ATOM   2255  CG  ARG B  73     181.717 145.667 113.022  1.00138.32           C
ATOM   2256  CD  ARG B  73     183.170 145.519 112.602  1.00138.36           C
ATOM   2257  NE  ARG B  73     183.456 144.185 112.088  1.00139.11           N
ATOM   2258  CZ  ARG B  73     183.834 143.159 112.836  1.00138.19           C
ATOM   2259  NH1 ARG B  73     183.983 143.276 114.146  1.00137.11           N
ATOM   2260  NH2 ARG B  73     184.069 141.985 112.257  1.00137.64           N
ATOM   2261  N   ASP B  74     178.894 146.741 116.389  1.00128.93           N
ATOM   2262  CA  ASP B  74     178.715 146.204 117.728  1.00131.77           C
ATOM   2263  C   ASP B  74     177.235 145.949 117.970  1.00131.10           C
ATOM   2264  O   ASP B  74     176.374 146.368 117.191  1.00131.17           O
ATOM   2265  CB  ASP B  74     179.300 147.146 118.790  1.00133.17           C
ATOM   2266  CG  ASP B  74     178.667 148.529 118.768  1.00132.10           C
ATOM   2267  OD1 ASP B  74     177.818 148.796 117.891  1.00130.36           O
ATOM   2268  OD2 ASP B  74     179.022 149.354 119.636  1.00130.76           O
ATOM   2269  N   ASN B  75     176.949 145.242 119.060  1.00115.33           N
ATOM   2270  CA  ASN B  75     175.569 144.985 119.443  1.00114.86           C
ATOM   2271  C   ASN B  75     174.859 146.293 119.767  1.00117.20           C
ATOM   2272  O   ASN B  75     175.407 147.159 120.458  1.00118.25           O
ATOM   2273  CB  ASN B  75     175.523 144.041 120.643  1.00115.68           C
ATOM   2274  CG  ASN B  75     176.183 144.632 121.872  1.00116.30           C
ATOM   2275  OD1 ASN B  75     177.268 145.206 121.792  1.00113.31           O
ATOM   2276  ND2 ASN B  75     175.528 144.494 123.019  1.00116.74           N
ATOM   2277  N   LEU B  76     173.641 146.439 119.260  1.00102.15           N
ATOM   2278  CA  LEU B  76     172.833 147.629 119.471  1.00 96.87           C
ATOM   2279  C   LEU B  76     171.609 147.285 120.309  1.00 98.38           C
ATOM   2280  O   LEU B  76     171.318 146.118 120.586  1.00102.95           O
ATOM   2281  CB  LEU B  76     172.414 148.244 118.132  1.00 98.09           C
ATOM   2282  CG  LEU B  76     173.548 148.787 117.261  1.00 99.88           C
ATOM   2283  CD1 LEU B  76     173.028 149.188 115.890  1.00100.09           C
ATOM   2284  CD2 LEU B  76     174.232 149.961 117.944  1.00 99.16           C
ATOM   2285  N   THR B  77     170.886 148.325 120.714  1.00 89.76           N
ATOM   2286  CA  THR B  77     169.698 148.163 121.536  1.00 89.59           C
ATOM   2287  C   THR B  77     168.612 149.110 121.051  1.00 89.20           C
ATOM   2288  O   THR B  77     168.897 150.246 120.664  1.00 94.65           O
ATOM   2289  CB  THR B  77     170.003 148.431 123.017  1.00 92.37           C
ATOM   2290  OG1 THR B  77     171.189 147.722 123.397  1.00 95.64           O
ATOM   2291  CG2 THR B  77     168.848 147.974 123.897  1.00 90.18           C
ATOM   2292  N   GLY B  78     167.369 148.635 121.074  1.00 80.67           N
ATOM   2293  CA  GLY B  78     166.246 149.490 120.743  1.00 85.47           C
ATOM   2294  C   GLY B  78     165.967 149.548 119.250  1.00 84.22           C
ATOM   2295  O   GLY B  78     166.192 148.591 118.507  1.00 82.73           O
ATOM   2296  N   SER B  79     165.467 150.705 118.811  1.00 83.73           N
ATOM   2297  CA  SER B  79     165.066 150.871 117.420  1.00 82.65           C
ATOM   2298  C   SER B  79     166.244 150.789 116.459  1.00 84.88           C
ATOM   2299  O   SER B  79     166.034 150.597 115.257  1.00 89.39           O
ATOM   2300  CB  SER B  79     164.342 152.205 117.242  1.00 84.39           C
ATOM   2301  OG  SER B  79     163.308 152.353 118.199  1.00 86.46           O
ATOM   2302  N   GLU B  80     167.473 150.938 116.956  1.00 85.76           N
ATOM   2303  CA  GLU B  80     168.639 150.824 116.086  1.00 82.40           C
ATOM   2304  C   GLU B  80     168.774 149.416 115.524  1.00 82.90           C
ATOM   2305  O   GLU B  80     169.136 149.241 114.354  1.00 86.04           O
ATOM   2306  CB  GLU B  80     169.902 151.221 116.848  1.00 87.05           C
ATOM   2307  CG  GLU B  80     169.935 152.677 117.280  1.00 89.93           C
ATOM   2308  CD  GLU B  80     171.312 153.120 117.730  1.00 90.56           C
ATOM   2309  OE1 GLU B  80     172.214 153.224 116.872  1.00 89.86           O
ATOM   2310  OE2 GLU B  80     171.494 153.366 118.941  1.00 90.51           O
ATOM   2311  N   GLN B  81     168.495 148.399 116.343  1.00 87.97           N
ATOM   2312  CA  GLN B  81     168.637 147.019 115.891  1.00 88.81           C
ATOM   2313  C   GLN B  81     167.657 146.695 114.770  1.00 88.13           C
ATOM   2314  O   GLN B  81     168.017 146.018 113.798  1.00 93.75           O
ATOM   2315  CB  GLN B  81     168.441 146.065 117.067  1.00 87.01           C
ATOM   2316  CG  GLN B  81     168.766 144.617 116.753  1.00 88.68           C
ATOM   2317  CD  GLN B  81     170.238 144.405 116.467  1.00 91.63           C
ATOM   2318  OE1 GLN B  81     170.630 144.145 115.330  1.00 92.03           O
ATOM   2319  NE2 GLN B  81     171.062 144.517 117.501  1.00 90.87           N
ATOM   2320  N   ILE B  82     166.415 147.170 114.889  1.00 80.75           N
ATOM   2321  CA  ILE B  82     165.402 146.873 113.880  1.00 82.25           C
ATOM   2322  C   ILE B  82     165.803 147.455 112.533  1.00 84.41           C
ATOM   2323  O   ILE B  82     165.699 146.789 111.494  1.00 92.53           O
ATOM   2324  CB  ILE B  82     164.028 147.397 114.336  1.00 82.73           C
ATOM   2325  CG1 ILE B  82     163.539 146.615 115.556  1.00 84.14           C
ATOM   2326  CG2 ILE B  82     163.019 147.304 113.205  1.00 83.14           C
ATOM   2327  CD1 ILE B  82     162.325 147.221 116.221  1.00 85.59           C
ATOM   2328  N   PHE B  83     166.268 148.706 112.528  1.00 86.55           N
ATOM   2329  CA  PHE B  83     166.669 149.343 111.279  1.00 89.19           C
ATOM   2330  C   PHE B  83     167.837 148.608 110.636  1.00 91.56           C
ATOM   2331  O   PHE B  83     167.845 148.382 109.419  1.00 97.00           O
ATOM   2332  CB  PHE B  83     167.028 150.806 111.533  1.00 89.67           C
ATOM   2333  CG  PHE B  83     167.639 151.496 110.350  1.00 89.78           C
ATOM   2334  CD1 PHE B  83     166.874 151.802 109.240  1.00 89.68           C
ATOM   2335  CD2 PHE B  83     168.977 151.844 110.352  1.00 92.34           C
ATOM   2336  CE1 PHE B  83     167.433 152.440 108.152  1.00 92.92           C
ATOM   2337  CE2 PHE B  83     169.543 152.482 109.267  1.00 93.62           C
ATOM   2338  CZ  PHE B  83     168.770 152.781 108.165  1.00 93.48           C
ATOM   2339  N   TYR B  84     168.830 148.221 111.440  1.00 93.93           N
ATOM   2340  CA  TYR B  84     169.982 147.507 110.902  1.00 91.90           C
ATOM   2341  C   TYR B  84     169.569 146.172 110.301  1.00 91.80           C
ATOM   2342  O   TYR B  84     169.984 145.825 109.189  1.00 98.95           O
ATOM   2343  CB  TYR B  84     171.031 147.302 111.993  1.00 93.28           C
ATOM   2344  CG  TYR B  84     172.366 146.830 111.466  1.00 95.32           C
ATOM   2345  CD1 TYR B  84     173.291 147.732 110.956  1.00 98.86           C
ATOM   2346  CD2 TYR B  84     172.700 145.483 111.475  1.00 93.74           C
ATOM   2347  CE1 TYR B  84     174.512 147.304 110.471  1.00100.80           C
ATOM   2348  CE2 TYR B  84     173.919 145.046 110.993  1.00 95.12           C
ATOM   2349  CZ  TYR B  84     174.821 145.961 110.492  1.00 99.51           C
ATOM   2350  OH  TYR B  84     176.036 145.529 110.011  1.00 98.75           O
ATOM   2351  N   SER B  85     168.743 145.409 111.022  1.00 86.34           N
ATOM   2352  CA  SER B  85     168.305 144.115 110.510  1.00 90.59           C
ATOM   2353  C   SER B  85     167.521 144.276 109.214  1.00 93.77           C
ATOM   2354  O   SER B  85     167.759 143.556 108.234  1.00 95.31           O
ATOM   2355  CB  SER B  85     167.466 143.393 111.563  1.00 91.26           C
ATOM   2356  OG  SER B  85     168.260 143.009 112.671  1.00 92.87           O
ATOM   2357  N   GLY B  86     166.593 145.235 109.185  1.00 92.72           N
ATOM   2358  CA  GLY B  86     165.786 145.430 107.993  1.00 89.01           C
ATOM   2359  C   GLY B  86     166.614 145.839 106.792  1.00 91.13           C
ATOM   2360  O   GLY B  86     166.446 145.302 105.694  1.00 97.07           O
ATOM   2361  N   PHE B  87     167.532 146.789 106.986  1.00 91.14           N
ATOM   2362  CA  PHE B  87     168.352 147.249 105.872  1.00 90.64           C
ATOM   2363  C   PHE B  87     169.293 146.154 105.386  1.00 95.64           C
ATOM   2364  O   PHE B  87     169.495 145.997 104.175  1.00 99.02           O
ATOM   2365  CB  PHE B  87     169.134 148.496 106.276  1.00 92.20           C
ATOM   2366  CG  PHE B  87     169.549 149.352 105.117  1.00 92.37           C
ATOM   2367  CD1 PHE B  87     168.657 150.241 104.544  1.00 93.29           C
ATOM   2368  CD2 PHE B  87     170.830 149.271 104.602  1.00 96.58           C
ATOM   2369  CE1 PHE B  87     169.035 151.032 103.478  1.00 95.56           C
ATOM   2370  CE2 PHE B  87     171.214 150.060 103.536  1.00 98.07           C
ATOM   2371  CZ  PHE B  87     170.315 150.941 102.973  1.00 96.20           C
ATOM   2372  N   LYS B  88     169.880 145.385 106.309  1.00100.85           N
ATOM   2373  CA  LYS B  88     170.773 144.305 105.904  1.00 98.27           C
ATOM   2374  C   LYS B  88     170.026 143.236 105.120  1.00101.99           C
ATOM   2375  O   LYS B  88     170.544 142.711 104.127  1.00105.45           O
ATOM   2376  CB  LYS B  88     171.456 143.697 107.128  1.00 98.22           C
ATOM   2377  CG  LYS B  88     172.637 144.503 107.638  1.00101.64           C
ATOM   2378  CD  LYS B  88     173.882 144.247 106.805  1.00103.66           C
ATOM   2379  CE  LYS B  88     174.357 142.811 106.948  1.00102.59           C
ATOM   2380  NZ  LYS B  88     175.625 142.570 106.206  1.00102.53           N
ATOM   2381  N   GLU B  89     168.810 142.892 105.551  1.00107.47           N
ATOM   2382  CA  GLU B  89     168.013 141.939 104.784  1.00107.40           C
ATOM   2383  C   GLU B  89     167.654 142.503 103.415  1.00103.44           C
ATOM   2384  O   GLU B  89     167.727 141.793 102.403  1.00106.51           O
ATOM   2385  CB  GLU B  89     166.752 141.563 105.560  1.00108.45           C
ATOM   2386  CG  GLU B  89     165.788 140.675 104.789  1.00108.38           C
ATOM   2387  CD  GLU B  89     166.376 139.314 104.467  1.00109.62           C
ATOM   2388  OE1 GLU B  89     167.220 138.828 105.249  1.00111.17           O
ATOM   2389  OE2 GLU B  89     165.994 138.731 103.431  1.00108.72           O
ATOM   2390  N   PHE B  90     167.275 143.782 103.365  1.00101.34           N
ATOM   2391  CA  PHE B  90     166.864 144.398 102.108  1.00102.50           C
ATOM   2392  C   PHE B  90     168.005 144.428 101.103  1.00104.31           C
ATOM   2393  O   PHE B  90     167.792 144.199  99.906  1.00111.51           O
ATOM   2394  CB  PHE B  90     166.346 145.812 102.369  1.00104.92           C
ATOM   2395  CG  PHE B  90     165.895 146.533 101.131  1.00103.28           C
ATOM   2396  CD1 PHE B  90     164.612 146.361 100.644  1.00104.94           C
ATOM   2397  CD2 PHE B  90     166.750 147.390 100.460  1.00102.81           C
ATOM   2398  CE1 PHE B  90     164.192 147.024  99.508  1.00107.26           C
ATOM   2399  CE2 PHE B  90     166.337 148.055  99.324  1.00105.28           C
ATOM   2400  CZ  PHE B  90     165.056 147.872  98.847  1.00106.53           C
ATOM   2401  N   VAL B  91     169.224 144.710 101.570  1.00105.40           N
ATOM   2402  CA  VAL B  91     170.356 144.860 100.657  1.00109.09           C
ATOM   2403  C   VAL B  91     170.563 143.585  99.849  1.00108.44           C
ATOM   2404  O   VAL B  91     170.737 143.625  98.625  1.00110.28           O
ATOM   2405  CB  VAL B  91     171.627 145.251 101.433  1.00110.90           C
ATOM   2406  CG1 VAL B  91     172.867 144.994 100.591  1.00107.14           C
ATOM   2407  CG2 VAL B  91     171.564 146.712 101.847  1.00109.25           C
ATOM   2408  N   ARG B  92     170.538 142.433 100.517  1.00109.10           N
ATOM   2409  CA  ARG B  92     170.717 141.179  99.797  1.00111.10           C
ATOM   2410  C   ARG B  92     169.453 140.765  99.050  1.00110.33           C
ATOM   2411  O   ARG B  92     169.540 140.209  97.949  1.00110.03           O
ATOM   2412  CB  ARG B  92     171.161 140.070 100.754  1.00111.97           C
ATOM   2413  CG  ARG B  92     170.258 139.858 101.956  1.00110.87           C
ATOM   2414  CD  ARG B  92     170.953 139.015 103.013  1.00110.50           C
ATOM   2415  NE  ARG B  92     170.180 138.929 104.246  1.00112.05           N
ATOM   2416  CZ  ARG B  92     170.660 138.489 105.401  1.00113.21           C
ATOM   2417  NH1 ARG B  92     171.914 138.084 105.520  1.00111.50           N
ATOM   2418  NH2 ARG B  92     169.861 138.453 106.464  1.00113.95           N
ATOM   2419  N   LEU B  93     168.270 141.028  99.616  1.00112.96           N
ATOM   2420  CA  LEU B  93     167.051 140.502  99.013  1.00112.12           C
ATOM   2421  C   LEU B  93     166.648 141.271  97.760  1.00111.48           C
ATOM   2422  O   LEU B  93     165.953 140.720  96.899  1.00111.48           O
ATOM   2423  CB  LEU B  93     165.917 140.514 100.038  1.00115.09           C
ATOM   2424  CG  LEU B  93     164.647 139.750  99.664  1.00115.91           C
ATOM   2425  CD1 LEU B  93     164.972 138.295  99.367  1.00113.00           C
ATOM   2426  CD2 LEU B  93     163.629 139.849 100.782  1.00115.01           C
ATOM   2427  N   HIS B  94     167.061 142.535  97.637  1.00119.18           N
ATOM   2428  CA  HIS B  94     166.671 143.320  96.470  1.00120.00           C
ATOM   2429  C   HIS B  94     167.279 142.760  95.190  1.00121.30           C
ATOM   2430  O   HIS B  94     166.574 142.561  94.194  1.00123.84           O
ATOM   2431  CB  HIS B  94     167.079 144.781  96.659  1.00120.36           C
ATOM   2432  CG  HIS B  94     166.709 145.664  95.509  1.00121.62           C
ATOM   2433  ND1 HIS B  94     165.483 146.288  95.414  1.00121.21           N
ATOM   2434  CD2 HIS B  94     167.401 146.026  94.403  1.00121.03           C
ATOM   2435  CE1 HIS B  94     165.437 146.997  94.301  1.00120.11           C
ATOM   2436  NE2 HIS B  94     166.588 146.856  93.669  1.00120.89           N
ATOM   2437  N   ARG B  95     168.587 142.502  95.196  1.00122.92           N
ATOM   2438  CA  ARG B  95     169.256 142.019  93.993  1.00124.07           C
ATOM   2439  C   ARG B  95     168.966 140.545  93.732  1.00125.39           C
ATOM   2440  O   ARG B  95     168.783 140.141  92.578  1.00122.16           O
ATOM   2441  CB  ARG B  95     170.762 142.253  94.104  1.00122.49           C
ATOM   2442  CG  ARG B  95     171.537 141.927  92.840  1.00122.18           C
ATOM   2443  CD  ARG B  95     172.989 141.610  93.156  1.00123.19           C
ATOM   2444  NE  ARG B  95     173.617 142.666  93.941  1.00124.90           N
ATOM   2445  CZ  ARG B  95     174.832 142.587  94.467  1.00123.70           C
ATOM   2446  NH1 ARG B  95     175.583 141.510  94.314  1.00123.09           N
ATOM   2447  NH2 ARG B  95     175.303 143.616  95.166  1.00121.85           N
ATOM   2448  N   ALA B  96     168.920 139.734  94.783  1.00133.17           N
ATOM   2449  CA  ALA B  96     168.792 138.293  94.639  1.00131.75           C
ATOM   2450  C   ALA B  96     167.327 137.864  94.613  1.00131.97           C
ATOM   2451  O   ALA B  96     166.427 138.599  95.027  1.00131.37           O
ATOM   2452  CB  ALA B  96     169.525 137.573  95.772  1.00130.19           C
ATOM   2453  N   ASN B  97     167.108 136.653  94.115  1.00131.30           N
ATOM   2454  CA  ASN B  97     165.792 135.990  94.075  1.00130.69           C
ATOM   2455  C   ASN B  97     164.837 136.871  93.262  1.00128.68           C
ATOM   2456  O   ASN B  97     165.255 137.476  92.263  1.00127.34           O
ATOM   2457  CB  ASN B  97     165.335 135.679  95.486  1.00130.08           C
ATOM   2458  CG  ASN B  97     166.108 134.534  96.109  1.00130.27           C
ATOM   2459  OD1 ASN B  97     166.628 133.666  95.408  1.00131.37           O
ATOM   2460  ND2 ASN B  97     166.188 134.526  97.435  1.00128.16           N
ATOM   2461  N   SER B  98     163.571 136.968  93.657  1.00124.81           N
ATOM   2462  CA  SER B  98     162.584 137.699  92.880  1.00125.02           C
ATOM   2463  C   SER B  98     162.719 139.198  93.106  1.00124.83           C
ATOM   2464  O   SER B  98     162.962 139.655  94.227  1.00125.60           O
ATOM   2465  CB  SER B  98     161.172 137.243  93.245  1.00126.18           C
ATOM   2466  OG  SER B  98     160.204 137.883  92.432  1.00127.27           O
ATOM   2467  N   HIS B  99     162.557 139.962  92.030  1.00125.84           N
ATOM   2468  CA  HIS B  99     162.604 141.415  92.088  1.00126.40           C
ATOM   2469  C   HIS B  99     161.229 142.041  92.277  1.00126.70           C
ATOM   2470  O   HIS B  99     161.115 143.271  92.244  1.00124.66           O
ATOM   2471  CB  HIS B  99     163.258 141.970  90.820  1.00125.32           C
ATOM   2472  CG  HIS B  99     164.679 141.538  90.637  1.00125.52           C
ATOM   2473  ND1 HIS B  99     165.021 140.294  90.153  1.00127.08           N
ATOM   2474  CD2 HIS B  99     165.845 142.182  90.876  1.00126.20           C
ATOM   2475  CE1 HIS B  99     166.337 140.191  90.100  1.00126.12           C
ATOM   2476  NE2 HIS B  99     166.861 141.323  90.534  1.00126.52           N
ATOM   2477  N   ALA B 100     160.191 141.232  92.459  1.00122.78           N
ATOM   2478  CA  ALA B 100     158.869 141.775  92.726  1.00123.01           C
ATOM   2479  C   ALA B 100     158.879 142.528  94.055  1.00122.50           C
ATOM   2480  O   ALA B 100     159.469 142.053  95.033  1.00119.74           O
ATOM   2481  CB  ALA B 100     157.825 140.659  92.759  1.00123.60           C
ATOM   2482  N   PRO B 101     158.250 143.704  94.123  1.00122.55           N
ATOM   2483  CA  PRO B 101     158.305 144.487  95.371  1.00124.93           C
ATOM   2484  C   PRO B 101     157.708 143.768  96.567  1.00125.17           C
ATOM   2485  O   PRO B 101     158.200 143.930  97.693  1.00128.29           O
ATOM   2486  CB  PRO B 101     157.517 145.757  95.018  1.00125.00           C
ATOM   2487  CG  PRO B 101     156.643 145.364  93.871  1.00123.45           C
ATOM   2488  CD  PRO B 101     157.415 144.344  93.094  1.00120.76           C
ATOM   2489  N   GLU B 102     156.658 142.972  96.352  1.00121.22           N
ATOM   2490  CA  GLU B 102     155.978 142.316  97.464  1.00123.61           C
ATOM   2491  C   GLU B 102     156.911 141.356  98.190  1.00124.86           C
ATOM   2492  O   GLU B 102     156.933 141.308  99.427  1.00125.44           O
ATOM   2493  CB  GLU B 102     154.737 141.583  96.955  1.00122.92           C
ATOM   2494  CG  GLU B 102     153.660 142.499  96.400  1.00123.25           C
ATOM   2495  CD  GLU B 102     152.557 141.737  95.693  1.00124.77           C
ATOM   2496  OE1 GLU B 102     152.691 140.506  95.533  1.00125.91           O
ATOM   2497  OE2 GLU B 102     151.555 142.370  95.297  1.00124.47           O
ATOM   2498  N   ALA B 103     157.694 140.583  97.434  1.00114.30           N
ATOM   2499  CA  ALA B 103     158.597 139.617  98.049  1.00115.50           C
ATOM   2500  C   ALA B 103     159.641 140.309  98.915  1.00117.52           C
ATOM   2501  O   ALA B 103     159.901 139.883 100.046  1.00117.80           O
ATOM   2502  CB  ALA B 103     159.270 138.768  96.971  1.00114.10           C
ATOM   2503  N   VAL B 104     160.238 141.388  98.406  1.00115.76           N
ATOM   2504  CA  VAL B 104     161.269 142.094  99.163  1.00117.83           C
ATOM   2505  C   VAL B 104     160.670 142.745 100.403  1.00117.45           C
ATOM   2506  O   VAL B 104     161.267 142.717 101.490  1.00119.60           O
ATOM   2507  CB  VAL B 104     161.976 143.124  98.264  1.00115.08           C
ATOM   2508  CG1 VAL B 104     163.242 143.625  98.931  1.00114.68           C
ATOM   2509  CG2 VAL B 104     162.288 142.517  96.907  1.00113.58           C
ATOM   2510  N   VAL B 105     159.484 143.342 100.263  1.00107.12           N
ATOM   2511  CA  VAL B 105     158.832 143.979 101.404  1.00105.63           C
ATOM   2512  C   VAL B 105     158.544 142.951 102.492  1.00107.56           C
ATOM   2513  O   VAL B 105     158.818 143.181 103.678  1.00113.10           O
ATOM   2514  CB  VAL B 105     157.549 144.701 100.954  1.00106.15           C
ATOM   2515  CG1 VAL B 105     156.689 145.059 102.155  1.00106.93           C
ATOM   2516  CG2 VAL B 105     157.899 145.948 100.159  1.00106.80           C
ATOM   2517  N   GLU B 106     157.996 141.796 102.105  1.00108.99           N
ATOM   2518  CA  GLU B 106     157.689 140.760 103.085  1.00113.32           C
ATOM   2519  C   GLU B 106     158.957 140.214 103.730  1.00115.97           C
ATOM   2520  O   GLU B 106     158.981 139.938 104.937  1.00117.16           O
ATOM   2521  CB  GLU B 106     156.889 139.639 102.426  1.00114.34           C
ATOM   2522  CG  GLU B 106     155.479 140.046 102.029  1.00115.15           C
ATOM   2523  CD  GLU B 106     154.801 139.017 101.147  1.00117.45           C
ATOM   2524  OE1 GLU B 106     154.867 137.814 101.476  1.00116.96           O
ATOM   2525  OE2 GLU B 106     154.202 139.411 100.124  1.00117.29           O
ATOM   2526  N   GLY B 107     160.023 140.050 102.942  1.00105.05           N
ATOM   2527  CA  GLY B 107     161.274 139.570 103.504  1.00106.97           C
ATOM   2528  C   GLY B 107     161.853 140.518 104.535  1.00107.48           C
ATOM   2529  O   GLY B 107     162.340 140.087 105.583  1.00109.52           O
ATOM   2530  N   ALA B 108     161.814 141.822 104.252  1.00 96.40           N
ATOM   2531  CA  ALA B 108     162.277 142.795 105.237  1.00 95.46           C
ATOM   2532  C   ALA B 108     161.388 142.795 106.477  1.00 99.36           C
ATOM   2533  O   ALA B 108     161.886 142.864 107.612  1.00103.42           O
ATOM   2534  CB  ALA B 108     162.332 144.188 104.612  1.00 94.13           C
ATOM   2535  N   SER B 109     160.069 142.712 106.278  1.00 89.58           N
ATOM   2536  CA  SER B 109     159.143 142.736 107.403  1.00 87.44           C
ATOM   2537  C   SER B 109     159.341 141.540 108.323  1.00 91.63           C
ATOM   2538  O   SER B 109     159.206 141.674 109.545  1.00 96.60           O
ATOM   2539  CB  SER B 109     157.703 142.784 106.893  1.00 86.46           C
ATOM   2540  OG  SER B 109     156.789 142.936 107.963  1.00 90.10           O
ATOM   2541  N   ARG B 110     159.651 140.369 107.763  1.00 93.84           N
ATOM   2542  CA  ARG B 110     159.882 139.195 108.600  1.00 98.11           C
ATOM   2543  C   ARG B 110     161.077 139.401 109.525  1.00 97.47           C
ATOM   2544  O   ARG B 110     161.014 139.079 110.721  1.00100.86           O
ATOM   2545  CB  ARG B 110     160.087 137.962 107.721  1.00 99.23           C
ATOM   2546  CG  ARG B 110     158.812 137.449 107.069  1.00101.34           C
ATOM   2547  CD  ARG B 110     159.046 136.127 106.356  1.00101.29           C
ATOM   2548  NE  ARG B 110     157.839 135.644 105.696  1.00101.80           N
ATOM   2549  CZ  ARG B 110     157.589 135.777 104.401  1.00100.20           C
ATOM   2550  NH1 ARG B 110     158.444 136.378 103.590  1.00 96.50           N
ATOM   2551  NH2 ARG B 110     156.451 135.296 103.907  1.00100.12           N
ATOM   2552  N   ALA B 111     162.174 139.941 108.991  1.00 81.01           N
ATOM   2553  CA  ALA B 111     163.345 140.213 109.818  1.00 83.07           C
ATOM   2554  C   ALA B 111     163.033 141.251 110.888  1.00 88.03           C
ATOM   2555  O   ALA B 111     163.478 141.124 112.038  1.00 93.26           O
ATOM   2556  CB  ALA B 111     164.510 140.674 108.944  1.00 84.09           C
ATOM   2557  N   MET B 112     162.273 142.290 110.528  1.00 87.15           N
ATOM   2558  CA  MET B 112     161.887 143.285 111.526  1.00 87.42           C
ATOM   2559  C   MET B 112     161.070 142.652 112.647  1.00 89.85           C
ATOM   2560  O   MET B 112     161.284 142.953 113.829  1.00 96.03           O
ATOM   2561  CB  MET B 112     161.107 144.424 110.872  1.00 90.78           C
ATOM   2562  CG  MET B 112     161.853 145.140 109.760  1.00 92.86           C
ATOM   2563  SD  MET B 112     160.891 146.485 109.041  1.00102.68           S
ATOM   2564  CE  MET B 112     161.559 146.531 107.381  1.00 93.22           C
ATOM   2565  N   ARG B 113     160.132 141.771 112.294  1.00 82.91           N
ATOM   2566  CA  ARG B 113     159.321 141.101 113.307  1.00 78.04           C
ATOM   2567  C   ARG B 113     160.183 140.241 114.222  1.00 78.35           C
ATOM   2568  O   ARG B 113     159.989 140.226 115.444  1.00 87.66           O
ATOM   2569  CB  ARG B 113     158.239 140.253 112.637  1.00 82.08           C
ATOM   2570  CG  ARG B 113     157.160 141.054 111.933  1.00 86.23           C
ATOM   2571  CD  ARG B 113     156.003 140.162 111.515  1.00 88.18           C
ATOM   2572  NE  ARG B 113     156.453 139.024 110.723  1.00 92.63           N
ATOM   2573  CZ  ARG B 113     156.079 137.769 110.935  1.00 91.02           C
ATOM   2574  NH1 ARG B 113     155.244 137.452 111.911  1.00 88.57           N
ATOM   2575  NH2 ARG B 113     156.556 136.808 110.149  1.00 88.55           N
ATOM   2576  N   ILE B 114     161.138 139.509 113.645  1.00 71.48           N
ATOM   2577  CA  ILE B 114     162.001 138.654 114.459  1.00 75.50           C
ATOM   2578  C   ILE B 114     162.821 139.494 115.431  1.00 77.91           C
ATOM   2579  O   ILE B 114     162.956 139.151 116.616  1.00 85.28           O
ATOM   2580  CB  ILE B 114     162.900 137.787 113.559  1.00 79.82           C
ATOM   2581  CG1 ILE B 114     162.053 136.801 112.753  1.00 82.00           C
ATOM   2582  CG2 ILE B 114     163.931 137.041 114.390  1.00 79.53           C
ATOM   2583  CD1 ILE B 114     162.821 136.084 111.665  1.00 80.35           C
ATOM   2584  N   SER B 115     163.385 140.605 114.947  1.00 79.80           N
ATOM   2585  CA  SER B 115     164.171 141.470 115.821  1.00 82.73           C
ATOM   2586  C   SER B 115     163.314 142.052 116.939  1.00 78.60           C
ATOM   2587  O   SER B 115     163.743 142.108 118.100  1.00 81.38           O
ATOM   2588  CB  SER B 115     164.825 142.585 115.006  1.00 83.66           C
ATOM   2589  OG  SER B 115     165.772 142.058 114.094  1.00 82.85           O
ATOM   2590  N   MET B 116     162.097 142.491 116.609  1.00 80.32           N
ATOM   2591  CA  MET B 116     161.205 143.015 117.636  1.00 76.60           C
ATOM   2592  C   MET B 116     160.902 141.961 118.690  1.00 77.10           C
ATOM   2593  O   MET B 116     160.924 142.251 119.893  1.00 88.24           O
ATOM   2594  CB  MET B 116     159.908 143.515 117.003  1.00 83.48           C
ATOM   2595  CG  MET B 116     158.941 144.127 117.997  1.00 84.12           C
ATOM   2596  SD  MET B 116     157.295 144.358 117.309  1.00101.43           S
ATOM   2597  CE  MET B 116     156.606 142.719 117.523  1.00 84.94           C
ATOM   2598  N   ASN B 117     160.616 140.732 118.258  1.00 71.31           N
ATOM   2599  CA  ASN B 117     160.279 139.677 119.206  1.00 69.73           C
ATOM   2600  C   ASN B 117     161.451 139.368 120.127  1.00 70.19           C
ATOM   2601  O   ASN B 117     161.276 139.220 121.343  1.00 70.35           O
ATOM   2602  CB  ASN B 117     159.832 138.422 118.458  1.00 69.87           C
ATOM   2603  CG  ASN B 117     158.454 138.571 117.847  1.00 73.21           C
ATOM   2604  OD1 ASN B 117     157.695 139.468 118.211  1.00 76.80           O
ATOM   2605  ND2 ASN B 117     158.122 137.688 116.913  1.00 72.58           N
ATOM   2606  N   ARG B 118     162.663 139.274 119.570  1.00 82.31           N
ATOM   2607  CA  ARG B 118     163.805 138.943 120.418  1.00 80.58           C
ATOM   2608  C   ARG B 118     164.116 140.073 121.395  1.00 80.80           C
ATOM   2609  O   ARG B 118     164.447 139.816 122.559  1.00 83.95           O
ATOM   2610  CB  ARG B 118     165.033 138.589 119.574  1.00 83.55           C
ATOM   2611  CG  ARG B 118     165.526 139.672 118.640  1.00 86.09           C
ATOM   2612  CD  ARG B 118     166.712 139.190 117.819  1.00 86.33           C
ATOM   2613  NE  ARG B 118     167.240 140.238 116.954  1.00 90.83           N
ATOM   2614  CZ  ARG B 118     168.358 140.133 116.248  1.00 89.83           C
ATOM   2615  NH1 ARG B 118     169.096 139.035 116.281  1.00 88.40           N
ATOM   2616  NH2 ARG B 118     168.746 141.156 115.492  1.00 87.04           N
ATOM   2617  N   GLU B 119     163.998 141.331 120.955  1.00 79.72           N
ATOM   2618  CA  GLU B 119     164.228 142.443 121.875  1.00 75.16           C
ATOM   2619  C   GLU B 119     163.187 142.468 122.989  1.00 77.73           C
ATOM   2620  O   GLU B 119     163.526 142.670 124.164  1.00 87.62           O
ATOM   2621  CB  GLU B 119     164.231 143.767 121.114  1.00 81.43           C
ATOM   2622  CG  GLU B 119     165.480 144.000 120.286  1.00 87.47           C
ATOM   2623  CD  GLU B 119     165.392 145.256 119.446  1.00 89.11           C
ATOM   2624  OE1 GLU B 119     165.451 146.360 120.025  1.00 88.47           O
ATOM   2625  OE2 GLU B 119     165.264 145.140 118.209  1.00 87.64           O
ATOM   2626  N   LEU B 120     161.914 142.256 122.643  1.00 69.92           N
ATOM   2627  CA  LEU B 120     160.871 142.235 123.662  1.00 67.54           C
ATOM   2628  C   LEU B 120     161.097 141.107 124.657  1.00 74.30           C
ATOM   2629  O   LEU B 120     160.898 141.285 125.864  1.00 81.02           O
ATOM   2630  CB  LEU B 120     159.496 142.107 123.008  1.00 74.76           C
ATOM   2631  CG  LEU B 120     158.936 143.376 122.365  1.00 80.33           C
ATOM   2632  CD1 LEU B 120     157.743 143.048 121.482  1.00 79.38           C
ATOM   2633  CD2 LEU B 120     158.554 144.389 123.432  1.00 74.00           C
ATOM   2634  N   GLU B 121     161.510 139.934 124.171  1.00 85.25           N
ATOM   2635  CA  GLU B 121     161.813 138.832 125.078  1.00 85.83           C
ATOM   2636  C   GLU B 121     162.980 139.178 125.994  1.00 79.44           C
ATOM   2637  O   GLU B 121     162.954 138.866 127.190  1.00 77.51           O
ATOM   2638  CB  GLU B 121     162.112 137.562 124.283  1.00 87.27           C
ATOM   2639  CG  GLU B 121     160.874 136.848 123.766  1.00 87.59           C
ATOM   2640  CD  GLU B 121     161.200 135.526 123.100  1.00 87.79           C
ATOM   2641  OE1 GLU B 121     161.334 134.514 123.820  1.00 88.42           O
ATOM   2642  OE2 GLU B 121     161.323 135.498 121.858  1.00 87.19           O
ATOM   2643  N   ASN B 122     164.016 139.821 125.452  1.00 81.04           N
ATOM   2644  CA  ASN B 122     165.162 140.198 126.271  1.00 77.72           C
ATOM   2645  C   ASN B 122     164.829 141.295 127.273  1.00 75.60           C
ATOM   2646  O   ASN B 122     165.559 141.458 128.256  1.00 77.78           O
ATOM   2647  CB  ASN B 122     166.322 140.648 125.382  1.00 85.34           C
ATOM   2648  CG  ASN B 122     166.994 139.491 124.671  1.00 90.03           C
ATOM   2649  OD1 ASN B 122     166.811 138.330 125.039  1.00 87.21           O
ATOM   2650  ND2 ASN B 122     167.779 139.802 123.646  1.00 87.49           N
ATOM   2651  N   LEU B 123     163.756 142.052 127.048  1.00 73.24           N
ATOM   2652  CA  LEU B 123     163.404 143.139 127.954  1.00 69.73           C
ATOM   2653  C   LEU B 123     162.434 142.726 129.058  1.00 72.72           C
ATOM   2654  O   LEU B 123     162.189 143.520 129.972  1.00 78.04           O
ATOM   2655  CB  LEU B 123     162.804 144.303 127.157  1.00 76.29           C
ATOM   2656  CG  LEU B 123     162.815 145.695 127.792  1.00 76.71           C
ATOM   2657  CD1 LEU B 123     164.239 146.134 128.090  1.00 75.95           C
ATOM   2658  CD2 LEU B 123     162.124 146.699 126.885  1.00 74.18           C
ATOM   2659  N   GLU B 124     161.891 141.508 129.012  1.00 75.30           N
ATOM   2660  CA  GLU B 124     160.825 141.087 129.916  1.00 70.37           C
ATOM   2661  C   GLU B 124     161.224 139.912 130.804  1.00 69.92           C
ATOM   2662  O   GLU B 124     160.464 138.946 130.925  1.00 71.35           O
ATOM   2663  CB  GLU B 124     159.570 140.733 129.120  1.00 69.61           C
ATOM   2664  CG  GLU B 124     158.791 141.929 128.606  1.00 74.82           C
ATOM   2665  CD  GLU B 124     157.371 141.570 128.216  1.00 79.52           C
ATOM   2666  OE1 GLU B 124     156.587 141.184 129.109  1.00 80.56           O
ATOM   2667  OE2 GLU B 124     157.038 141.670 127.016  1.00 82.46           O
ATOM   2668  N   THR B 125     162.398 139.965 131.423  1.00 67.17           N
ATOM   2669  CA  THR B 125     162.826 138.866 132.275  1.00 69.07           C
ATOM   2670  C   THR B 125     162.506 139.146 133.742  1.00 73.01           C
ATOM   2671  O   THR B 125     162.376 140.295 134.173  1.00 75.71           O
ATOM   2672  CB  THR B 125     164.323 138.606 132.112  1.00 72.70           C
ATOM   2673  OG1 THR B 125     164.711 137.507 132.946  1.00 74.45           O
ATOM   2674  CG2 THR B 125     165.125 139.838 132.498  1.00 72.10           C
ATOM   2675  N   HIS B 126     162.362 138.062 134.506  1.00 77.13           N
ATOM   2676  CA  HIS B 126     162.198 138.057 135.958  1.00 74.14           C
ATOM   2677  C   HIS B 126     160.910 138.718 136.432  1.00 77.99           C
ATOM   2678  O   HIS B 126     160.759 138.961 137.636  1.00 83.59           O
ATOM   2679  CB  HIS B 126     163.386 138.720 136.663  1.00 76.21           C
ATOM   2680  CG  HIS B 126     164.670 137.967 136.518  1.00 83.87           C
ATOM   2681  ND1 HIS B 126     164.717 136.640 136.148  1.00 90.40           N
ATOM   2682  CD2 HIS B 126     165.956 138.354 136.693  1.00 86.67           C
ATOM   2683  CE1 HIS B 126     165.976 136.242 136.102  1.00 88.28           C
ATOM   2684  NE2 HIS B 126     166.748 137.264 136.428  1.00 89.11           N
ATOM   2685  N   ILE B 127     159.977 139.017 135.534  1.00 59.38           N
ATOM   2686  CA  ILE B 127     158.725 139.675 135.909  1.00 57.63           C
ATOM   2687  C   ILE B 127     157.711 138.683 136.480  1.00 66.58           C
ATOM   2688  O   ILE B 127     157.113 138.976 137.526  1.00 81.30           O
ATOM   2689  CB  ILE B 127     158.138 140.456 134.722  1.00 61.51           C
ATOM   2690  CG1 ILE B 127     158.948 141.727 134.473  1.00 63.42           C
ATOM   2691  CG2 ILE B 127     156.687 140.810 134.977  1.00 66.00           C
ATOM   2692  CD1 ILE B 127     158.563 142.457 133.208  1.00 69.69           C
ATOM   2693  N   PRO B 128     157.468 137.517 135.863  1.00 48.20           N
ATOM   2694  CA  PRO B 128     156.451 136.603 136.419  1.00 55.54           C
ATOM   2695  C   PRO B 128     156.760 136.104 137.822  1.00 64.44           C
ATOM   2696  O   PRO B 128     155.846 135.617 138.506  1.00 70.00           O
ATOM   2697  CB  PRO B 128     156.429 135.446 135.413  1.00 59.52           C
ATOM   2698  CG  PRO B 128     156.917 136.037 134.152  1.00 61.79           C
ATOM   2699  CD  PRO B 128     157.952 137.036 134.555  1.00 53.27           C
ATOM   2700  N   PHE B 129     158.015 136.188 138.266  1.00 62.70           N
ATOM   2701  CA  PHE B 129     158.338 135.785 139.629  1.00 57.69           C
ATOM   2702  C   PHE B 129     157.610 136.656 140.643  1.00 60.17           C
ATOM   2703  O   PHE B 129     157.143 136.162 141.676  1.00 71.81           O
ATOM   2704  CB  PHE B 129     159.847 135.846 139.853  1.00 62.69           C
ATOM   2705  CG  PHE B 129     160.275 135.369 141.208  1.00 63.43           C
ATOM   2706  CD1 PHE B 129     159.987 134.082 141.625  1.00 64.52           C
ATOM   2707  CD2 PHE B 129     160.962 136.208 142.067  1.00 62.45           C
ATOM   2708  CE1 PHE B 129     160.378 133.639 142.873  1.00 64.66           C
ATOM   2709  CE2 PHE B 129     161.356 135.771 143.316  1.00 65.34           C
ATOM   2710  CZ  PHE B 129     161.064 134.485 143.719  1.00 66.26           C
ATOM   2711  N   LEU B 130     157.501 137.956 140.367  1.00 50.53           N
ATOM   2712  CA  LEU B 130     156.758 138.836 141.261  1.00 62.18           C
ATOM   2713  C   LEU B 130     155.299 138.410 141.359  1.00 67.65           C
ATOM   2714  O   LEU B 130     154.728 138.364 142.457  1.00 76.84           O
ATOM   2715  CB  LEU B 130     156.863 140.281 140.778  1.00 59.90           C
ATOM   2716  CG  LEU B 130     158.262 140.897 140.801  1.00 63.15           C
ATOM   2717  CD1 LEU B 130     158.236 142.301 140.224  1.00 63.45           C
ATOM   2718  CD2 LEU B 130     158.814 140.907 142.215  1.00 64.36           C
ATOM   2719  N   GLY B 131     154.685 138.080 140.222  1.00 55.36           N
ATOM   2720  CA  GLY B 131     153.300 137.644 140.240  1.00 60.57           C
ATOM   2721  C   GLY B 131     153.101 136.350 141.004  1.00 64.61           C
ATOM   2722  O   GLY B 131     152.155 136.218 141.787  1.00 76.47           O
ATOM   2723  N   THR B 132     153.993 135.377 140.798  1.00 53.27           N
ATOM   2724  CA  THR B 132     153.828 134.111 141.505  1.00 55.77           C
ATOM   2725  C   THR B 132     154.079 134.270 143.002  1.00 55.07           C
ATOM   2726  O   THR B 132     153.396 133.628 143.810  1.00 61.43           O
ATOM   2727  CB  THR B 132     154.724 133.024 140.899  1.00 65.91           C
ATOM   2728  OG1 THR B 132     154.359 131.749 141.442  1.00 68.41           O
ATOM   2729  CG2 THR B 132     156.192 133.276 141.184  1.00 66.62           C
ATOM   2730  N   VAL B 133     155.017 135.137 143.397  1.00 48.10           N
ATOM   2731  CA  VAL B 133     155.209 135.417 144.818  1.00 50.88           C
ATOM   2732  C   VAL B 133     153.960 136.055 145.407  1.00 49.00           C
ATOM   2733  O   VAL B 133     153.488 135.657 146.481  1.00 57.53           O
ATOM   2734  CB  VAL B 133     156.448 136.305 145.032  1.00 51.57           C
ATOM   2735  CG1 VAL B 133     156.496 136.804 146.464  1.00 50.86           C
ATOM   2736  CG2 VAL B 133     157.712 135.529 144.710  1.00 58.24           C
ATOM   2737  N   GLY B 134     153.397 137.044 144.711  1.00 50.44           N
ATOM   2738  CA  GLY B 134     152.193 137.689 145.206  1.00 56.88           C
ATOM   2739  C   GLY B 134     151.026 136.729 145.331  1.00 55.78           C
ATOM   2740  O   GLY B 134     150.207 136.847 146.245  1.00 63.76           O
ATOM   2741  N   SER B 135     150.934 135.765 144.414  1.00 51.31           N
ATOM   2742  CA  SER B 135     149.835 134.807 144.469  1.00 52.81           C
ATOM   2743  C   SER B 135     150.035 133.781 145.581  1.00 52.79           C
ATOM   2744  O   SER B 135     149.068 133.378 146.238  1.00 57.70           O
ATOM   2745  CB  SER B 135     149.683 134.109 143.118  1.00 62.62           C
ATOM   2746  OG  SER B 135     148.511 133.315 143.084  1.00 65.09           O
ATOM   2747  N   ILE B 136     151.276 133.348 145.811  1.00 52.92           N
ATOM   2748  CA  ILE B 136     151.500 132.213 146.703  1.00 50.14           C
ATOM   2749  C   ILE B 136     151.687 132.644 148.158  1.00 51.52           C
ATOM   2750  O   ILE B 136     151.320 131.900 149.075  1.00 59.01           O
ATOM   2751  CB  ILE B 136     152.702 131.396 146.195  1.00 53.56           C
ATOM   2752  CG1 ILE B 136     152.366 130.740 144.856  1.00 64.79           C
ATOM   2753  CG2 ILE B 136     153.117 130.335 147.200  1.00 51.57           C
ATOM   2754  CD1 ILE B 136     153.553 130.093 144.180  1.00 65.93           C
ATOM   2755  N   SER B 137     152.221 133.844 148.398  1.00 58.25           N
ATOM   2756  CA  SER B 137     152.681 134.209 149.739  1.00 48.72           C
ATOM   2757  C   SER B 137     151.624 134.082 150.835  1.00 54.99           C
ATOM   2758  O   SER B 137     151.939 133.501 151.888  1.00 72.79           O
ATOM   2759  CB  SER B 137     153.265 135.625 149.705  1.00 56.30           C
ATOM   2760  OG  SER B 137     154.505 135.647 149.021  1.00 69.31           O
ATOM   2761  N   PRO B 138     150.394 134.593 150.688  1.00 46.57           N
ATOM   2762  CA  PRO B 138     149.456 134.552 151.828  1.00 52.62           C
ATOM   2763  C   PRO B 138     149.126 133.153 152.326  1.00 58.91           C
ATOM   2764  O   PRO B 138     148.869 132.975 153.527  1.00 62.81           O
ATOM   2765  CB  PRO B 138     148.208 135.255 151.276  1.00 51.12           C
ATOM   2766  CG  PRO B 138     148.715 136.126 150.196  1.00 50.30           C
ATOM   2767  CD  PRO B 138     149.831 135.359 149.561  1.00 53.09           C
ATOM   2768  N   TYR B 139     149.118 132.153 151.442  1.00 44.39           N
ATOM   2769  CA  TYR B 139     148.736 130.808 151.861  1.00 47.55           C
ATOM   2770  C   TYR B 139     149.726 130.238 152.868  1.00 59.52           C
ATOM   2771  O   TYR B 139     149.336 129.503 153.781  1.00 71.86           O
ATOM   2772  CB  TYR B 139     148.610 129.890 150.647  1.00 48.35           C
ATOM   2773  CG  TYR B 139     147.516 130.296 149.689  1.00 53.42           C
ATOM   2774  CD1 TYR B 139     146.225 130.529 150.141  1.00 57.77           C
ATOM   2775  CD2 TYR B 139     147.768 130.434 148.332  1.00 55.99           C
ATOM   2776  CE1 TYR B 139     145.219 130.899 149.271  1.00 57.53           C
ATOM   2777  CE2 TYR B 139     146.768 130.801 147.454  1.00 54.07           C
ATOM   2778  CZ  TYR B 139     145.496 131.031 147.929  1.00 56.79           C
ATOM   2779  OH  TYR B 139     144.498 131.398 147.057  1.00 63.69           O
ATOM   2780  N   ILE B 140     151.012 130.565 152.722  1.00 46.72           N
ATOM   2781  CA  ILE B 140     152.006 130.093 153.682  1.00 45.01           C
ATOM   2782  C   ILE B 140     151.746 130.696 155.058  1.00 49.08           C
ATOM   2783  O   ILE B 140     151.847 130.011 156.086  1.00 61.65           O
ATOM   2784  CB  ILE B 140     153.426 130.410 153.180  1.00 46.69           C
ATOM   2785  CG1 ILE B 140     153.649 129.798 151.799  1.00 48.25           C
ATOM   2786  CG2 ILE B 140     154.461 129.874 154.147  1.00 56.61           C
ATOM   2787  CD1 ILE B 140     154.954 130.204 151.161  1.00 51.93           C
ATOM   2788  N   GLY B 141     151.406 131.985 155.100  1.00 48.37           N
ATOM   2789  CA  GLY B 141     151.068 132.606 156.369  1.00 60.11           C
ATOM   2790  C   GLY B 141     149.841 131.988 157.010  1.00 67.48           C
ATOM   2791  O   GLY B 141     149.807 131.769 158.227  1.00 66.63           O
ATOM   2792  N   LEU B 142     148.818 131.692 156.205  1.00 62.12           N
ATOM   2793  CA  LEU B 142     147.634 131.034 156.749  1.00 56.72           C
ATOM   2794  C   LEU B 142     147.969 129.643 157.276  1.00 57.53           C
ATOM   2795  O   LEU B 142     147.447 129.221 158.316  1.00 68.75           O
ATOM   2796  CB  LEU B 142     146.537 130.960 155.689  1.00 56.52           C
ATOM   2797  CG  LEU B 142     145.159 130.536 156.196  1.00 62.01           C
ATOM   2798  CD1 LEU B 142     144.702 131.437 157.332  1.00 65.61           C
ATOM   2799  CD2 LEU B 142     144.150 130.546 155.061  1.00 58.51           C
ATOM   2800  N   PHE B 143     148.832 128.914 156.564  1.00 46.06           N
ATOM   2801  CA  PHE B 143     149.267 127.600 157.026  1.00 44.42           C
ATOM   2802  C   PHE B 143     149.963 127.701 158.375  1.00 48.43           C
ATOM   2803  O   PHE B 143     149.698 126.907 159.289  1.00 66.32           O
ATOM   2804  CB  PHE B 143     150.196 126.973 155.986  1.00 52.20           C
ATOM   2805  CG  PHE B 143     150.649 125.584 156.329  1.00 57.46           C
ATOM   2806  CD1 PHE B 143     149.816 124.499 156.127  1.00 59.66           C
ATOM   2807  CD2 PHE B 143     151.912 125.364 156.848  1.00 58.71           C
ATOM   2808  CE1 PHE B 143     150.233 123.221 156.438  1.00 60.55           C
ATOM   2809  CE2 PHE B 143     152.334 124.089 157.162  1.00 59.43           C
ATOM   2810  CZ  PHE B 143     151.493 123.016 156.957  1.00 61.22           C
ATOM   2811  N   GLY B 144     150.856 128.680 158.519  1.00 44.30           N
ATOM   2812  CA  GLY B 144     151.525 128.869 159.796  1.00 49.17           C
ATOM   2813  C   GLY B 144     150.559 129.215 160.912  1.00 44.16           C
ATOM   2814  O   GLY B 144     150.676 128.703 162.030  1.00 55.03           O
ATOM   2815  N   THR B 145     149.586 130.082 160.622  1.00 50.42           N
ATOM   2816  CA  THR B 145     148.589 130.452 161.623  1.00 52.11           C
ATOM   2817  C   THR B 145     147.791 129.237 162.084  1.00 57.14           C
ATOM   2818  O   THR B 145     147.584 129.030 163.288  1.00 62.25           O
ATOM   2819  CB  THR B 145     147.657 131.521 161.052  1.00 61.28           C
ATOM   2820  OG1 THR B 145     148.389 132.734 160.837  1.00 72.23           O
ATOM   2821  CG2 THR B 145     146.491 131.786 161.992  1.00 60.42           C
ATOM   2822  N   VAL B 146     147.339 128.418 161.132  1.00 52.24           N
ATOM   2823  CA  VAL B 146     146.547 127.243 161.481  1.00 46.75           C
ATOM   2824  C   VAL B 146     147.378 126.257 162.290  1.00 55.78           C
ATOM   2825  O   VAL B 146     146.896 125.681 163.272  1.00 69.99           O
ATOM   2826  CB  VAL B 146     145.963 126.592 160.214  1.00 53.88           C
ATOM   2827  CG1 VAL B 146     145.262 125.291 160.562  1.00 55.17           C
ATOM   2828  CG2 VAL B 146     144.997 127.545 159.534  1.00 59.11           C
ATOM   2829  N   TRP B 147     148.637 126.046 161.896  1.00 54.07           N
ATOM   2830  CA  TRP B 147     149.496 125.135 162.646  1.00 48.62           C
ATOM   2831  C   TRP B 147     149.707 125.623 164.074  1.00 52.87           C
ATOM   2832  O   TRP B 147     149.646 124.833 165.027  1.00 64.07           O
ATOM   2833  CB  TRP B 147     150.837 124.974 161.932  1.00 56.26           C
ATOM   2834  CG  TRP B 147     151.688 123.876 162.482  1.00 59.96           C
ATOM   2835  CD1 TRP B 147     152.617 123.979 163.474  1.00 67.00           C
ATOM   2836  CD2 TRP B 147     151.695 122.506 162.066  1.00 62.20           C
ATOM   2837  NE1 TRP B 147     153.200 122.757 163.704  1.00 68.65           N
ATOM   2838  CE2 TRP B 147     152.652 121.836 162.852  1.00 64.30           C
ATOM   2839  CE3 TRP B 147     150.984 121.781 161.106  1.00 65.08           C
ATOM   2840  CZ2 TRP B 147     152.915 120.477 162.709  1.00 62.37           C
ATOM   2841  CZ3 TRP B 147     151.247 120.432 160.965  1.00 65.75           C
ATOM   2842  CH2 TRP B 147     152.205 119.794 161.761  1.00 65.66           C
ATOM   2843  N   GLY B 148     149.951 126.924 164.242  1.00 49.78           N
ATOM   2844  CA  GLY B 148     150.138 127.462 165.578  1.00 51.99           C
ATOM   2845  C   GLY B 148     148.907 127.305 166.448  1.00 51.84           C
ATOM   2846  O   GLY B 148     149.003 126.900 167.610  1.00 61.89           O
ATOM   2847  N   ILE B 149     147.730 127.611 165.895  1.00 50.87           N
ATOM   2848  CA  ILE B 149     146.498 127.471 166.669  1.00 56.83           C
ATOM   2849  C   ILE B 149     146.256 126.010 167.029  1.00 56.89           C
ATOM   2850  O   ILE B 149     145.845 125.690 168.154  1.00 63.45           O
ATOM   2851  CB  ILE B 149     145.309 128.073 165.899  1.00 57.68           C
ATOM   2852  CG1 ILE B 149     145.459 129.590 165.794  1.00 63.38           C
ATOM   2853  CG2 ILE B 149     143.997 127.724 166.578  1.00 54.63           C
ATOM   2854  CD1 ILE B 149     144.438 130.242 164.889  1.00 65.49           C
ATOM   2855  N   MET B 150     146.507 125.100 166.084  1.00 62.12           N
ATOM   2856  CA  MET B 150     146.310 123.679 166.347  1.00 65.44           C
ATOM   2857  C   MET B 150     147.204 123.203 167.482  1.00 70.20           C
ATOM   2858  O   MET B 150     146.746 122.507 168.395  1.00 79.19           O
ATOM   2859  CB  MET B 150     146.582 122.869 165.080  1.00 67.40           C
ATOM   2860  CG  MET B 150     145.429 122.836 164.098  1.00 74.68           C
ATOM   2861  SD  MET B 150     145.920 122.196 162.486  1.00 93.97           S
ATOM   2862  CE  MET B 150     146.527 120.573 162.938  1.00 71.86           C
ATOM   2863  N   HIS B 151     148.486 123.571 167.444  1.00 66.14           N
ATOM   2864  CA  HIS B 151     149.390 123.137 168.506  1.00 60.63           C
ATOM   2865  C   HIS B 151     149.021 123.770 169.842  1.00 61.61           C
ATOM   2866  O   HIS B 151     149.110 123.115 170.890  1.00 70.82           O
ATOM   2867  CB  HIS B 151     150.837 123.451 168.137  1.00 61.65           C
ATOM   2868  CG  HIS B 151     151.544 122.314 167.470  1.00 67.96           C
ATOM   2869  ND1 HIS B 151     152.507 121.562 168.107  1.00 72.95           N
ATOM   2870  CD2 HIS B 151     151.423 121.795 166.226  1.00 69.91           C
ATOM   2871  CE1 HIS B 151     152.952 120.631 167.282  1.00 73.89           C
ATOM   2872  NE2 HIS B 151     152.311 120.751 166.133  1.00 71.38           N
ATOM   2873  N   ALA B 152     148.597 125.036 169.828  1.00 60.24           N
ATOM   2874  CA  ALA B 152     148.187 125.685 171.067  1.00 62.12           C
ATOM   2875  C   ALA B 152     146.998 124.972 171.695  1.00 59.15           C
ATOM   2876  O   ALA B 152     146.962 124.762 172.912  1.00 66.39           O
ATOM   2877  CB  ALA B 152     147.857 127.154 170.807  1.00 69.86           C
ATOM   2878  N   PHE B 153     146.014 124.588 170.880  1.00 58.84           N
ATOM   2879  CA  PHE B 153     144.855 123.886 171.423  1.00 59.64           C
ATOM   2880  C   PHE B 153     145.211 122.471 171.862  1.00 62.82           C
ATOM   2881  O   PHE B 153     144.661 121.967 172.847  1.00 69.67           O
ATOM   2882  CB  PHE B 153     143.722 123.867 170.399  1.00 63.44           C
ATOM   2883  CG  PHE B 153     142.815 125.059 170.484  1.00 63.08           C
ATOM   2884  CD1 PHE B 153     142.228 125.408 171.687  1.00 63.57           C
ATOM   2885  CD2 PHE B 153     142.553 125.832 169.366  1.00 69.01           C
ATOM   2886  CE1 PHE B 153     141.394 126.503 171.774  1.00 67.74           C
ATOM   2887  CE2 PHE B 153     141.719 126.930 169.447  1.00 70.28           C
ATOM   2888  CZ  PHE B 153     141.138 127.266 170.653  1.00 69.51           C
ATOM   2889  N   ILE B 154     146.123 121.810 171.144  1.00 63.54           N
ATOM   2890  CA  ILE B 154     146.524 120.459 171.523  1.00 62.99           C
ATOM   2891  C   ILE B 154     147.235 120.467 172.870  1.00 65.35           C
ATOM   2892  O   ILE B 154     146.996 119.599 173.718  1.00 66.83           O
ATOM   2893  CB  ILE B 154     147.402 119.833 170.423  1.00 69.06           C
ATOM   2894  CG1 ILE B 154     146.548 119.437 169.217  1.00 71.61           C
ATOM   2895  CG2 ILE B 154     148.153 118.623 170.956  1.00 65.81           C
ATOM   2896  CD1 ILE B 154     147.356 119.024 168.006  1.00 69.84           C
ATOM   2897  N   ALA B 155     148.115 121.447 173.092  1.00 75.62           N
ATOM   2898  CA  ALA B 155     148.867 121.492 174.342  1.00 72.03           C
ATOM   2899  C   ALA B 155     147.956 121.746 175.539  1.00 69.03           C
ATOM   2900  O   ALA B 155     148.242 121.290 176.652  1.00 72.79           O
ATOM   2901  CB  ALA B 155     149.955 122.562 174.260  1.00 73.80           C
ATOM   2902  N   LEU B 156     146.858 122.478 175.332  1.00 74.50           N
ATOM   2903  CA  LEU B 156     145.990 122.850 176.446  1.00 75.91           C
ATOM   2904  C   LEU B 156     145.350 121.630 177.098  1.00 76.43           C
ATOM   2905  O   LEU B 156     145.258 121.552 178.328  1.00 79.32           O
ATOM   2906  CB  LEU B 156     144.912 123.823 175.972  1.00 78.29           C
ATOM   2907  CG  LEU B 156     144.043 124.418 177.081  1.00 80.73           C
ATOM   2908  CD1 LEU B 156     144.864 125.340 177.969  1.00 82.62           C
ATOM   2909  CD2 LEU B 156     142.848 125.151 176.495  1.00 77.35           C
ATOM   2910  N   GLY B 157     144.899 120.670 176.293  1.00 81.88           N
ATOM   2911  CA  GLY B 157     144.173 119.528 176.822  1.00 82.71           C
ATOM   2912  C   GLY B 157     144.998 118.589 177.676  1.00 84.69           C
ATOM   2913  O   GLY B 157     144.422 117.704 178.319  1.00 82.11           O
ATOM   2914  N   ALA B 158     146.318 118.756 177.703  1.00 98.26           N
ATOM   2915  CA  ALA B 158     147.193 117.858 178.446  1.00 97.64           C
ATOM   2916  C   ALA B 158     147.305 118.211 179.923  1.00 97.86           C
ATOM   2917  O   ALA B 158     147.974 117.483 180.664  1.00 96.61           O
ATOM   2918  CB  ALA B 158     148.587 117.843 177.815  1.00 96.20           C
ATOM   2919  N   VAL B 159     146.676 119.295 180.372  1.00112.31           N
ATOM   2920  CA  VAL B 159     146.752 119.719 181.764  1.00111.71           C
ATOM   2921  C   VAL B 159     145.344 119.851 182.323  1.00111.62           C
ATOM   2922  O   VAL B 159     144.376 120.065 181.585  1.00111.34           O
ATOM   2923  CB  VAL B 159     147.527 121.046 181.925  1.00109.48           C
ATOM   2924  CG1 VAL B 159     148.988 120.859 181.545  1.00107.92           C
ATOM   2925  CG2 VAL B 159     146.886 122.142 181.090  1.00108.55           C
ATOM   2926  N   LYS B 160     145.235 119.719 183.646  1.00113.15           N
ATOM   2927  CA  LYS B 160     143.934 119.781 184.303  1.00113.18           C
ATOM   2928  C   LYS B 160     143.399 121.205 184.391  1.00114.14           C
ATOM   2929  O   LYS B 160     142.180 121.405 184.378  1.00112.95           O
ATOM   2930  CB  LYS B 160     144.028 119.166 185.701  1.00114.21           C
ATOM   2931  CG  LYS B 160     142.686 118.888 186.355  1.00114.46           C
ATOM   2932  CD  LYS B 160     142.842 117.970 187.556  1.00113.27           C
ATOM   2933  CE  LYS B 160     143.581 118.664 188.689  1.00113.66           C
ATOM   2934  NZ  LYS B 160     143.572 117.853 189.938  1.00111.84           N
ATOM   2935  N   GLN B 161     144.281 122.198 184.481  1.00121.82           N
ATOM   2936  CA  GLN B 161     143.871 123.592 184.580  1.00121.28           C
ATOM   2937  C   GLN B 161     143.620 124.156 183.187  1.00122.72           C
ATOM   2938  O   GLN B 161     144.463 124.021 182.294  1.00121.53           O
ATOM   2939  CB  GLN B 161     144.936 124.418 185.302  1.00119.91           C
ATOM   2940  CG  GLN B 161     145.501 123.754 186.549  1.00118.12           C
ATOM   2941  CD  GLN B 161     144.420 123.249 187.485  1.00119.95           C
ATOM   2942  OE1 GLN B 161     144.402 122.075 187.855  1.00119.62           O
ATOM   2943  NE2 GLN B 161     143.512 124.136 187.876  1.00122.14           N
ATOM   2944  N   ALA B 162     142.461 124.785 183.005  1.00123.21           N
ATOM   2945  CA  ALA B 162     142.057 125.348 181.719  1.00123.36           C
ATOM   2946  C   ALA B 162     141.910 126.858 181.873  1.00122.94           C
ATOM   2947  O   ALA B 162     140.930 127.339 182.450  1.00123.70           O
ATOM   2948  CB  ALA B 162     140.761 124.710 181.227  1.00121.18           C
ATOM   2949  N   THR B 163     142.886 127.604 181.357  1.00107.88           N
ATOM   2950  CA  THR B 163     142.853 129.059 181.371  1.00107.08           C
ATOM   2951  C   THR B 163     143.269 129.583 180.005  1.00108.46           C
ATOM   2952  O   THR B 163     144.241 129.099 179.418  1.00112.89           O
ATOM   2953  CB  THR B 163     143.775 129.637 182.454  1.00105.40           C
ATOM   2954  OG1 THR B 163     145.096 129.108 182.293  1.00104.41           O
ATOM   2955  CG2 THR B 163     143.258 129.294 183.842  1.00103.28           C
ATOM   2956  N   LEU B 164     142.528 130.574 179.504  1.00 97.12           N
ATOM   2957  CA  LEU B 164     142.849 131.155 178.204  1.00101.42           C
ATOM   2958  C   LEU B 164     144.162 131.928 178.241  1.00103.11           C
ATOM   2959  O   LEU B 164     144.822 132.089 177.203  1.00108.10           O
ATOM   2960  CB  LEU B 164     141.706 132.059 177.744  1.00104.15           C
ATOM   2961  CG  LEU B 164     140.350 131.369 177.571  1.00104.44           C
ATOM   2962  CD1 LEU B 164     139.336 132.308 176.937  1.00102.17           C
ATOM   2963  CD2 LEU B 164     140.493 130.099 176.747  1.00104.29           C
ATOM   2964  N   GLN B 165     144.556 132.410 179.423  1.00111.97           N
ATOM   2965  CA  GLN B 165     145.839 133.090 179.554  1.00116.34           C
ATOM   2966  C   GLN B 165     146.994 132.164 179.202  1.00116.18           C
ATOM   2967  O   GLN B 165     148.050 132.628 178.758  1.00119.47           O
ATOM   2968  CB  GLN B 165     146.001 133.631 180.975  1.00117.61           C
ATOM   2969  CG  GLN B 165     144.840 134.491 181.455  1.00119.54           C
ATOM   2970  CD  GLN B 165     144.785 135.844 180.770  1.00121.76           C
ATOM   2971  OE1 GLN B 165     144.335 135.960 179.630  1.00119.11           O
ATOM   2972  NE2 GLN B 165     145.242 136.878 181.467  1.00121.21           N
ATOM   2973  N   MET B 166     146.813 130.856 179.394  1.00103.02           N
ATOM   2974  CA  MET B 166     147.816 129.896 178.953  1.00104.29           C
ATOM   2975  C   MET B 166     147.846 129.780 177.434  1.00104.53           C
ATOM   2976  O   MET B 166     148.905 129.514 176.854  1.00104.79           O
ATOM   2977  CB  MET B 166     147.545 128.532 179.587  1.00107.71           C
ATOM   2978  CG  MET B 166     148.694 127.545 179.475  1.00108.38           C
ATOM   2979  SD  MET B 166     148.200 125.871 179.927  1.00120.61           S
ATOM   2980  CE  MET B 166     147.351 126.175 181.475  1.00106.13           C
ATOM   2981  N   VAL B 167     146.700 129.977 176.776  1.00 99.89           N
ATOM   2982  CA  VAL B 167     146.614 129.859 175.322  1.00 99.25           C
ATOM   2983  C   VAL B 167     147.035 131.136 174.610  1.00 99.29           C
ATOM   2984  O   VAL B 167     147.310 131.101 173.404  1.00102.96           O
ATOM   2985  CB  VAL B 167     145.173 129.459 174.944  1.00102.18           C
ATOM   2986  CG1 VAL B 167     145.025 129.212 173.447  1.00101.10           C
ATOM   2987  CG2 VAL B 167     144.743 128.236 175.733  1.00100.85           C
ATOM   2988  N   ALA B 168     147.133 132.251 175.334  1.00 93.12           N
ATOM   2989  CA  ALA B 168     147.390 133.554 174.714  1.00 91.68           C
ATOM   2990  C   ALA B 168     148.591 133.603 173.766  1.00 95.25           C
ATOM   2991  O   ALA B 168     148.448 134.168 172.670  1.00100.92           O
ATOM   2992  CB  ALA B 168     147.535 134.609 175.819  1.00 94.00           C
ATOM   2993  N   PRO B 169     149.779 133.073 174.104  1.00 82.49           N
ATOM   2994  CA  PRO B 169     150.944 133.288 173.217  1.00 82.68           C
ATOM   2995  C   PRO B 169     150.787 132.755 171.797  1.00 82.90           C
ATOM   2996  O   PRO B 169     151.282 133.383 170.845  1.00 86.87           O
ATOM   2997  CB  PRO B 169     152.075 132.565 173.961  1.00 79.86           C
ATOM   2998  CG  PRO B 169     151.660 132.597 175.382  1.00 78.20           C
ATOM   2999  CD  PRO B 169     150.179 132.397 175.352  1.00 79.82           C
ATOM   3000  N   GLY B 170     150.125 131.609 171.625  1.00 69.96           N
ATOM   3001  CA  GLY B 170     149.994 131.035 170.295  1.00 75.92           C
ATOM   3002  C   GLY B 170     149.279 131.959 169.328  1.00 81.34           C
ATOM   3003  O   GLY B 170     149.631 132.036 168.146  1.00 88.65           O
ATOM   3004  N   ILE B 171     148.267 132.676 169.819  1.00 72.62           N
ATOM   3005  CA  ILE B 171     147.559 133.636 168.981  1.00 76.93           C
ATOM   3006  C   ILE B 171     148.503 134.742 168.530  1.00 81.43           C
ATOM   3007  O   ILE B 171     148.451 135.193 167.378  1.00 89.56           O
ATOM   3008  CB  ILE B 171     146.339 134.197 169.732  1.00 78.33           C
ATOM   3009  CG1 ILE B 171     145.507 133.052 170.312  1.00 80.03           C
ATOM   3010  CG2 ILE B 171     145.493 135.057 168.807  1.00 80.53           C
ATOM   3011  CD1 ILE B 171     144.486 133.497 171.332  1.00 84.85           C
ATOM   3012  N   ALA B 172     149.382 135.196 169.427  1.00 67.27           N
ATOM   3013  CA  ALA B 172     150.353 136.220 169.058  1.00 74.58           C
ATOM   3014  C   ALA B 172     151.295 135.720 167.971  1.00 81.09           C
ATOM   3015  O   ALA B 172     151.584 136.443 167.007  1.00 84.66           O
ATOM   3016  CB  ALA B 172     151.140 136.665 170.289  1.00 75.11           C
ATOM   3017  N   GLU B 173     151.776 134.481 168.103  1.00 77.61           N
ATOM   3018  CA  GLU B 173     152.644 133.924 167.068  1.00 73.72           C
ATOM   3019  C   GLU B 173     151.925 133.843 165.724  1.00 73.87           C
ATOM   3020  O   GLU B 173     152.490 134.204 164.679  1.00 83.13           O
ATOM   3021  CB  GLU B 173     153.144 132.545 167.492  1.00 76.91           C
ATOM   3022  CG  GLU B 173     154.163 132.577 168.615  1.00 79.54           C
ATOM   3023  CD  GLU B 173     155.443 133.282 168.215  1.00 86.32           C
ATOM   3024  OE1 GLU B 173     156.304 132.637 167.582  1.00 84.68           O
ATOM   3025  OE2 GLU B 173     155.587 134.481 168.531  1.00 86.24           O
ATOM   3026  N   ALA B 174     150.673 133.378 165.735  1.00 62.09           N
ATOM   3027  CA  ALA B 174     149.914 133.267 164.493  1.00 64.35           C
ATOM   3028  C   ALA B 174     149.705 134.631 163.845  1.00 63.34           C
ATOM   3029  O   ALA B 174     149.826 134.775 162.619  1.00 71.82           O
ATOM   3030  CB  ALA B 174     148.575 132.587 164.765  1.00 67.10           C
ATOM   3031  N   LEU B 175     149.382 135.645 164.652  1.00 59.07           N
ATOM   3032  CA  LEU B 175     149.185 136.983 164.108  1.00 66.06           C
ATOM   3033  C   LEU B 175     150.477 137.534 163.518  1.00 69.85           C
ATOM   3034  O   LEU B 175     150.457 138.199 162.474  1.00 76.37           O
ATOM   3035  CB  LEU B 175     148.643 137.915 165.190  1.00 67.28           C
ATOM   3036  CG  LEU B 175     147.222 137.611 165.664  1.00 68.09           C
ATOM   3037  CD1 LEU B 175     146.831 138.528 166.812  1.00 70.05           C
ATOM   3038  CD2 LEU B 175     146.234 137.730 164.516  1.00 68.24           C
ATOM   3039  N   ILE B 176     151.611 137.270 164.173  1.00 61.30           N
ATOM   3040  CA  ILE B 176     152.895 137.697 163.622  1.00 64.28           C
ATOM   3041  C   ILE B 176     153.120 137.064 162.255  1.00 69.75           C
ATOM   3042  O   ILE B 176     153.533 137.737 161.297  1.00 75.89           O
ATOM   3043  CB  ILE B 176     154.037 137.354 164.596  1.00 67.71           C
ATOM   3044  CG1 ILE B 176     153.975 138.249 165.834  1.00 72.29           C
ATOM   3045  CG2 ILE B 176     155.386 137.493 163.910  1.00 67.85           C
ATOM   3046  CD1 ILE B 176     154.856 137.779 166.973  1.00 71.22           C
ATOM   3047  N   ALA B 177     152.845 135.762 162.142  1.00 66.77           N
ATOM   3048  CA  ALA B 177     153.034 135.077 160.866  1.00 64.07           C
ATOM   3049  C   ALA B 177     152.153 135.681 159.777  1.00 64.82           C
ATOM   3050  O   ALA B 177     152.613 135.933 158.654  1.00 72.43           O
ATOM   3051  CB  ALA B 177     152.748 133.584 161.025  1.00 63.05           C
ATOM   3052  N   THR B 178     150.881 135.930 160.097  1.00 54.51           N
ATOM   3053  CA  THR B 178     149.967 136.489 159.103  1.00 54.57           C
ATOM   3054  C   THR B 178     150.410 137.880 158.659  1.00 59.73           C
ATOM   3055  O   THR B 178     150.370 138.208 157.462  1.00 64.36           O
ATOM   3056  CB  THR B 178     148.547 136.532 159.665  1.00 55.42           C
ATOM   3057  OG1 THR B 178     148.099 135.198 159.932  1.00 60.85           O
ATOM   3058  CG2 THR B 178     147.599 137.187 158.674  1.00 61.93           C
ATOM   3059  N   ALA B 179     150.834 138.715 159.613  1.00 52.14           N
ATOM   3060  CA  ALA B 179     151.282 140.059 159.268  1.00 55.68           C
ATOM   3061  C   ALA B 179     152.500 140.016 158.358  1.00 60.95           C
ATOM   3062  O   ALA B 179     152.574 140.759 157.369  1.00 67.45           O
ATOM   3063  CB  ALA B 179     151.588 140.853 160.538  1.00 60.18           C
ATOM   3064  N   ILE B 180     153.464 139.145 158.669  1.00 53.51           N
ATOM   3065  CA  ILE B 180     154.651 139.033 157.825  1.00 53.74           C
ATOM   3066  C   ILE B 180     154.265 138.578 156.424  1.00 57.06           C
ATOM   3067  O   ILE B 180     154.787 139.087 155.420  1.00 62.92           O
ATOM   3068  CB  ILE B 180     155.681 138.090 158.473  1.00 50.12           C
ATOM   3069  CG1 ILE B 180     156.298 138.755 159.704  1.00 58.22           C
ATOM   3070  CG2 ILE B 180     156.765 137.712 157.480  1.00 53.28           C
ATOM   3071  CD1 ILE B 180     157.254 137.870 160.467  1.00 59.61           C
ATOM   3072  N   GLY B 181     153.336 137.624 156.331  1.00 53.46           N
ATOM   3073  CA  GLY B 181     152.900 137.162 155.021  1.00 54.00           C
ATOM   3074  C   GLY B 181     152.299 138.271 154.178  1.00 56.32           C
ATOM   3075  O   GLY B 181     152.662 138.448 153.011  1.00 58.89           O
ATOM   3076  N   LEU B 182     151.380 139.045 154.761  1.00 52.27           N
ATOM   3077  CA  LEU B 182     150.749 140.123 153.996  1.00 46.10           C
ATOM   3078  C   LEU B 182     151.762 141.193 153.598  1.00 51.61           C
ATOM   3079  O   LEU B 182     151.708 141.736 152.477  1.00 60.30           O
ATOM   3080  CB  LEU B 182     149.606 140.740 154.800  1.00 46.06           C
ATOM   3081  CG  LEU B 182     148.388 139.850 155.037  1.00 48.35           C
ATOM   3082  CD1 LEU B 182     147.325 140.604 155.814  1.00 50.90           C
ATOM   3083  CD2 LEU B 182     147.834 139.348 153.718  1.00 50.14           C
ATOM   3084  N   PHE B 183     152.684 141.516 154.513  1.00 59.40           N
ATOM   3085  CA  PHE B 183     153.711 142.510 154.223  1.00 61.60           C
ATOM   3086  C   PHE B 183     154.581 142.075 153.054  1.00 60.37           C
ATOM   3087  O   PHE B 183     154.942 142.893 152.201  1.00 64.32           O
ATOM   3088  CB  PHE B 183     154.564 142.753 155.467  1.00 66.03           C
ATOM   3089  CG  PHE B 183     155.896 143.380 155.177  1.00 71.81           C
ATOM   3090  CD1 PHE B 183     155.990 144.723 154.854  1.00 70.25           C
ATOM   3091  CD2 PHE B 183     157.057 142.627 155.234  1.00 71.34           C
ATOM   3092  CE1 PHE B 183     157.217 145.302 154.589  1.00 65.91           C
ATOM   3093  CE2 PHE B 183     158.285 143.200 154.971  1.00 69.92           C
ATOM   3094  CZ  PHE B 183     158.366 144.539 154.648  1.00 66.22           C
ATOM   3095  N   ALA B 184     154.938 140.791 153.002  1.00 57.09           N
ATOM   3096  CA  ALA B 184     155.679 140.296 151.848  1.00 54.83           C
ATOM   3097  C   ALA B 184     154.821 140.317 150.587  1.00 50.58           C
ATOM   3098  O   ALA B 184     155.329 140.564 149.488  1.00 53.49           O
ATOM   3099  CB  ALA B 184     156.197 138.885 152.121  1.00 59.11           C
ATOM   3100  N   ALA B 185     153.517 140.063 150.728  1.00 59.78           N
ATOM   3101  CA  ALA B 185     152.671 139.845 149.557  1.00 56.82           C
ATOM   3102  C   ALA B 185     152.425 141.128 148.767  1.00 52.90           C
ATOM   3103  O   ALA B 185     152.567 141.141 147.539  1.00 62.45           O
ATOM   3104  CB  ALA B 185     151.344 139.221 149.987  1.00 60.93           C
ATOM   3105  N   ILE B 186     152.052 142.215 149.449  1.00 51.81           N
ATOM   3106  CA  ILE B 186     151.435 143.358 148.748  1.00 53.45           C
ATOM   3107  C   ILE B 186     152.326 143.993 147.675  1.00 64.02           C
ATOM   3108  O   ILE B 186     151.850 144.184 146.537  1.00 77.12           O
ATOM   3109  CB  ILE B 186     150.940 144.394 149.772  1.00 57.02           C
ATOM   3110  CG1 ILE B 186     149.784 143.823 150.594  1.00 64.40           C
ATOM   3111  CG2 ILE B 186     150.517 145.675 149.075  1.00 59.91           C
ATOM   3112  CD1 ILE B 186     149.393 144.684 151.770  1.00 64.19           C
ATOM   3113  N   PRO B 187     153.585 144.369 147.958  1.00 61.08           N
ATOM   3114  CA  PRO B 187     154.332 145.188 146.982  1.00 55.54           C
ATOM   3115  C   PRO B 187     154.511 144.540 145.620  1.00 64.83           C
ATOM   3116  O   PRO B 187     154.451 145.238 144.599  1.00 73.77           O
ATOM   3117  CB  PRO B 187     155.681 145.411 147.678  1.00 55.05           C
ATOM   3118  CG  PRO B 187     155.401 145.221 149.118  1.00 61.23           C
ATOM   3119  CD  PRO B 187     154.381 144.134 149.174  1.00 63.25           C
ATOM   3120  N   ALA B 188     154.744 143.227 145.570  1.00 58.41           N
ATOM   3121  CA  ALA B 188     154.888 142.556 144.282  1.00 59.07           C
ATOM   3122  C   ALA B 188     153.588 142.607 143.494  1.00 55.36           C
ATOM   3123  O   ALA B 188     153.597 142.781 142.267  1.00 67.37           O
ATOM   3124  CB  ALA B 188     155.339 141.112 144.489  1.00 64.38           C
ATOM   3125  N   VAL B 189     152.458 142.454 144.188  1.00 43.04           N
ATOM   3126  CA  VAL B 189     151.157 142.526 143.533  1.00 44.96           C
ATOM   3127  C   VAL B 189     150.973 143.882 142.870  1.00 47.91           C
ATOM   3128  O   VAL B 189     150.427 143.978 141.764  1.00 62.74           O
ATOM   3129  CB  VAL B 189     150.032 142.229 144.540  1.00 53.46           C
ATOM   3130  CG1 VAL B 189     148.685 142.215 143.841  1.00 56.38           C
ATOM   3131  CG2 VAL B 189     150.285 140.905 145.239  1.00 58.39           C
ATOM   3132  N   MET B 190     151.423 144.955 143.526  1.00 55.20           N
ATOM   3133  CA  MET B 190     151.332 146.265 142.873  1.00 58.95           C
ATOM   3134  C   MET B 190     152.315 146.385 141.704  1.00 65.71           C
ATOM   3135  O   MET B 190     151.952 146.830 140.597  1.00 77.34           O
ATOM   3136  CB  MET B 190     151.569 147.373 143.897  1.00 62.64           C
ATOM   3137  CG  MET B 190     150.471 147.479 144.938  1.00 67.73           C
ATOM   3138  SD  MET B 190     150.574 148.978 145.931  1.00 77.39           S
ATOM   3139  CE  MET B 190     149.138 148.774 146.981  1.00 68.28           C
ATOM   3140  N   ALA B 191     153.567 145.979 141.931  1.00 57.39           N
ATOM   3141  CA  ALA B 191     154.623 146.209 140.952  1.00 51.22           C
ATOM   3142  C   ALA B 191     154.389 145.442 139.659  1.00 54.46           C
ATOM   3143  O   ALA B 191     154.827 145.891 138.595  1.00 63.05           O
ATOM   3144  CB  ALA B 191     155.979 145.836 141.547  1.00 54.66           C
ATOM   3145  N   TYR B 192     153.712 144.293 139.722  1.00 53.04           N
ATOM   3146  CA  TYR B 192     153.472 143.514 138.509  1.00 47.41           C
ATOM   3147  C   TYR B 192     152.731 144.337 137.458  1.00 53.58           C
ATOM   3148  O   TYR B 192     153.199 144.492 136.319  1.00 70.05           O
ATOM   3149  CB  TYR B 192     152.685 142.253 138.862  1.00 52.51           C
ATOM   3150  CG  TYR B 192     152.543 141.259 137.736  1.00 57.53           C
ATOM   3151  CD1 TYR B 192     153.653 140.635 137.190  1.00 62.14           C
ATOM   3152  CD2 TYR B 192     151.295 140.936 137.227  1.00 63.62           C
ATOM   3153  CE1 TYR B 192     153.524 139.721 136.164  1.00 61.88           C
ATOM   3154  CE2 TYR B 192     151.156 140.025 136.202  1.00 60.70           C
ATOM   3155  CZ  TYR B 192     152.274 139.420 135.674  1.00 59.29           C
ATOM   3156  OH  TYR B 192     152.141 138.511 134.651  1.00 60.48           O
ATOM   3157  N   ASN B 193     151.580 144.898 137.835  1.00 53.49           N
ATOM   3158  CA  ASN B 193     150.823 145.733 136.910  1.00 60.53           C
ATOM   3159  C   ASN B 193     151.576 147.014 136.585  1.00 65.84           C
ATOM   3160  O   ASN B 193     151.610 147.450 135.418  1.00 72.84           O
ATOM   3161  CB  ASN B 193     149.453 146.053 137.502  1.00 63.76           C
ATOM   3162  CG  ASN B 193     148.643 144.809 137.800  1.00 68.78           C
ATOM   3163  OD1 ASN B 193     148.591 143.880 136.993  1.00 68.72           O
ATOM   3164  ND2 ASN B 193     148.011 144.780 138.966  1.00 64.40           N
ATOM   3165  N   ARG B 194     152.188 147.634 137.607  1.00 66.41           N
ATOM   3166  CA  ARG B 194     152.914 148.877 137.364  1.00 69.36           C
ATOM   3167  C   ARG B 194     154.002 148.695 136.310  1.00 69.71           C
ATOM   3168  O   ARG B 194     154.317 149.637 135.575  1.00 69.00           O
ATOM   3169  CB  ARG B 194     153.515 149.399 138.670  1.00 75.16           C
ATOM   3170  CG  ARG B 194     154.255 150.721 138.532  1.00 79.21           C
ATOM   3171  CD  ARG B 194     154.871 151.155 139.852  1.00 81.50           C
ATOM   3172  NE  ARG B 194     155.974 150.290 140.250  1.00 83.09           N
ATOM   3173  CZ  ARG B 194     157.217 150.410 139.805  1.00 82.36           C
ATOM   3174  NH1 ARG B 194     157.555 151.354 138.942  1.00 78.07           N
ATOM   3175  NH2 ARG B 194     158.146 149.562 140.238  1.00 77.58           N
ATOM   3176  N   LEU B 195     154.572 147.492 136.209  1.00 61.47           N
ATOM   3177  CA  LEU B 195     155.636 147.253 135.240  1.00 59.01           C
ATOM   3178  C   LEU B 195     155.092 146.798 133.890  1.00 55.41           C
ATOM   3179  O   LEU B 195     155.662 147.141 132.849  1.00 66.33           O
ATOM   3180  CB  LEU B 195     156.624 146.225 135.790  1.00 65.81           C
ATOM   3181  CG  LEU B 195     157.577 146.730 136.873  1.00 59.78           C
ATOM   3182  CD1 LEU B 195     158.215 145.569 137.615  1.00 60.61           C
ATOM   3183  CD2 LEU B 195     158.640 147.633 136.273  1.00 59.02           C
ATOM   3184  N   ASN B 196     154.005 146.020 133.878  1.00 47.93           N
ATOM   3185  CA  ASN B 196     153.437 145.593 132.599  1.00 51.42           C
ATOM   3186  C   ASN B 196     152.928 146.778 131.782  1.00 58.30           C
ATOM   3187  O   ASN B 196     152.995 146.762 130.534  1.00 69.65           O
ATOM   3188  CB  ASN B 196     152.310 144.590 132.834  1.00 55.89           C
ATOM   3189  CG  ASN B 196     152.822 143.192 133.100  1.00 61.17           C
ATOM   3190  OD1 ASN B 196     153.221 142.480 132.180  1.00 61.45           O
ATOM   3191  ND2 ASN B 196     152.815 142.790 134.365  1.00 66.57           N
ATOM   3192  N   GLN B 197     152.404 147.803 132.466  1.00 53.91           N
ATOM   3193  CA  GLN B 197     151.887 148.969 131.754  1.00 47.28           C
ATOM   3194  C   GLN B 197     152.944 149.615 130.862  1.00 56.74           C
ATOM   3195  O   GLN B 197     152.614 150.130 129.788  1.00 70.61           O
ATOM   3196  CB  GLN B 197     151.339 149.991 132.748  1.00 59.81           C
ATOM   3197  CG  GLN B 197     150.046 149.566 133.422  1.00 64.18           C
ATOM   3198  CD  GLN B 197     148.969 149.182 132.426  1.00 66.05           C
ATOM   3199  OE1 GLN B 197     148.574 148.020 132.340  1.00 66.40           O
ATOM   3200  NE2 GLN B 197     148.489 150.160 131.667  1.00 65.55           N
ATOM   3201  N   ARG B 198     154.212 149.602 131.282  1.00 54.51           N
ATOM   3202  CA  ARG B 198     155.264 150.243 130.496  1.00 50.58           C
ATOM   3203  C   ARG B 198     155.628 149.419 129.265  1.00 58.21           C
ATOM   3204  O   ARG B 198     155.866 149.972 128.179  1.00 70.39           O
ATOM   3205  CB  ARG B 198     156.499 150.462 131.367  1.00 61.29           C
ATOM   3206  CG  ARG B 198     156.192 150.962 132.765  1.00 67.87           C
ATOM   3207  CD  ARG B 198     156.099 152.474 132.802  1.00 68.35           C
ATOM   3208  NE  ARG B 198     157.394 153.102 132.572  1.00 71.46           N
ATOM   3209  CZ  ARG B 198     158.378 153.144 133.461  1.00 71.41           C
ATOM   3210  NH1 ARG B 198     158.247 152.609 134.664  1.00 65.72           N
ATOM   3211  NH2 ARG B 198     159.520 153.742 133.136  1.00 71.22           N
ATOM   3212  N   VAL B 199     155.704 148.096 129.427  1.00 45.02           N
ATOM   3213  CA  VAL B 199     156.045 147.224 128.310  1.00 48.95           C
ATOM   3214  C   VAL B 199     155.002 147.344 127.211  1.00 51.71           C
ATOM   3215  O   VAL B 199     155.330 147.310 126.015  1.00 65.07           O
ATOM   3216  CB  VAL B 199     156.200 145.772 128.794  1.00 52.03           C
ATOM   3217  CG1 VAL B 199     156.431 144.841 127.618  1.00 51.25           C
ATOM   3218  CG2 VAL B 199     157.342 145.667 129.788  1.00 59.86           C
ATOM   3219  N   ASN B 200     153.729 147.491 127.591  1.00 47.51           N
ATOM   3220  CA  ASN B 200     152.695 147.663 126.570  1.00 44.67           C
ATOM   3221  C   ASN B 200     152.968 148.894 125.702  1.00 50.09           C
ATOM   3222  O   ASN B 200     152.890 148.834 124.465  1.00 64.13           O
ATOM   3223  CB  ASN B 200     151.320 147.755 127.226  1.00 52.00           C
ATOM   3224  CG  ASN B 200     150.822 146.414 127.719  1.00 62.06           C
ATOM   3225  OD1 ASN B 200     151.288 145.366 127.272  1.00 61.39           O
ATOM   3226  ND2 ASN B 200     149.869 146.438 128.642  1.00 63.97           N
ATOM   3227  N   LYS B 201     153.307 150.019 126.337  1.00 39.38           N
ATOM   3228  CA  LYS B 201     153.565 151.249 125.591  1.00 46.88           C
ATOM   3229  C   LYS B 201     154.795 151.113 124.700  1.00 48.58           C
ATOM   3230  O   LYS B 201     154.804 151.596 123.557  1.00 58.81           O
ATOM   3231  CB  LYS B 201     153.730 152.418 126.560  1.00 48.14           C
ATOM   3232  CG  LYS B 201     153.982 153.756 125.889  1.00 57.00           C
ATOM   3233  CD  LYS B 201     152.735 154.267 125.187  1.00 58.57           C
ATOM   3234  CE  LYS B 201     152.955 155.659 124.617  1.00 58.54           C
ATOM   3235  NZ  LYS B 201     151.812 156.099 123.771  1.00 55.76           N
ATOM   3236  N   LEU B 202     155.849 150.471 125.210  1.00 49.39           N
ATOM   3237  CA  LEU B 202     157.039 150.267 124.385  1.00 45.00           C
ATOM   3238  C   LEU B 202     156.718 149.431 123.151  1.00 45.09           C
ATOM   3239  O   LEU B 202     157.189 149.730 122.043  1.00 59.05           O
ATOM   3240  CB  LEU B 202     158.148 149.611 125.206  1.00 50.96           C
ATOM   3241  CG  LEU B 202     158.870 150.519 126.199  1.00 54.56           C
ATOM   3242  CD1 LEU B 202     159.945 149.747 126.942  1.00 53.80           C
ATOM   3243  CD2 LEU B 202     159.470 151.712 125.479  1.00 53.59           C
ATOM   3244  N   GLU B 203     155.911 148.380 123.323  1.00 49.76           N
ATOM   3245  CA  GLU B 203     155.513 147.565 122.181  1.00 50.86           C
ATOM   3246  C   GLU B 203     154.732 148.385 121.163  1.00 53.61           C
ATOM   3247  O   GLU B 203     154.942 148.247 119.950  1.00 62.45           O
ATOM   3248  CB  GLU B 203     154.689 146.368 122.653  1.00 61.65           C
ATOM   3249  CG  GLU B 203     154.196 145.473 121.529  1.00 66.70           C
ATOM   3250  CD  GLU B 203     153.476 144.241 122.039  1.00 72.69           C
ATOM   3251  OE1 GLU B 203     152.376 144.388 122.612  1.00 70.93           O
ATOM   3252  OE2 GLU B 203     154.010 143.125 121.866  1.00 73.55           O
ATOM   3253  N   LEU B 204     153.823 149.242 121.636  1.00 46.25           N
ATOM   3254  CA  LEU B 204     153.065 150.082 120.710  1.00 40.04           C
ATOM   3255  C   LEU B 204     153.987 150.993 119.905  1.00 49.09           C
ATOM   3256  O   LEU B 204     153.825 151.139 118.683  1.00 62.12           O
ATOM   3257  CB  LEU B 204     152.033 150.911 121.472  1.00 44.93           C
ATOM   3258  CG  LEU B 204     150.673 150.257 121.711  1.00 54.80           C
ATOM   3259  CD1 LEU B 204     149.995 150.864 122.927  1.00 55.03           C
ATOM   3260  CD2 LEU B 204     149.792 150.391 120.480  1.00 51.67           C
ATOM   3261  N   ASN B 205     154.960 151.617 120.576  1.00 50.61           N
ATOM   3262  CA  ASN B 205     155.885 152.502 119.871  1.00 46.81           C
ATOM   3263  C   ASN B 205     156.687 151.743 118.820  1.00 51.08           C
ATOM   3264  O   ASN B 205     156.869 152.226 117.691  1.00 61.54           O
ATOM   3265  CB  ASN B 205     156.819 153.187 120.868  1.00 53.55           C
ATOM   3266  CG  ASN B 205     156.174 154.378 121.545  1.00 64.91           C
ATOM   3267  OD1 ASN B 205     155.998 155.433 120.936  1.00 67.15           O
ATOM   3268  ND2 ASN B 205     155.816 154.215 122.813  1.00 62.27           N
ATOM   3269  N   TYR B 206     157.172 150.548 119.170  1.00 51.45           N
ATOM   3270  CA  TYR B 206     157.930 149.759 118.204  1.00 44.89           C
ATOM   3271  C   TYR B 206     157.072 149.377 117.003  1.00 48.29           C
ATOM   3272  O   TYR B 206     157.545 149.405 115.860  1.00 61.88           O
ATOM   3273  CB  TYR B 206     158.511 148.513 118.870  1.00 49.41           C
ATOM   3274  CG  TYR B 206     159.710 148.797 119.743  1.00 50.43           C
ATOM   3275  CD1 TYR B 206     160.478 149.933 119.546  1.00 51.28           C
ATOM   3276  CD2 TYR B 206     160.080 147.924 120.754  1.00 57.44           C
ATOM   3277  CE1 TYR B 206     161.577 150.197 120.338  1.00 55.26           C
ATOM   3278  CE2 TYR B 206     161.177 148.179 121.550  1.00 52.45           C
ATOM   3279  CZ  TYR B 206     161.921 149.317 121.338  1.00 51.31           C
ATOM   3280  OH  TYR B 206     163.015 149.576 122.129  1.00 53.37           O
ATOM   3281  N   ASP B 207     155.809 149.014 117.241  1.00 58.40           N
ATOM   3282  CA  ASP B 207     154.926 148.666 116.129  1.00 55.40           C
ATOM   3283  C   ASP B 207     154.713 149.854 115.198  1.00 60.18           C
ATOM   3284  O   ASP B 207     154.732 149.701 113.967  1.00 70.47           O
ATOM   3285  CB  ASP B 207     153.586 148.159 116.658  1.00 64.27           C
ATOM   3286  CG  ASP B 207     153.721 146.880 117.457  1.00 72.50           C
ATOM   3287  OD1 ASP B 207     154.831 146.309 117.480  1.00 78.20           O
ATOM   3288  OD2 ASP B 207     152.719 146.445 118.061  1.00 70.68           O
ATOM   3289  N   ASN B 208     154.499 151.045 115.764  1.00 59.82           N
ATOM   3290  CA  ASN B 208     154.312 152.225 114.922  1.00 55.73           C
ATOM   3291  C   ASN B 208     155.556 152.511 114.089  1.00 57.44           C
ATOM   3292  O   ASN B 208     155.458 152.823 112.891  1.00 67.72           O
ATOM   3293  CB  ASN B 208     153.952 153.437 115.779  1.00 61.84           C
ATOM   3294  CG  ASN B 208     152.496 153.441 116.197  1.00 69.01           C
ATOM   3295  OD1 ASN B 208     151.680 152.699 115.652  1.00 70.28           O
ATOM   3296  ND2 ASN B 208     152.162 154.282 117.168  1.00 64.84           N
ATOM   3297  N   PHE B 209     156.738 152.404 114.704  1.00 60.75           N
ATOM   3298  CA  PHE B 209     157.968 152.633 113.951  1.00 60.41           C
ATOM   3299  C   PHE B 209     158.127 151.613 112.831  1.00 57.72           C
ATOM   3300  O   PHE B 209     158.556 151.958 111.721  1.00 65.54           O
ATOM   3301  CB  PHE B 209     159.179 152.593 114.879  1.00 64.68           C
ATOM   3302  CG  PHE B 209     160.491 152.666 114.155  1.00 63.88           C
ATOM   3303  CD1 PHE B 209     160.904 153.846 113.563  1.00 65.00           C
ATOM   3304  CD2 PHE B 209     161.309 151.554 114.060  1.00 65.62           C
ATOM   3305  CE1 PHE B 209     162.109 153.917 112.894  1.00 69.51           C
ATOM   3306  CE2 PHE B 209     162.515 151.620 113.392  1.00 70.05           C
ATOM   3307  CZ  PHE B 209     162.915 152.803 112.809  1.00 70.01           C
ATOM   3308  N   MET B 210     157.794 150.348 113.104  1.00 67.90           N
ATOM   3309  CA  MET B 210     157.883 149.323 112.070  1.00 72.42           C
ATOM   3310  C   MET B 210     156.954 149.632 110.904  1.00 68.50           C
ATOM   3311  O   MET B 210     157.342 149.486 109.739  1.00 71.28           O
ATOM   3312  CB  MET B 210     157.562 147.949 112.655  1.00 76.61           C
ATOM   3313  CG  MET B 210     158.767 147.213 113.210  1.00 79.75           C
ATOM   3314  SD  MET B 210     158.297 145.815 114.245  1.00 96.32           S
ATOM   3315  CE  MET B 210     157.398 144.811 113.065  1.00 76.68           C
ATOM   3316  N   GLU B 211     155.723 150.057 111.196  1.00 65.23           N
ATOM   3317  CA  GLU B 211     154.792 150.394 110.123  1.00 58.05           C
ATOM   3318  C   GLU B 211     155.331 151.535 109.268  1.00 57.87           C
ATOM   3319  O   GLU B 211     155.307 151.470 108.029  1.00 70.00           O
ATOM   3320  CB  GLU B 211     153.426 150.761 110.703  1.00 66.66           C
ATOM   3321  CG  GLU B 211     152.640 149.583 111.249  1.00 75.29           C
ATOM   3322  CD  GLU B 211     151.303 149.997 111.829  1.00 80.03           C
ATOM   3323  OE1 GLU B 211     151.286 150.574 112.937  1.00 77.58           O
ATOM   3324  OE2 GLU B 211     150.267 149.749 111.176  1.00 77.88           O
ATOM   3325  N   GLU B 212     155.836 152.588 109.917  1.00 70.43           N
ATOM   3326  CA  GLU B 212     156.356 153.729 109.168  1.00 68.58           C
ATOM   3327  C   GLU B 212     157.531 153.320 108.286  1.00 66.83           C
ATOM   3328  O   GLU B 212     157.603 153.699 107.108  1.00 71.56           O
ATOM   3329  CB  GLU B 212     156.765 154.846 110.128  1.00 76.74           C
ATOM   3330  CG  GLU B 212     155.600 155.516 110.836  1.00 79.85           C
ATOM   3331  CD  GLU B 212     156.053 156.512 111.885  1.00 81.93           C
ATOM   3332  OE1 GLU B 212     156.947 156.169 112.686  1.00 79.56           O
ATOM   3333  OE2 GLU B 212     155.516 157.640 111.907  1.00 82.63           O
ATOM   3334  N   PHE B 213     158.461 152.536 108.837  1.00 71.11           N
ATOM   3335  CA  PHE B 213     159.635 152.144 108.063  1.00 66.32           C
ATOM   3336  C   PHE B 213     159.260 151.224 106.909  1.00 70.78           C
ATOM   3337  O   PHE B 213     159.843 151.317 105.822  1.00 75.71           O
ATOM   3338  CB  PHE B 213     160.668 151.481 108.970  1.00 70.31           C
ATOM   3339  CG  PHE B 213     161.979 151.210 108.293  1.00 72.67           C
ATOM   3340  CD1 PHE B 213     162.778 152.253 107.862  1.00 73.24           C
ATOM   3341  CD2 PHE B 213     162.415 149.914 108.094  1.00 78.69           C
ATOM   3342  CE1 PHE B 213     163.985 152.007 107.239  1.00 78.13           C
ATOM   3343  CE2 PHE B 213     163.622 149.662 107.474  1.00 79.63           C
ATOM   3344  CZ  PHE B 213     164.407 150.709 107.046  1.00 80.30           C
ATOM   3345  N   THR B 214     158.295 150.324 107.122  1.00 78.34           N
ATOM   3346  CA  THR B 214     157.851 149.460 106.034  1.00 73.81           C
ATOM   3347  C   THR B 214     157.235 150.274 104.907  1.00 63.70           C
ATOM   3348  O   THR B 214     157.507 150.018 103.729  1.00 64.29           O
ATOM   3349  CB  THR B 214     156.852 148.421 106.547  1.00 77.28           C
ATOM   3350  OG1 THR B 214     155.889 149.058 107.396  1.00 85.41           O
ATOM   3351  CG2 THR B 214     157.571 147.329 107.326  1.00 77.17           C
ATOM   3352  N   ALA B 215     156.409 151.267 105.247  1.00 62.64           N
ATOM   3353  CA  ALA B 215     155.845 152.124 104.207  1.00 60.04           C
ATOM   3354  C   ALA B 215     156.940 152.872 103.453  1.00 63.03           C
ATOM   3355  O   ALA B 215     156.907 152.962 102.216  1.00 65.82           O
ATOM   3356  CB  ALA B 215     154.846 153.105 104.818  1.00 67.68           C
ATOM   3357  N   ILE B 216     157.926 153.403 104.183  1.00 83.96           N
ATOM   3358  CA  ILE B 216     158.999 154.166 103.547  1.00 78.57           C
ATOM   3359  C   ILE B 216     159.795 153.285 102.593  1.00 73.19           C
ATOM   3360  O   ILE B 216     160.139 153.702 101.481  1.00 75.94           O
ATOM   3361  CB  ILE B 216     159.904 154.808 104.615  1.00 85.61           C
ATOM   3362  CG1 ILE B 216     159.164 155.941 105.329  1.00 86.06           C
ATOM   3363  CG2 ILE B 216     161.188 155.327 103.989  1.00 76.62           C
ATOM   3364  CD1 ILE B 216     159.898 156.483 106.536  1.00 83.35           C
ATOM   3365  N   LEU B 217     160.112 152.059 103.011  1.00 78.36           N
ATOM   3366  CA  LEU B 217     160.821 151.144 102.121  1.00 76.96           C
ATOM   3367  C   LEU B 217     159.968 150.772 100.915  1.00 78.08           C
ATOM   3368  O   LEU B 217     160.477 150.678  99.792  1.00 76.40           O
ATOM   3369  CB  LEU B 217     161.248 149.888 102.879  1.00 80.71           C
ATOM   3370  CG  LEU B 217     162.627 149.934 103.535  1.00 82.94           C
ATOM   3371  CD1 LEU B 217     162.984 148.578 104.120  1.00 83.31           C
ATOM   3372  CD2 LEU B 217     163.674 150.379 102.529  1.00 78.88           C
ATOM   3373  N   HIS B 218     158.668 150.553 101.126  1.00 85.42           N
ATOM   3374  CA  HIS B 218     157.810 150.101 100.037  1.00 82.78           C
ATOM   3375  C   HIS B 218     157.649 151.168  98.964  1.00 77.44           C
ATOM   3376  O   HIS B 218     157.617 150.849  97.770  1.00 76.03           O
ATOM   3377  CB  HIS B 218     156.445 149.684 100.583  1.00 83.92           C
ATOM   3378  CG  HIS B 218     155.439 149.377  99.518  1.00 82.64           C
ATOM   3379  ND1 HIS B 218     155.699 148.512  98.477  1.00 86.71           N
ATOM   3380  CD2 HIS B 218     154.173 149.818  99.332  1.00 81.89           C
ATOM   3381  CE1 HIS B 218     154.636 148.434  97.696  1.00 86.92           C
ATOM   3382  NE2 HIS B 218     153.696 149.217  98.193  1.00 85.62           N
ATOM   3383  N   ARG B 219     157.545 152.440  99.360  1.00 89.38           N
ATOM   3384  CA  ARG B 219     157.228 153.470  98.374  1.00 87.25           C
ATOM   3385  C   ARG B 219     158.335 153.691  97.349  1.00 87.69           C
ATOM   3386  O   ARG B 219     158.085 154.356  96.338  1.00 90.42           O
ATOM   3387  CB  ARG B 219     156.908 154.799  99.058  1.00 90.33           C
ATOM   3388  CG  ARG B 219     158.027 155.359  99.910  1.00 94.61           C
ATOM   3389  CD  ARG B 219     157.619 156.677 100.544  1.00 95.48           C
ATOM   3390  NE  ARG B 219     156.455 156.528 101.410  1.00 98.01           N
ATOM   3391  CZ  ARG B 219     156.081 157.416 102.320  1.00 96.01           C
ATOM   3392  NH1 ARG B 219     156.760 158.536 102.513  1.00 96.52           N
ATOM   3393  NH2 ARG B 219     154.998 157.177 103.054  1.00 94.56           N
ATOM   3394  N   GLN B 220     159.540 153.164  97.570  1.00 86.62           N
ATOM   3395  CA  GLN B 220     160.643 153.340  96.632  1.00 86.12           C
ATOM   3396  C   GLN B 220     160.880 152.102  95.773  1.00 87.73           C
ATOM   3397  O   GLN B 220     161.896 152.022  95.075  1.00 90.16           O
ATOM   3398  CB  GLN B 220     161.925 153.719  97.373  1.00 85.33           C
ATOM   3399  CG  GLN B 220     162.573 152.572  98.126  1.00 85.95           C
ATOM   3400  CD  GLN B 220     163.982 152.897  98.576  1.00 89.79           C
ATOM   3401  OE1 GLN B 220     164.227 153.150  99.755  1.00 93.63           O
ATOM   3402  NE2 GLN B 220     164.918 152.892  97.635  1.00 85.87           N
ATOM   3403  N   ALA B 221     159.965 151.140  95.803  1.00 95.10           N
ATOM   3404  CA  ALA B 221     160.113 149.926  95.009  1.00 92.98           C
ATOM   3405  C   ALA B 221     159.446 150.080  93.646  1.00 84.71           C
ATOM   3406  CB  ALA B 221     159.534 148.734  95.752  1.00 91.70           C
TER
ATOM   3407  N   ASN C   5     141.388 163.842 176.340  1.00129.89           N
ATOM   3408  CA  ASN C   5     141.210 164.361 174.989  1.00129.82           C
ATOM   3409  C   ASN C   5     142.014 163.551 173.978  1.00127.03           C
ATOM   3410  O   ASN C   5     142.829 162.708 174.351  1.00126.80           O
ATOM   3411  CB  ASN C   5     141.618 165.834 174.921  1.00132.75           C
ATOM   3412  CG  ASN C   5     140.535 166.763 175.434  1.00132.10           C
ATOM   3413  OD1 ASN C   5     139.538 166.320 176.002  1.00131.82           O
ATOM   3414  ND2 ASN C   5     140.728 168.062 175.235  1.00129.53           N
ATOM   3415  N   ILE C   6     141.773 163.816 172.693  1.00127.44           N
ATOM   3416  CA  ILE C   6     142.530 163.144 171.642  1.00130.20           C
ATOM   3417  C   ILE C   6     143.997 163.553 171.698  1.00129.89           C
ATOM   3418  O   ILE C   6     144.893 162.744 171.430  1.00129.15           O
ATOM   3419  CB  ILE C   6     141.907 163.440 170.265  1.00129.87           C
ATOM   3420  CG1 ILE C   6     140.443 162.997 170.238  1.00128.09           C
ATOM   3421  CG2 ILE C   6     142.687 162.746 169.158  1.00127.81           C
ATOM   3422  CD1 ILE C   6     139.688 163.456 169.009  1.00127.09           C
ATOM   3423  N   LEU C   7     144.265 164.814 172.046  1.00125.59           N
ATOM   3424  CA  LEU C   7     145.645 165.277 172.154  1.00122.73           C
ATOM   3425  C   LEU C   7     146.396 164.523 173.243  1.00120.80           C
ATOM   3426  O   LEU C   7     147.578 164.199 173.080  1.00121.47           O
ATOM   3427  CB  LEU C   7     145.675 166.782 172.422  1.00122.95           C
ATOM   3428  CG  LEU C   7     144.888 167.652 171.440  1.00125.72           C
ATOM   3429  CD1 LEU C   7     144.788 169.083 171.947  1.00123.99           C
ATOM   3430  CD2 LEU C   7     145.523 167.612 170.058  1.00126.89           C
ATOM   3431  N   ASP C   8     145.729 164.240 174.363  1.00125.94           N
ATOM   3432  CA  ASP C   8     146.363 163.460 175.422  1.00130.49           C
ATOM   3433  C   ASP C   8     146.703 162.054 174.943  1.00130.51           C
ATOM   3434  O   ASP C   8     147.788 161.534 175.235  1.00128.68           O
ATOM   3435  CB  ASP C   8     145.453 163.406 176.649  1.00129.96           C
ATOM   3436  CG  ASP C   8     145.205 164.775 177.250  1.00130.81           C
ATOM   3437  OD1 ASP C   8     145.928 165.726 176.886  1.00131.45           O
ATOM   3438  OD2 ASP C   8     144.286 164.900 178.087  1.00130.79           O
ATOM   3439  N   LEU C   9     145.786 161.421 174.206  1.00119.51           N
ATOM   3440  CA  LEU C   9     146.057 160.093 173.666  1.00116.02           C
ATOM   3441  C   LEU C   9     147.221 160.129 172.687  1.00111.65           C
ATOM   3442  O   LEU C   9     148.051 159.213 172.661  1.00113.43           O
ATOM   3443  CB  LEU C   9     144.806 159.532 172.992  1.00115.58           C
ATOM   3444  CG  LEU C   9     143.549 159.456 173.861  1.00118.02           C
ATOM   3445  CD1 LEU C   9     142.405 158.809 173.097  1.00117.16           C
ATOM   3446  CD2 LEU C   9     143.834 158.700 175.149  1.00114.79           C
ATOM   3447  N   PHE C  10     147.292 161.177 171.865  1.00109.96           N
ATOM   3448  CA  PHE C  10     148.424 161.331 170.960  1.00115.75           C
ATOM   3449  C   PHE C  10     149.728 161.472 171.734  1.00116.40           C
ATOM   3450  O   PHE C  10     150.745 160.871 171.370  1.00116.34           O
ATOM   3451  CB  PHE C  10     148.202 162.541 170.052  1.00116.21           C
ATOM   3452  CG  PHE C  10     149.269 162.727 169.013  1.00117.08           C
ATOM   3453  CD1 PHE C  10     149.470 161.774 168.028  1.00114.35           C
ATOM   3454  CD2 PHE C  10     150.073 163.855 169.020  1.00115.87           C
ATOM   3455  CE1 PHE C  10     150.450 161.945 167.069  1.00112.01           C
ATOM   3456  CE2 PHE C  10     151.056 164.029 168.064  1.00112.72           C
ATOM   3457  CZ  PHE C  10     151.244 163.072 167.089  1.00112.06           C
ATOM   3458  N   LEU C  11     149.714 162.265 172.808  1.00116.24           N
ATOM   3459  CA  LEU C  11     150.926 162.475 173.593  1.00115.40           C
ATOM   3460  C   LEU C  11     151.387 161.189 174.267  1.00115.81           C
ATOM   3461  O   LEU C  11     152.584 160.880 174.271  1.00118.81           O
ATOM   3462  CB  LEU C  11     150.696 163.571 174.633  1.00116.69           C
ATOM   3463  CG  LEU C  11     150.571 164.999 174.096  1.00118.57           C
ATOM   3464  CD1 LEU C  11     149.832 165.883 175.089  1.00117.38           C
ATOM   3465  CD2 LEU C  11     151.941 165.575 173.775  1.00117.37           C
ATOM   3466  N   LYS C  12     150.457 160.423 174.839  1.00111.40           N
ATOM   3467  CA  LYS C  12     150.836 159.211 175.556  1.00114.02           C
ATOM   3468  C   LYS C  12     151.224 158.065 174.630  1.00115.52           C
ATOM   3469  O   LYS C  12     151.753 157.057 175.110  1.00116.38           O
ATOM   3470  CB  LYS C  12     149.700 158.758 176.477  1.00113.62           C
ATOM   3471  CG  LYS C  12     148.448 158.303 175.752  1.00114.45           C
ATOM   3472  CD  LYS C  12     147.441 157.698 176.718  1.00114.63           C
ATOM   3473  CE  LYS C  12     147.047 158.687 177.803  1.00112.96           C
ATOM   3474  NZ  LYS C  12     146.375 159.892 177.242  1.00114.01           N
ATOM   3475  N   ALA C  13     150.979 158.190 173.329  1.00104.65           N
ATOM   3476  CA  ALA C  13     151.306 157.130 172.390  1.00102.53           C
ATOM   3477  C   ALA C  13     152.809 157.075 172.134  1.00 99.59           C
ATOM   3478  O   ALA C  13     153.538 158.052 172.323  1.00 95.70           O
ATOM   3479  CB  ALA C  13     150.559 157.330 171.071  1.00101.65           C
ATOM   3480  N   SER C  14     153.268 155.906 171.692  1.00 93.92           N
ATOM   3481  CA  SER C  14     154.670 155.709 171.362  1.00 92.05           C
ATOM   3482  C   SER C  14     154.987 156.342 170.007  1.00 94.89           C
ATOM   3483  O   SER C  14     154.155 157.013 169.390  1.00 98.44           O
ATOM   3484  CB  SER C  14     155.014 154.222 171.372  1.00 87.80           C
ATOM   3485  OG  SER C  14     154.310 153.528 170.359  1.00 89.58           O
ATOM   3486  N   LEU C  15     156.219 156.126 169.539  1.00 92.55           N
ATOM   3487  CA  LEU C  15     156.669 156.760 168.303  1.00 92.59           C
ATOM   3488  C   LEU C  15     155.920 156.225 167.087  1.00 91.28           C
ATOM   3489  O   LEU C  15     155.565 156.992 166.184  1.00 96.17           O
ATOM   3490  CB  LEU C  15     158.174 156.557 168.133  1.00 92.75           C
ATOM   3491  CG  LEU C  15     159.074 157.259 169.151  1.00 96.39           C
ATOM   3492  CD1 LEU C  15     160.432 156.579 169.224  1.00 94.94           C
ATOM   3493  CD2 LEU C  15     159.224 158.732 168.810  1.00 95.11           C
ATOM   3494  N   LEU C  16     155.681 154.912 167.044  1.00 74.77           N
ATOM   3495  CA  LEU C  16     155.103 154.299 165.852  1.00 76.82           C
ATOM   3496  C   LEU C  16     153.696 154.820 165.578  1.00 84.44           C
ATOM   3497  O   LEU C  16     153.358 155.149 164.433  1.00 89.40           O
ATOM   3498  CB  LEU C  16     155.094 152.779 166.009  1.00 78.25           C
ATOM   3499  CG  LEU C  16     154.915 151.946 164.741  1.00 81.95           C
ATOM   3500  CD1 LEU C  16     156.111 152.114 163.819  1.00 81.59           C
ATOM   3501  CD2 LEU C  16     154.705 150.483 165.090  1.00 82.08           C
ATOM   3502  N   VAL C  17     152.864 154.907 166.618  1.00 83.65           N
ATOM   3503  CA  VAL C  17     151.493 155.371 166.437  1.00 84.87           C
ATOM   3504  C   VAL C  17     151.475 156.828 165.991  1.00 90.13           C
ATOM   3505  O   VAL C  17     150.692 157.215 165.112  1.00 93.86           O
ATOM   3506  CB  VAL C  17     150.688 155.161 167.732  1.00 84.80           C
ATOM   3507  CG1 VAL C  17     149.254 155.634 167.552  1.00 87.99           C
ATOM   3508  CG2 VAL C  17     150.725 153.699 168.143  1.00 86.35           C
ATOM   3509  N   LYS C  18     152.334 157.658 166.589  1.00 89.52           N
ATOM   3510  CA  LYS C  18     152.413 159.059 166.191  1.00 89.34           C
ATOM   3511  C   LYS C  18     152.826 159.192 164.733  1.00 89.73           C
ATOM   3512  O   LYS C  18     152.246 159.989 163.982  1.00 95.46           O
ATOM   3513  CB  LYS C  18     153.396 159.802 167.096  1.00 89.79           C
ATOM   3514  CG  LYS C  18     152.921 159.966 168.531  1.00 95.09           C
ATOM   3515  CD  LYS C  18     153.755 160.997 169.273  1.00 95.46           C
ATOM   3516  CE  LYS C  18     155.160 160.482 169.540  1.00 94.25           C
ATOM   3517  NZ  LYS C  18     155.179 159.459 170.621  1.00 92.82           N
ATOM   3518  N   LEU C  19     153.825 158.413 164.313  1.00 79.10           N
ATOM   3519  CA  LEU C  19     154.269 158.463 162.925  1.00 81.99           C
ATOM   3520  C   LEU C  19     153.152 158.045 161.977  1.00 85.32           C
ATOM   3521  O   LEU C  19     152.940 158.680 160.936  1.00 86.21           O
ATOM   3522  CB  LEU C  19     155.498 157.574 162.741  1.00 83.27           C
ATOM   3523  CG  LEU C  19     156.260 157.712 161.424  1.00 83.78           C
ATOM   3524  CD1 LEU C  19     156.750 159.138 161.238  1.00 83.92           C
ATOM   3525  CD2 LEU C  19     157.422 156.734 161.379  1.00 81.90           C
ATOM   3526  N   ILE C  20     152.420 156.985 162.327  1.00 83.37           N
ATOM   3527  CA  ILE C  20     151.333 156.519 161.470  1.00 82.46           C
ATOM   3528  C   ILE C  20     150.249 157.585 161.349  1.00 86.99           C
ATOM   3529  O   ILE C  20     149.747 157.862 160.249  1.00 91.29           O
ATOM   3530  CB  ILE C  20     150.769 155.189 162.003  1.00 78.92           C
ATOM   3531  CG1 ILE C  20     151.737 154.045 161.700  1.00 80.29           C
ATOM   3532  CG2 ILE C  20     149.403 154.902 161.402  1.00 82.35           C
ATOM   3533  CD1 ILE C  20     151.385 152.749 162.388  1.00 82.43           C
ATOM   3534  N   MET C  21     149.874 158.204 162.472  1.00 88.84           N
ATOM   3535  CA  MET C  21     148.840 159.234 162.436  1.00 88.77           C
ATOM   3536  C   MET C  21     149.275 160.427 161.595  1.00 93.93           C
ATOM   3537  O   MET C  21     148.483 160.968 160.808  1.00 97.77           O
ATOM   3538  CB  MET C  21     148.492 159.676 163.856  1.00 88.95           C
ATOM   3539  CG  MET C  21     147.743 158.631 164.664  1.00 95.35           C
ATOM   3540  SD  MET C  21     147.949 158.854 166.441  1.00104.14           S
ATOM   3541  CE  MET C  21     146.531 159.882 166.816  1.00 95.04           C
ATOM   3542  N   LEU C  22     150.532 160.853 161.745  1.00 81.07           N
ATOM   3543  CA  LEU C  22     151.028 161.967 160.944  1.00 78.47           C
ATOM   3544  C   LEU C  22     151.019 161.624 159.460  1.00 79.61           C
ATOM   3545  O   LEU C  22     150.654 162.460 158.623  1.00 82.17           O
ATOM   3546  CB  LEU C  22     152.433 162.355 161.400  1.00 77.25           C
ATOM   3547  CG  LEU C  22     152.532 163.018 162.775  1.00 81.88           C
ATOM   3548  CD1 LEU C  22     153.926 162.843 163.356  1.00 83.15           C
ATOM   3549  CD2 LEU C  22     152.165 164.491 162.689  1.00 80.47           C
ATOM   3550  N   ILE C  23     151.414 160.396 159.115  1.00 78.00           N
ATOM   3551  CA  ILE C  23     151.415 159.980 157.715  1.00 78.78           C
ATOM   3552  C   ILE C  23     150.003 160.020 157.146  1.00 78.76           C
ATOM   3553  O   ILE C  23     149.781 160.491 156.022  1.00 81.13           O
ATOM   3554  CB  ILE C  23     152.047 158.582 157.579  1.00 79.56           C
ATOM   3555  CG1 ILE C  23     153.563 158.668 157.748  1.00 82.46           C
ATOM   3556  CG2 ILE C  23     151.708 157.965 156.237  1.00 78.29           C
ATOM   3557  CD1 ILE C  23     154.230 157.326 157.938  1.00 81.16           C
ATOM   3558  N   LEU C  24     149.026 159.525 157.909  1.00 77.44           N
ATOM   3559  CA  LEU C  24     147.647 159.528 157.425  1.00 80.85           C
ATOM   3560  C   LEU C  24     147.127 160.949 157.227  1.00 81.73           C
ATOM   3561  O   LEU C  24     146.458 161.242 156.224  1.00 85.65           O
ATOM   3562  CB  LEU C  24     146.752 158.753 158.390  1.00 80.59           C
ATOM   3563  CG  LEU C  24     147.081 157.269 158.556  1.00 80.43           C
ATOM   3564  CD1 LEU C  24     146.231 156.647 159.653  1.00 81.24           C
ATOM   3565  CD2 LEU C  24     146.897 156.526 157.242  1.00 77.92           C
ATOM   3566  N   ILE C  25     147.423 161.847 158.170  1.00 74.05           N
ATOM   3567  CA  ILE C  25     146.979 163.232 158.027  1.00 75.78           C
ATOM   3568  C   ILE C  25     147.612 163.869 156.794  1.00 82.00           C
ATOM   3569  O   ILE C  25     146.948 164.592 156.032  1.00 85.29           O
ATOM   3570  CB  ILE C  25     147.293 164.029 159.306  1.00 74.62           C
ATOM   3571  CG1 ILE C  25     146.404 163.555 160.456  1.00 74.38           C
ATOM   3572  CG2 ILE C  25     147.104 165.519 159.071  1.00 78.35           C
ATOM   3573  CD1 ILE C  25     146.840 164.062 161.811  1.00 78.69           C
ATOM   3574  N   GLY C  26     148.904 163.612 156.578  1.00 77.33           N
ATOM   3575  CA  GLY C  26     149.563 164.134 155.393  1.00 79.20           C
ATOM   3576  C   GLY C  26     148.944 163.621 154.108  1.00 78.85           C
ATOM   3577  O   GLY C  26     148.774 164.375 153.146  1.00 82.27           O
ATOM   3578  N   PHE C  27     148.604 162.330 154.072  1.00 69.35           N
ATOM   3579  CA  PHE C  27     147.942 161.781 152.893  1.00 67.92           C
ATOM   3580  C   PHE C  27     146.601 162.457 152.646  1.00 68.58           C
ATOM   3581  O   PHE C  27     146.257 162.765 151.499  1.00 72.73           O
ATOM   3582  CB  PHE C  27     147.756 160.270 153.028  1.00 72.48           C
ATOM   3583  CG  PHE C  27     149.028 159.486 152.899  1.00 71.75           C
ATOM   3584  CD1 PHE C  27     150.171 160.074 152.386  1.00 73.07           C
ATOM   3585  CD2 PHE C  27     149.070 158.151 153.255  1.00 72.35           C
ATOM   3586  CE1 PHE C  27     151.338 159.350 152.256  1.00 75.27           C
ATOM   3587  CE2 PHE C  27     150.232 157.421 153.125  1.00 72.12           C
ATOM   3588  CZ  PHE C  27     151.369 158.022 152.626  1.00 74.66           C
ATOM   3589  N   SER C  28     145.823 162.688 153.707  1.00 69.20           N
ATOM   3590  CA  SER C  28     144.535 163.357 153.533  1.00 74.36           C
ATOM   3591  C   SER C  28     144.718 164.751 152.942  1.00 77.09           C
ATOM   3592  O   SER C  28     144.026 165.136 151.985  1.00 85.99           O
ATOM   3593  CB  SER C  28     143.800 163.433 154.871  1.00 76.98           C
ATOM   3594  OG  SER C  28     143.355 162.155 155.288  1.00 80.20           O
ATOM   3595  N   ILE C  29     145.663 165.516 153.495  1.00 64.50           N
ATOM   3596  CA  ILE C  29     145.890 166.877 153.013  1.00 63.60           C
ATOM   3597  C   ILE C  29     146.338 166.862 151.556  1.00 72.04           C
ATOM   3598  O   ILE C  29     145.853 167.650 150.730  1.00 73.41           O
ATOM   3599  CB  ILE C  29     146.910 167.597 153.913  1.00 65.33           C
ATOM   3600  CG1 ILE C  29     146.358 167.738 155.332  1.00 73.44           C
ATOM   3601  CG2 ILE C  29     147.262 168.960 153.337  1.00 69.21           C
ATOM   3602  CD1 ILE C  29     147.385 168.195 156.344  1.00 72.22           C
ATOM   3603  N   ALA C  30     147.265 165.961 151.217  1.00 76.25           N
ATOM   3604  CA  ALA C  30     147.759 165.884 149.847  1.00 75.13           C
ATOM   3605  C   ALA C  30     146.649 165.507 148.877  1.00 72.21           C
ATOM   3606  O   ALA C  30     146.568 166.057 147.772  1.00 70.92           O
ATOM   3607  CB  ALA C  30     148.911 164.884 149.760  1.00 75.96           C
ATOM   3608  N   SER C  31     145.787 164.565 149.266  1.00 70.92           N
ATOM   3609  CA  SER C  31     144.695 164.157 148.390  1.00 68.29           C
ATOM   3610  C   SER C  31     143.744 165.317 148.125  1.00 69.75           C
ATOM   3611  O   SER C  31     143.345 165.561 146.976  1.00 79.58           O
ATOM   3612  CB  SER C  31     143.947 162.974 149.004  1.00 70.40           C
ATOM   3613  OG  SER C  31     144.775 161.826 149.066  1.00 76.37           O
ATOM   3614  N   TRP C  32     143.378 166.052 149.179  1.00 60.80           N
ATOM   3615  CA  TRP C  32     142.490 167.196 148.989  1.00 65.01           C
ATOM   3616  C   TRP C  32     143.125 168.236 148.073  1.00 72.03           C
ATOM   3617  O   TRP C  32     142.473 168.762 147.156  1.00 79.16           O
ATOM   3618  CB  TRP C  32     142.129 167.812 150.340  1.00 67.21           C
ATOM   3619  CG  TRP C  32     141.048 167.076 151.061  1.00 74.27           C
ATOM   3620  CD1 TRP C  32     141.180 166.325 152.191  1.00 78.44           C
ATOM   3621  CD2 TRP C  32     139.661 167.025 150.706  1.00 72.94           C
ATOM   3622  NE1 TRP C  32     139.964 165.805 152.560  1.00 75.62           N
ATOM   3623  CE2 TRP C  32     139.014 166.221 151.664  1.00 73.06           C
ATOM   3624  CE3 TRP C  32     138.905 167.579 149.669  1.00 71.50           C
ATOM   3625  CZ2 TRP C  32     137.648 165.957 151.617  1.00 68.14           C
ATOM   3626  CZ3 TRP C  32     137.548 167.316 149.624  1.00 74.05           C
ATOM   3627  CH2 TRP C  32     136.934 166.513 150.592  1.00 70.04           C
ATOM   3628  N   ALA C  33     144.409 168.532 148.296  1.00 64.42           N
ATOM   3629  CA  ALA C  33     145.087 169.526 147.471  1.00 63.20           C
ATOM   3630  C   ALA C  33     145.131 169.097 146.011  1.00 65.28           C
ATOM   3631  O   ALA C  33     144.882 169.909 145.110  1.00 67.40           O
ATOM   3632  CB  ALA C  33     146.499 169.773 148.002  1.00 64.19           C
ATOM   3633  N   ILE C  34     145.437 167.823 145.758  1.00 69.04           N
ATOM   3634  CA  ILE C  34     145.529 167.333 144.386  1.00 60.63           C
ATOM   3635  C   ILE C  34     144.177 167.429 143.693  1.00 56.17           C
ATOM   3636  O   ILE C  34     144.087 167.862 142.536  1.00 62.89           O
ATOM   3637  CB  ILE C  34     146.076 165.895 144.367  1.00 69.70           C
ATOM   3638  CG1 ILE C  34     147.579 165.897 144.649  1.00 75.00           C
ATOM   3639  CG2 ILE C  34     145.786 165.226 143.035  1.00 63.26           C
ATOM   3640  CD1 ILE C  34     148.174 164.516 144.779  1.00 73.54           C
ATOM   3641  N   ILE C  35     143.107 167.025 144.383  1.00 63.21           N
ATOM   3642  CA  ILE C  35     141.777 167.089 143.781  1.00 65.46           C
ATOM   3643  C   ILE C  35     141.435 168.525 143.403  1.00 66.75           C
ATOM   3644  O   ILE C  35     141.012 168.812 142.269  1.00 73.82           O
ATOM   3645  CB  ILE C  35     140.727 166.498 144.737  1.00 67.77           C
ATOM   3646  CG1 ILE C  35     140.926 164.990 144.892  1.00 69.72           C
ATOM   3647  CG2 ILE C  35     139.325 166.803 144.240  1.00 69.18           C
ATOM   3648  CD1 ILE C  35     140.108 164.383 146.008  1.00 67.79           C
ATOM   3649  N   ILE C  36     141.631 169.452 144.347  1.00 66.69           N
ATOM   3650  CA  ILE C  36     141.263 170.844 144.103  1.00 67.75           C
ATOM   3651  C   ILE C  36     142.081 171.421 142.955  1.00 75.85           C
ATOM   3652  O   ILE C  36     141.553 172.147 142.103  1.00 75.13           O
ATOM   3653  CB  ILE C  36     141.423 171.673 145.390  1.00 74.08           C
ATOM   3654  CG1 ILE C  36     140.442 171.190 146.459  1.00 79.94           C
ATOM   3655  CG2 ILE C  36     141.205 173.150 145.105  1.00 72.77           C
ATOM   3656  CD1 ILE C  36     140.669 171.810 147.820  1.00 72.80           C
ATOM   3657  N   GLN C  37     143.378 171.107 142.907  1.00 82.11           N
ATOM   3658  CA  GLN C  37     144.226 171.650 141.850  1.00 75.86           C
ATOM   3659  C   GLN C  37     143.846 171.098 140.481  1.00 71.39           C
ATOM   3660  O   GLN C  37     143.801 171.845 139.498  1.00 74.46           O
ATOM   3661  CB  GLN C  37     145.695 171.360 142.154  1.00 76.92           C
ATOM   3662  CG  GLN C  37     146.295 172.259 143.222  1.00 80.64           C
ATOM   3663  CD  GLN C  37     145.930 173.717 143.028  1.00 83.28           C
ATOM   3664  OE1 GLN C  37     145.209 174.302 143.838  1.00 81.95           O
ATOM   3665  NE2 GLN C  37     146.427 174.314 141.951  1.00 79.25           N
ATOM   3666  N   ARG C  38     143.569 169.795 140.392  1.00 66.98           N
ATOM   3667  CA  ARG C  38     143.354 169.175 139.089  1.00 66.09           C
ATOM   3668  C   ARG C  38     141.981 169.487 138.504  1.00 69.83           C
ATOM   3669  O   ARG C  38     141.828 169.506 137.270  1.00 70.07           O
ATOM   3670  CB  ARG C  38     143.548 167.661 139.197  1.00 62.51           C
ATOM   3671  CG  ARG C  38     143.729 166.958 137.864  1.00 65.95           C
ATOM   3672  CD  ARG C  38     144.910 167.523 137.093  1.00 67.77           C
ATOM   3673  NE  ARG C  38     146.117 167.597 137.907  1.00 66.61           N
ATOM   3674  CZ  ARG C  38     147.263 168.124 137.500  1.00 68.57           C
ATOM   3675  NH1 ARG C  38     147.397 168.633 136.287  1.00 62.74           N
ATOM   3676  NH2 ARG C  38     148.302 168.139 138.330  1.00 69.60           N
ATOM   3677  N   THR C  39     140.975 169.718 139.358  1.00 73.54           N
ATOM   3678  CA  THR C  39     139.624 169.938 138.842  1.00 75.32           C
ATOM   3679  C   THR C  39     139.561 171.150 137.915  1.00 74.08           C
ATOM   3680  O   THR C  39     138.964 171.082 136.833  1.00 77.68           O
ATOM   3681  CB  THR C  39     138.641 170.103 140.000  1.00 79.36           C
ATOM   3682  OG1 THR C  39     138.750 168.981 140.885  1.00 82.33           O
ATOM   3683  CG2 THR C  39     137.215 170.191 139.476  1.00 77.23           C
ATOM   3684  N   ARG C  40     140.177 172.266 138.317  1.00 77.51           N
ATOM   3685  CA  ARG C  40     140.099 173.488 137.520  1.00 72.55           C
ATOM   3686  C   ARG C  40     140.769 173.318 136.162  1.00 76.87           C
ATOM   3687  O   ARG C  40     140.244 173.778 135.139  1.00 83.60           O
ATOM   3688  CB  ARG C  40     140.733 174.651 138.282  1.00 76.05           C
ATOM   3689  CG  ARG C  40     140.260 174.788 139.718  1.00 81.53           C
ATOM   3690  CD  ARG C  40     138.799 175.200 139.782  1.00 82.23           C
ATOM   3691  NE  ARG C  40     138.418 175.647 141.116  1.00 84.37           N
ATOM   3692  CZ  ARG C  40     137.803 174.888 142.013  1.00 84.45           C
ATOM   3693  NH1 ARG C  40     137.484 173.631 141.752  1.00 81.19           N
ATOM   3694  NH2 ARG C  40     137.503 175.402 143.202  1.00 83.43           N
ATOM   3695  N   ILE C  41     141.938 172.675 136.133  1.00 67.08           N
ATOM   3696  CA  ILE C  41     142.649 172.475 134.873  1.00 63.30           C
ATOM   3697  C   ILE C  41     141.830 171.598 133.937  1.00 65.76           C
ATOM   3698  O   ILE C  41     141.672 171.902 132.743  1.00 67.54           O
ATOM   3699  CB  ILE C  41     144.042 171.875 135.133  1.00 60.20           C
ATOM   3700  CG1 ILE C  41     144.931 172.886 135.858  1.00 67.70           C
ATOM   3701  CG2 ILE C  41     144.686 171.439 133.830  1.00 61.42           C
ATOM   3702  CD1 ILE C  41     146.238 172.305 136.346  1.00 69.69           C
ATOM   3703  N   LEU C  42     141.296 170.489 134.463  1.00 70.10           N
ATOM   3704  CA  LEU C  42     140.499 169.610 133.615  1.00 67.27           C
ATOM   3705  C   LEU C  42     139.228 170.294 133.134  1.00 66.61           C
ATOM   3706  O   LEU C  42     138.727 169.972 132.051  1.00 68.85           O
ATOM   3707  CB  LEU C  42     140.162 168.317 134.355  1.00 67.07           C
ATOM   3708  CG  LEU C  42     141.176 167.191 134.160  1.00 69.58           C
ATOM   3709  CD1 LEU C  42     140.686 165.905 134.797  1.00 72.81           C
ATOM   3710  CD2 LEU C  42     141.450 166.986 132.681  1.00 63.69           C
ATOM   3711  N   ASN C  43     138.690 171.231 133.916  1.00 72.42           N
ATOM   3712  CA  ASN C  43     137.509 171.960 133.467  1.00 68.67           C
ATOM   3713  C   ASN C  43     137.853 172.952 132.362  1.00 67.33           C
ATOM   3714  O   ASN C  43     137.116 173.072 131.377  1.00 75.77           O
ATOM   3715  CB  ASN C  43     136.856 172.677 134.648  1.00 75.64           C
ATOM   3716  CG  ASN C  43     135.495 173.245 134.303  1.00 79.43           C
ATOM   3717  OD1 ASN C  43     135.244 174.437 134.479  1.00 82.31           O
ATOM   3718  ND2 ASN C  43     134.607 172.392 133.807  1.00 78.92           N
ATOM   3719  N   ALA C  44     138.969 173.671 132.507  1.00 60.73           N
ATOM   3720  CA  ALA C  44     139.313 174.705 131.534  1.00 63.96           C
ATOM   3721  C   ALA C  44     139.737 174.106 130.197  1.00 66.94           C
ATOM   3722  O   ALA C  44     139.481 174.695 129.134  1.00 71.84           O
ATOM   3723  CB  ALA C  44     140.417 175.602 132.092  1.00 67.34           C
ATOM   3724  N   ALA C  45     140.404 172.947 130.230  1.00 69.68           N
ATOM   3725  CA  ALA C  45     140.884 172.348 128.988  1.00 70.77           C
ATOM   3726  C   ALA C  45     139.732 172.022 128.045  1.00 71.56           C
ATOM   3727  O   ALA C  45     139.828 172.252 126.832  1.00 74.21           O
ATOM   3728  CB  ALA C  45     141.700 171.092 129.292  1.00 71.42           C
ATOM   3729  N   ALA C  46     138.633 171.488 128.584  1.00 73.32           N
ATOM   3730  CA  ALA C  46     137.493 171.132 127.747  1.00 71.58           C
ATOM   3731  C   ALA C  46     136.878 172.361 127.093  1.00 71.36           C
ATOM   3732  O   ALA C  46     136.520 172.329 125.910  1.00 75.06           O
ATOM   3733  CB  ALA C  46     136.448 170.384 128.573  1.00 73.38           C
ATOM   3734  N   ARG C  47     136.739 173.453 127.849  1.00 70.46           N
ATOM   3735  CA  ARG C  47     136.180 174.675 127.279  1.00 72.89           C
ATOM   3736  C   ARG C  47     137.061 175.213 126.160  1.00 78.07           C
ATOM   3737  O   ARG C  47     136.559 175.602 125.096  1.00 81.09           O
ATOM   3738  CB  ARG C  47     136.000 175.732 128.368  1.00 78.82           C
ATOM   3739  CG  ARG C  47     135.234 175.256 129.590  1.00 82.77           C
ATOM   3740  CD  ARG C  47     135.048 176.388 130.588  1.00 82.50           C
ATOM   3741  NE  ARG C  47     136.321 176.863 131.116  1.00 82.40           N
ATOM   3742  CZ  ARG C  47     136.474 177.989 131.800  1.00 82.57           C
ATOM   3743  NH1 ARG C  47     135.450 178.785 132.060  1.00 82.21           N
ATOM   3744  NH2 ARG C  47     137.686 178.324 132.235  1.00 83.81           N
ATOM   3745  N   GLU C  48     138.380 175.238 126.378  1.00 78.31           N
ATOM   3746  CA  GLU C  48     139.276 175.730 125.333  1.00 74.88           C
ATOM   3747  C   GLU C  48     139.203 174.855 124.086  1.00 72.04           C
ATOM   3748  O   GLU C  48     139.153 175.366 122.955  1.00 77.33           O
ATOM   3749  CB  GLU C  48     140.709 175.801 125.858  1.00 77.91           C
ATOM   3750  CG  GLU C  48     140.909 176.815 126.972  1.00 82.11           C
ATOM   3751  CD  GLU C  48     142.283 176.724 127.604  1.00 82.40           C
ATOM   3752  OE1 GLU C  48     143.283 176.958 126.893  1.00 82.98           O
ATOM   3753  OE2 GLU C  48     142.365 176.419 128.813  1.00 77.44           O
ATOM   3754  N   ALA C  49     139.187 173.532 124.273  1.00 69.12           N
ATOM   3755  CA  ALA C  49     139.112 172.625 123.133  1.00 69.93           C
ATOM   3756  C   ALA C  49     137.813 172.810 122.361  1.00 73.38           C
ATOM   3757  O   ALA C  49     137.818 172.836 121.126  1.00 73.23           O
ATOM   3758  CB  ALA C  49     139.255 171.178 123.603  1.00 72.43           C
ATOM   3759  N   GLU C  50     136.689 172.944 123.072  1.00 81.20           N
ATOM   3760  CA  GLU C  50     135.410 173.145 122.398  1.00 78.53           C
ATOM   3761  C   GLU C  50     135.396 174.454 121.621  1.00 76.54           C
ATOM   3762  O   GLU C  50     134.906 174.506 120.485  1.00 78.45           O
ATOM   3763  CB  GLU C  50     134.268 173.116 123.414  1.00 79.54           C
ATOM   3764  CG  GLU C  50     133.970 171.738 123.979  1.00 86.08           C
ATOM   3765  CD  GLU C  50     133.321 171.800 125.348  1.00 86.50           C
ATOM   3766  OE1 GLU C  50     132.904 172.903 125.759  1.00 86.46           O
ATOM   3767  OE2 GLU C  50     133.227 170.746 126.011  1.00 81.53           O
ATOM   3768  N   ALA C  51     135.933 175.523 122.216  1.00 75.22           N
ATOM   3769  CA  ALA C  51     135.965 176.808 121.526  1.00 72.13           C
ATOM   3770  C   ALA C  51     136.777 176.722 120.238  1.00 72.21           C
ATOM   3771  O   ALA C  51     136.330 177.182 119.178  1.00 75.31           O
ATOM   3772  CB  ALA C  51     136.531 177.886 122.450  1.00 70.95           C
ATOM   3773  N   PHE C  52     137.966 176.116 120.302  1.00 73.66           N
ATOM   3774  CA  PHE C  52     138.782 176.043 119.093  1.00 72.65           C
ATOM   3775  C   PHE C  52     138.167 175.112 118.055  1.00 72.20           C
ATOM   3776  O   PHE C  52     138.275 175.365 116.850  1.00 73.83           O
ATOM   3777  CB  PHE C  52     140.207 175.605 119.415  1.00 77.60           C
ATOM   3778  CG  PHE C  52     141.126 175.666 118.228  1.00 78.67           C
ATOM   3779  CD1 PHE C  52     141.501 176.886 117.691  1.00 77.93           C
ATOM   3780  CD2 PHE C  52     141.593 174.508 117.633  1.00 76.57           C
ATOM   3781  CE1 PHE C  52     142.340 176.947 116.595  1.00 76.78           C
ATOM   3782  CE2 PHE C  52     142.431 174.564 116.538  1.00 74.90           C
ATOM   3783  CZ  PHE C  52     142.804 175.785 116.018  1.00 76.51           C
ATOM   3784  N   GLU C  53     137.529 174.024 118.495  1.00 85.03           N
ATOM   3785  CA  GLU C  53     136.872 173.131 117.548  1.00 83.68           C
ATOM   3786  C   GLU C  53     135.734 173.839 116.828  1.00 85.25           C
ATOM   3787  O   GLU C  53     135.532 173.642 115.625  1.00 88.16           O
ATOM   3788  CB  GLU C  53     136.360 171.883 118.267  1.00 88.62           C
ATOM   3789  CG  GLU C  53     137.441 170.865 118.592  1.00 89.88           C
ATOM   3790  CD  GLU C  53     138.255 170.471 117.375  1.00 92.17           C
ATOM   3791  OE1 GLU C  53     137.650 170.128 116.338  1.00 92.24           O
ATOM   3792  OE2 GLU C  53     139.501 170.504 117.456  1.00 92.02           O
ATOM   3793  N   ASP C  54     134.973 174.663 117.552  1.00 93.48           N
ATOM   3794  CA  ASP C  54     133.921 175.443 116.908  1.00 93.14           C
ATOM   3795  C   ASP C  54     134.503 176.458 115.932  1.00 88.38           C
ATOM   3796  O   ASP C  54     133.961 176.660 114.838  1.00 85.35           O
ATOM   3797  CB  ASP C  54     133.066 176.143 117.965  1.00 94.37           C
ATOM   3798  CG  ASP C  54     132.164 175.182 118.713  1.00 97.05           C
ATOM   3799  OD1 ASP C  54     131.863 174.099 118.167  1.00 95.08           O
ATOM   3800  OD2 ASP C  54     131.755 175.508 119.847  1.00 95.81           O
ATOM   3801  N   LYS C  55     135.608 177.108 116.308  1.00 80.91           N
ATOM   3802  CA  LYS C  55     136.154 178.180 115.477  1.00 77.27           C
ATOM   3803  C   LYS C  55     136.719 177.651 114.161  1.00 74.68           C
ATOM   3804  O   LYS C  55     136.618 178.317 113.124  1.00 73.99           O
ATOM   3805  CB  LYS C  55     137.226 178.943 116.256  1.00 76.66           C
ATOM   3806  CG  LYS C  55     138.108 179.841 115.405  1.00 77.91           C
ATOM   3807  CD  LYS C  55     137.334 181.032 114.868  1.00 80.88           C
ATOM   3808  CE  LYS C  55     138.257 182.025 114.181  1.00 79.86           C
ATOM   3809  NZ  LYS C  55     137.513 183.197 113.645  1.00 81.02           N
ATOM   3810  N   PHE C  56     137.308 176.452 114.181  1.00 81.17           N
ATOM   3811  CA  PHE C  56     138.116 175.992 113.051  1.00 79.52           C
ATOM   3812  C   PHE C  56     137.295 175.845 111.775  1.00 73.48           C
ATOM   3813  O   PHE C  56     137.748 176.231 110.691  1.00 73.13           O
ATOM   3814  CB  PHE C  56     138.794 174.668 113.402  1.00 81.24           C
ATOM   3815  CG  PHE C  56     139.639 174.103 112.293  1.00 73.81           C
ATOM   3816  CD1 PHE C  56     140.956 174.497 112.140  1.00 78.72           C
ATOM   3817  CD2 PHE C  56     139.120 173.166 111.414  1.00 71.22           C
ATOM   3818  CE1 PHE C  56     141.736 173.976 111.124  1.00 80.96           C
ATOM   3819  CE2 PHE C  56     139.894 172.643 110.399  1.00 74.94           C
ATOM   3820  CZ  PHE C  56     141.204 173.047 110.254  1.00 78.38           C
ATOM   3821  N   TRP C  57     136.093 175.285 111.875  1.00 73.45           N
ATOM   3822  CA  TRP C  57     135.311 174.935 110.694  1.00 76.43           C
ATOM   3823  C   TRP C  57     134.580 176.122 110.076  1.00 81.60           C
ATOM   3824  O   TRP C  57     133.666 175.911 109.272  1.00 80.07           O
ATOM   3825  CB  TRP C  57     134.306 173.835 111.041  1.00 76.80           C
ATOM   3826  CG  TRP C  57     134.893 172.459 111.007  1.00 78.92           C
ATOM   3827  CD1 TRP C  57     135.144 171.650 112.075  1.00 81.63           C
ATOM   3828  CD2 TRP C  57     135.301 171.728 109.845  1.00 72.86           C
ATOM   3829  NE1 TRP C  57     135.683 170.460 111.652  1.00 77.57           N
ATOM   3830  CE2 TRP C  57     135.790 170.483 110.287  1.00 74.52           C
ATOM   3831  CE3 TRP C  57     135.300 172.004 108.476  1.00 74.38           C
ATOM   3832  CZ2 TRP C  57     136.274 169.517 109.408  1.00 75.91           C
ATOM   3833  CZ3 TRP C  57     135.780 171.044 107.605  1.00 77.30           C
ATOM   3834  CH2 TRP C  57     136.260 169.816 108.074  1.00 76.51           C
ATOM   3835  N   SER C  58     134.956 177.355 110.420  1.00 89.52           N
ATOM   3836  CA  SER C  58     134.269 178.527 109.891  1.00 83.93           C
ATOM   3837  C   SER C  58     134.504 178.738 108.401  1.00 81.96           C
ATOM   3838  O   SER C  58     133.762 179.508 107.781  1.00 87.50           O
ATOM   3839  CB  SER C  58     134.701 179.777 110.660  1.00 83.77           C
ATOM   3840  OG  SER C  58     134.393 179.659 112.037  1.00 87.77           O
ATOM   3841  N   GLY C  59     135.502 178.086 107.815  1.00 83.07           N
ATOM   3842  CA  GLY C  59     135.798 178.244 106.407  1.00 88.06           C
ATOM   3843  C   GLY C  59     136.903 179.220 106.075  1.00 86.13           C
ATOM   3844  O   GLY C  59     137.110 179.511 104.892  1.00 85.31           O
ATOM   3845  N   ILE C  60     137.615 179.734 107.071  1.00 92.07           N
ATOM   3846  CA  ILE C  60     138.713 180.664 106.836  1.00 94.04           C
ATOM   3847  C   ILE C  60     139.905 179.897 106.280  1.00 97.32           C
ATOM   3848  O   ILE C  60     140.133 178.733 106.632  1.00 96.58           O
ATOM   3849  CB  ILE C  60     139.071 181.406 108.136  1.00 91.66           C
ATOM   3850  CG1 ILE C  60     137.833 182.095 108.710  1.00 93.07           C
ATOM   3851  CG2 ILE C  60     140.165 182.434 107.894  1.00 92.51           C
ATOM   3852  CD1 ILE C  60     138.015 182.600 110.123  1.00 93.13           C
ATOM   3853  N   GLU C  61     140.664 180.544 105.395  1.00106.67           N
ATOM   3854  CA  GLU C  61     141.831 179.909 104.798  1.00102.32           C
ATOM   3855  C   GLU C  61     142.850 179.542 105.868  1.00102.09           C
ATOM   3856  O   GLU C  61     143.035 180.265 106.851  1.00106.90           O
ATOM   3857  CB  GLU C  61     142.466 180.837 103.762  1.00102.31           C
ATOM   3858  CG  GLU C  61     141.846 180.736 102.378  1.00107.41           C
ATOM   3859  CD  GLU C  61     142.410 181.758 101.411  1.00109.48           C
ATOM   3860  OE1 GLU C  61     143.647 181.923 101.371  1.00107.55           O
ATOM   3861  OE2 GLU C  61     141.615 182.398 100.690  1.00109.75           O
ATOM   3862  N   LEU C  62     143.513 178.399 105.672  1.00 93.10           N
ATOM   3863  CA  LEU C  62     144.440 177.894 106.679  1.00 98.13           C
ATOM   3864  C   LEU C  62     145.644 178.809 106.860  1.00 99.92           C
ATOM   3865  O   LEU C  62     146.210 178.872 107.958  1.00106.00           O
ATOM   3866  CB  LEU C  62     144.898 176.484 106.308  1.00 97.99           C
ATOM   3867  CG  LEU C  62     143.826 175.395 106.366  1.00 99.86           C
ATOM   3868  CD1 LEU C  62     144.446 174.020 106.175  1.00 98.71           C
ATOM   3869  CD2 LEU C  62     143.058 175.464 107.677  1.00100.06           C
ATOM   3870  N   SER C  63     146.056 179.513 105.804  1.00 93.54           N
ATOM   3871  CA  SER C  63     147.200 180.412 105.920  1.00 96.46           C
ATOM   3872  C   SER C  63     146.919 181.540 106.906  1.00101.13           C
ATOM   3873  O   SER C  63     147.786 181.900 107.711  1.00101.19           O
ATOM   3874  CB  SER C  63     147.565 180.975 104.548  1.00101.84           C
ATOM   3875  OG  SER C  63     147.938 179.938 103.658  1.00105.92           O
ATOM   3876  N   ARG C  64     145.712 182.109 106.859  1.00108.33           N
ATOM   3877  CA  ARG C  64     145.348 183.154 107.811  1.00104.71           C
ATOM   3878  C   ARG C  64     145.338 182.620 109.236  1.00104.30           C
ATOM   3879  O   ARG C  64     145.796 183.296 110.166  1.00109.49           O
ATOM   3880  CB  ARG C  64     143.983 183.738 107.451  1.00106.06           C
ATOM   3881  CG  ARG C  64     143.982 184.593 106.195  1.00109.14           C
ATOM   3882  CD  ARG C  64     144.562 185.968 106.471  1.00110.13           C
ATOM   3883  NE  ARG C  64     143.774 186.700 107.455  1.00111.22           N
ATOM   3884  CZ  ARG C  64     144.286 187.344 108.495  1.00111.42           C
ATOM   3885  NH1 ARG C  64     145.589 187.369 108.720  1.00109.84           N
ATOM   3886  NH2 ARG C  64     143.469 187.979 109.331  1.00110.90           N
ATOM   3887  N   LEU C  65     144.816 181.407 109.428  1.00 91.68           N
ATOM   3888  CA  LEU C  65     144.793 180.812 110.759  1.00 93.31           C
ATOM   3889  C   LEU C  65     146.204 180.583 111.284  1.00 94.02           C
ATOM   3890  O   LEU C  65     146.480 180.816 112.467  1.00 98.22           O
ATOM   3891  CB  LEU C  65     144.007 179.502 110.734  1.00 95.00           C
ATOM   3892  CG  LEU C  65     143.705 178.864 112.091  1.00 96.14           C
ATOM   3893  CD1 LEU C  65     142.980 179.846 112.998  1.00 94.82           C
ATOM   3894  CD2 LEU C  65     142.893 177.591 111.917  1.00 95.19           C
ATOM   3895  N   TYR C  66     147.110 180.121 110.421  1.00 97.50           N
ATOM   3896  CA  TYR C  66     148.494 179.929 110.843  1.00 96.28           C
ATOM   3897  C   TYR C  66     149.164 181.258 111.167  1.00 98.59           C
ATOM   3898  O   TYR C  66     149.922 181.354 112.139  1.00101.79           O
ATOM   3899  CB  TYR C  66     149.279 179.188 109.763  1.00 96.40           C
ATOM   3900  CG  TYR C  66     150.723 178.944 110.133  1.00 99.13           C
ATOM   3901  CD1 TYR C  66     151.059 178.041 111.132  1.00100.21           C
ATOM   3902  CD2 TYR C  66     151.749 179.619 109.489  1.00 99.43           C
ATOM   3903  CE1 TYR C  66     152.377 177.815 111.476  1.00 99.75           C
ATOM   3904  CE2 TYR C  66     153.070 179.399 109.826  1.00 99.84           C
ATOM   3905  CZ  TYR C  66     153.377 178.496 110.820  1.00 99.81           C
ATOM   3906  OH  TYR C  66     154.691 178.273 111.160  1.00 99.86           O
ATOM   3907  N   GLN C  67     148.906 182.290 110.361  1.00109.59           N
ATOM   3908  CA  GLN C  67     149.496 183.598 110.624  1.00110.72           C
ATOM   3909  C   GLN C  67     149.011 184.168 111.950  1.00114.98           C
ATOM   3910  O   GLN C  67     149.800 184.726 112.721  1.00116.30           O
ATOM   3911  CB  GLN C  67     149.175 184.558 109.478  1.00113.13           C
ATOM   3912  CG  GLN C  67     149.994 184.319 108.221  1.00114.89           C
ATOM   3913  CD  GLN C  67     151.484 184.460 108.460  1.00116.43           C
ATOM   3914  OE1 GLN C  67     152.233 183.488 108.370  1.00117.03           O
ATOM   3915  NE2 GLN C  67     151.921 185.675 108.769  1.00115.92           N
ATOM   3916  N   GLU C  68     147.713 184.037 112.235  1.00118.82           N
ATOM   3917  CA  GLU C  68     147.178 184.552 113.492  1.00115.42           C
ATOM   3918  C   GLU C  68     147.706 183.763 114.684  1.00114.18           C
ATOM   3919  O   GLU C  68     147.878 184.316 115.776  1.00114.91           O
ATOM   3920  CB  GLU C  68     145.650 184.521 113.466  1.00114.85           C
ATOM   3921  CG  GLU C  68     145.020 185.619 112.627  1.00118.01           C
ATOM   3922  CD  GLU C  68     143.506 185.549 112.621  1.00119.30           C
ATOM   3923  OE1 GLU C  68     142.953 184.651 111.951  1.00119.23           O
ATOM   3924  OE2 GLU C  68     142.867 186.391 113.288  1.00120.07           O
ATOM   3925  N   SER C  69     147.964 182.467 114.495  1.00110.52           N
ATOM   3926  CA  SER C  69     148.403 181.621 115.598  1.00110.22           C
ATOM   3927  C   SER C  69     149.792 181.986 116.103  1.00110.29           C
ATOM   3928  O   SER C  69     150.135 181.635 117.236  1.00110.55           O
ATOM   3929  CB  SER C  69     148.377 180.152 115.174  1.00112.38           C
ATOM   3930  OG  SER C  69     147.063 179.741 114.837  1.00113.33           O
ATOM   3931  N   GLN C  70     150.597 182.678 115.295  1.00103.85           N
ATOM   3932  CA  GLN C  70     151.950 183.020 115.715  1.00104.00           C
ATOM   3933  C   GLN C  70     151.981 184.182 116.699  1.00105.14           C
ATOM   3934  O   GLN C  70     153.017 184.410 117.332  1.00104.12           O
ATOM   3935  CB  GLN C  70     152.811 183.346 114.495  1.00103.42           C
ATOM   3936  CG  GLN C  70     153.135 182.139 113.632  1.00103.63           C
ATOM   3937  CD  GLN C  70     153.998 182.489 112.438  1.00105.55           C
ATOM   3938  OE1 GLN C  70     154.024 183.634 111.990  1.00107.18           O
ATOM   3939  NE2 GLN C  70     154.710 181.499 111.913  1.00105.51           N
ATOM   3940  N   GLY C  71     150.878 184.919 116.840  1.00110.32           N
ATOM   3941  CA  GLY C  71     150.865 186.044 117.762  1.00108.75           C
ATOM   3942  C   GLY C  71     151.020 185.624 119.211  1.00112.03           C
ATOM   3943  O   GLY C  71     151.734 186.269 119.982  1.00114.31           O
ATOM   3944  N   LYS C  72     150.355 184.540 119.601  1.00117.31           N
ATOM   3945  CA  LYS C  72     150.392 184.017 120.961  1.00117.28           C
ATOM   3946  C   LYS C  72     151.011 182.625 120.988  1.00118.46           C
ATOM   3947  O   LYS C  72     150.506 181.713 121.645  1.00117.93           O
ATOM   3948  CB  LYS C  72     148.993 183.995 121.572  1.00117.11           C
ATOM   3949  CG  LYS C  72     148.209 185.280 121.371  1.00117.76           C
ATOM   3950  CD  LYS C  72     146.816 185.176 121.970  1.00117.56           C
ATOM   3951  CE  LYS C  72     146.056 183.991 121.396  1.00117.52           C
ATOM   3952  NZ  LYS C  72     145.955 184.065 119.912  1.00117.45           N
ATOM   3953  N   ARG C  73     152.122 182.454 120.265  1.00124.01           N
ATOM   3954  CA  ARG C  73     152.688 181.123 120.059  1.00123.17           C
ATOM   3955  C   ARG C  73     153.131 180.484 121.371  1.00125.44           C
ATOM   3956  O   ARG C  73     152.941 179.280 121.577  1.00127.00           O
ATOM   3957  CB  ARG C  73     153.857 181.201 119.078  1.00121.64           C
ATOM   3958  CG  ARG C  73     154.792 182.373 119.318  1.00122.44           C
ATOM   3959  CD  ARG C  73     155.881 182.433 118.261  1.00123.58           C
ATOM   3960  NE  ARG C  73     156.452 183.769 118.138  1.00124.87           N
ATOM   3961  CZ  ARG C  73     157.352 184.119 117.230  1.00125.21           C
ATOM   3962  NH1 ARG C  73     157.812 183.251 116.343  1.00126.09           N
ATOM   3963  NH2 ARG C  73     157.803 185.370 117.211  1.00124.42           N
ATOM   3964  N   ASP C  74     153.727 181.269 122.269  1.00131.01           N
ATOM   3965  CA  ASP C  74     154.238 180.720 123.520  1.00131.18           C
ATOM   3966  C   ASP C  74     153.137 180.276 124.474  1.00130.80           C
ATOM   3967  O   ASP C  74     153.435 179.581 125.451  1.00126.96           O
ATOM   3968  CB  ASP C  74     155.135 181.747 124.213  1.00131.30           C
ATOM   3969  CG  ASP C  74     156.302 182.179 123.348  1.00131.86           C
ATOM   3970  OD1 ASP C  74     156.395 181.709 122.195  1.00133.15           O
ATOM   3971  OD2 ASP C  74     157.127 182.989 123.821  1.00131.13           O
ATOM   3972  N   ASN C  75     151.882 180.652 124.223  1.00128.84           N
ATOM   3973  CA  ASN C  75     150.781 180.336 125.125  1.00127.10           C
ATOM   3974  C   ASN C  75     149.728 179.433 124.492  1.00124.77           C
ATOM   3975  O   ASN C  75     148.636 179.288 125.054  1.00124.78           O
ATOM   3976  CB  ASN C  75     150.125 181.627 125.627  1.00127.60           C
ATOM   3977  CG  ASN C  75     151.131 182.602 126.205  1.00127.35           C
ATOM   3978  OD1 ASN C  75     152.191 182.205 126.688  1.00125.71           O
ATOM   3979  ND2 ASN C  75     150.802 183.888 126.158  1.00126.90           N
ATOM   3980  N   LEU C  76     150.019 178.828 123.344  1.00104.75           N
ATOM   3981  CA  LEU C  76     149.066 177.927 122.717  1.00103.42           C
ATOM   3982  C   LEU C  76     148.994 176.604 123.475  1.00105.64           C
ATOM   3983  O   LEU C  76     149.937 176.193 124.156  1.00106.47           O
ATOM   3984  CB  LEU C  76     149.444 177.672 121.259  1.00104.62           C
ATOM   3985  CG  LEU C  76     149.600 178.904 120.367  1.00108.23           C
ATOM   3986  CD1 LEU C  76     150.134 178.513 118.998  1.00105.00           C
ATOM   3987  CD2 LEU C  76     148.277 179.643 120.240  1.00108.15           C
ATOM   3988  N   THR C  77     147.850 175.935 123.347  1.00101.15           N
ATOM   3989  CA  THR C  77     147.659 174.635 123.974  1.00 99.46           C
ATOM   3990  C   THR C  77     146.566 173.877 123.234  1.00100.76           C
ATOM   3991  O   THR C  77     145.734 174.466 122.539  1.00102.10           O
ATOM   3992  CB  THR C  77     147.303 174.769 125.459  1.00 94.87           C
ATOM   3993  OG1 THR C  77     147.325 173.476 126.075  1.00 98.47           O
ATOM   3994  CG2 THR C  77     145.921 175.379 125.625  1.00 95.57           C
ATOM   3995  N   GLY C  78     146.587 172.555 123.394  1.00 94.84           N
ATOM   3996  CA  GLY C  78     145.529 171.727 122.840  1.00 92.83           C
ATOM   3997  C   GLY C  78     145.558 171.665 121.324  1.00 89.93           C
ATOM   3998  O   GLY C  78     146.619 171.568 120.690  1.00 94.70           O
ATOM   3999  N   SER C  79     144.361 171.707 120.734  1.00 84.91           N
ATOM   4000  CA  SER C  79     144.236 171.575 119.287  1.00 90.35           C
ATOM   4001  C   SER C  79     144.950 172.700 118.555  1.00 92.66           C
ATOM   4002  O   SER C  79     145.452 172.493 117.445  1.00 95.40           O
ATOM   4003  CB  SER C  79     142.761 171.531 118.892  1.00 90.74           C
ATOM   4004  OG  SER C  79     142.062 170.558 119.646  1.00 95.50           O
ATOM   4005  N   GLU C  80     145.013 173.891 119.154  1.00 88.79           N
ATOM   4006  CA  GLU C  80     145.774 174.977 118.547  1.00 88.00           C
ATOM   4007  C   GLU C  80     147.243 174.601 118.424  1.00 88.74           C
ATOM   4008  O   GLU C  80     147.864 174.801 117.373  1.00 92.70           O
ATOM   4009  CB  GLU C  80     145.616 176.256 119.369  1.00 89.35           C
ATOM   4010  CG  GLU C  80     144.198 176.531 119.828  1.00 93.90           C
ATOM   4011  CD  GLU C  80     144.059 177.876 120.512  1.00 92.13           C
ATOM   4012  OE1 GLU C  80     145.097 178.511 120.794  1.00 92.33           O
ATOM   4013  OE2 GLU C  80     142.912 178.299 120.768  1.00 91.98           O
ATOM   4014  N   GLN C  81     147.812 174.036 119.491  1.00 86.36           N
ATOM   4015  CA  GLN C  81     149.207 173.613 119.452  1.00 88.61           C
ATOM   4016  C   GLN C  81     149.413 172.493 118.443  1.00 91.20           C
ATOM   4017  O   GLN C  81     150.411 172.481 117.711  1.00 96.56           O
ATOM   4018  CB  GLN C  81     149.658 173.175 120.844  1.00 86.09           C
ATOM   4019  CG  GLN C  81     151.110 172.747 120.924  1.00 90.23           C
ATOM   4020  CD  GLN C  81     151.456 172.118 122.258  1.00 97.05           C
ATOM   4021  OE1 GLN C  81     152.037 172.764 123.130  1.00 98.58           O
ATOM   4022  NE2 GLN C  81     151.098 170.850 122.425  1.00 96.03           N
ATOM   4023  N   ILE C  82     148.477 171.542 118.389  1.00 84.96           N
ATOM   4024  CA  ILE C  82     148.597 170.437 117.439  1.00 84.43           C
ATOM   4025  C   ILE C  82     148.608 170.966 116.009  1.00 85.87           C
ATOM   4026  O   ILE C  82     149.466 170.597 115.193  1.00 94.56           O
ATOM   4027  CB  ILE C  82     147.464 169.419 117.654  1.00 84.09           C
ATOM   4028  CG1 ILE C  82     147.676 168.650 118.958  1.00 87.81           C
ATOM   4029  CG2 ILE C  82     147.379 168.459 116.479  1.00 86.33           C
ATOM   4030  CD1 ILE C  82     146.482 167.823 119.375  1.00 87.23           C
ATOM   4031  N   PHE C  83     147.659 171.849 115.690  1.00 80.30           N
ATOM   4032  CA  PHE C  83     147.580 172.410 114.346  1.00 80.37           C
ATOM   4033  C   PHE C  83     148.820 173.229 114.015  1.00 82.91           C
ATOM   4034  O   PHE C  83     149.343 173.151 112.896  1.00 87.48           O
ATOM   4035  CB  PHE C  83     146.320 173.264 114.215  1.00 81.50           C
ATOM   4036  CG  PHE C  83     146.317 174.159 113.014  1.00 82.38           C
ATOM   4037  CD1 PHE C  83     146.304 173.628 111.739  1.00 84.96           C
ATOM   4038  CD2 PHE C  83     146.326 175.534 113.160  1.00 84.68           C
ATOM   4039  CE1 PHE C  83     146.300 174.449 110.630  1.00 87.38           C
ATOM   4040  CE2 PHE C  83     146.322 176.362 112.056  1.00 87.09           C
ATOM   4041  CZ  PHE C  83     146.309 175.818 110.789  1.00 87.41           C
ATOM   4042  N   TYR C  84     149.304 174.021 114.974  1.00 80.13           N
ATOM   4043  CA  TYR C  84     150.490 174.835 114.738  1.00 79.14           C
ATOM   4044  C   TYR C  84     151.701 173.964 114.434  1.00 80.59           C
ATOM   4045  O   TYR C  84     152.441 174.222 113.477  1.00 88.95           O
ATOM   4046  CB  TYR C  84     150.753 175.727 115.951  1.00 82.21           C
ATOM   4047  CG  TYR C  84     152.110 176.389 115.957  1.00 81.95           C
ATOM   4048  CD1 TYR C  84     152.378 177.472 115.133  1.00 85.97           C
ATOM   4049  CD2 TYR C  84     153.120 175.937 116.793  1.00 81.70           C
ATOM   4050  CE1 TYR C  84     153.615 178.082 115.137  1.00 86.04           C
ATOM   4051  CE2 TYR C  84     154.360 176.540 116.804  1.00 84.19           C
ATOM   4052  CZ  TYR C  84     154.603 177.612 115.975  1.00 86.70           C
ATOM   4053  OH  TYR C  84     155.838 178.217 115.982  1.00 85.67           O
ATOM   4054  N   SER C  85     151.914 172.918 115.237  1.00 70.31           N
ATOM   4055  CA  SER C  85     153.052 172.035 115.007  1.00 72.57           C
ATOM   4056  C   SER C  85     152.943 171.333 113.660  1.00 74.18           C
ATOM   4057  O   SER C  85     153.927 171.252 112.910  1.00 80.78           O
ATOM   4058  CB  SER C  85     153.160 171.013 116.137  1.00 75.02           C
ATOM   4059  OG  SER C  85     154.233 170.117 115.909  1.00 79.00           O
ATOM   4060  N   GLY C  86     151.752 170.828 113.331  1.00 74.53           N
ATOM   4061  CA  GLY C  86     151.581 170.150 112.058  1.00 76.77           C
ATOM   4062  C   GLY C  86     151.852 171.060 110.876  1.00 81.07           C
ATOM   4063  O   GLY C  86     152.566 170.689 109.939  1.00 87.27           O
ATOM   4064  N   PHE C  87     151.298 172.274 110.912  1.00 80.24           N
ATOM   4065  CA  PHE C  87     151.494 173.202 109.805  1.00 76.36           C
ATOM   4066  C   PHE C  87     152.950 173.630 109.691  1.00 75.00           C
ATOM   4067  O   PHE C  87     153.477 173.756 108.578  1.00 76.55           O
ATOM   4068  CB  PHE C  87     150.585 174.418 109.970  1.00 80.99           C
ATOM   4069  CG  PHE C  87     150.215 175.075 108.673  1.00 81.50           C
ATOM   4070  CD1 PHE C  87     149.141 174.617 107.932  1.00 82.82           C
ATOM   4071  CD2 PHE C  87     150.940 176.152 108.195  1.00 87.18           C
ATOM   4072  CE1 PHE C  87     148.796 175.220 106.739  1.00 85.84           C
ATOM   4073  CE2 PHE C  87     150.599 176.760 107.003  1.00 87.97           C
ATOM   4074  CZ  PHE C  87     149.527 176.292 106.274  1.00 85.93           C
ATOM   4075  N   LYS C  88     153.617 173.863 110.825  1.00 80.80           N
ATOM   4076  CA  LYS C  88     155.025 174.241 110.779  1.00 80.56           C
ATOM   4077  C   LYS C  88     155.869 173.140 110.154  1.00 82.91           C
ATOM   4078  O   LYS C  88     156.709 173.409 109.284  1.00 87.69           O
ATOM   4079  CB  LYS C  88     155.530 174.568 112.184  1.00 82.76           C
ATOM   4080  CG  LYS C  88     157.010 174.903 112.243  1.00 82.54           C
ATOM   4081  CD  LYS C  88     157.384 175.537 113.571  1.00 83.96           C
ATOM   4082  CE  LYS C  88     156.930 174.680 114.742  1.00 86.78           C
ATOM   4083  NZ  LYS C  88     157.450 173.287 114.645  1.00 85.22           N
ATOM   4084  N   GLU C  89     155.656 171.891 110.576  1.00 89.43           N
ATOM   4085  CA  GLU C  89     156.418 170.792 109.992  1.00 87.78           C
ATOM   4086  C   GLU C  89     156.132 170.658 108.502  1.00 86.20           C
ATOM   4087  O   GLU C  89     157.056 170.464 107.701  1.00 88.30           O
ATOM   4088  CB  GLU C  89     156.105 169.486 110.721  1.00 89.79           C
ATOM   4089  CG  GLU C  89     157.100 168.372 110.445  1.00 91.25           C
ATOM   4090  CD  GLU C  89     158.519 168.750 110.821  1.00 92.24           C
ATOM   4091  OE1 GLU C  89     158.710 169.365 111.891  1.00 93.79           O
ATOM   4092  OE2 GLU C  89     159.446 168.432 110.046  1.00 94.66           O
ATOM   4093  N   PHE C  90     154.860 170.776 108.112  1.00 83.13           N
ATOM   4094  CA  PHE C  90     154.496 170.664 106.704  1.00 82.66           C
ATOM   4095  C   PHE C  90     155.203 171.722 105.867  1.00 82.56           C
ATOM   4096  O   PHE C  90     155.817 171.407 104.840  1.00 85.10           O
ATOM   4097  CB  PHE C  90     152.979 170.779 106.550  1.00 86.88           C
ATOM   4098  CG  PHE C  90     152.489 170.587 105.141  1.00 85.75           C
ATOM   4099  CD1 PHE C  90     152.403 171.659 104.269  1.00 81.54           C
ATOM   4100  CD2 PHE C  90     152.099 169.336 104.696  1.00 88.43           C
ATOM   4101  CE1 PHE C  90     151.949 171.486 102.977  1.00 81.85           C
ATOM   4102  CE2 PHE C  90     151.645 169.156 103.404  1.00 90.22           C
ATOM   4103  CZ  PHE C  90     151.569 170.233 102.544  1.00 86.38           C
ATOM   4104  N   VAL C  91     155.129 172.987 106.290  1.00 88.20           N
ATOM   4105  CA  VAL C  91     155.706 174.055 105.479  1.00 85.40           C
ATOM   4106  C   VAL C  91     157.224 173.942 105.445  1.00 83.85           C
ATOM   4107  O   VAL C  91     157.846 174.162 104.399  1.00 84.29           O
ATOM   4108  CB  VAL C  91     155.241 175.440 105.971  1.00 90.06           C
ATOM   4109  CG1 VAL C  91     153.735 175.585 105.802  1.00 88.17           C
ATOM   4110  CG2 VAL C  91     155.657 175.696 107.411  1.00 92.52           C
ATOM   4111  N   ARG C  92     157.847 173.583 106.573  1.00 93.64           N
ATOM   4112  CA  ARG C  92     159.297 173.425 106.586  1.00 93.07           C
ATOM   4113  C   ARG C  92     159.734 172.334 105.618  1.00 94.48           C
ATOM   4114  O   ARG C  92     160.643 172.538 104.804  1.00 95.48           O
ATOM   4115  CB  ARG C  92     159.784 173.111 107.999  1.00 95.08           C
ATOM   4116  CG  ARG C  92     161.298 173.075 108.123  1.00 95.64           C
ATOM   4117  CD  ARG C  92     161.739 172.463 109.441  1.00 95.69           C
ATOM   4118  NE  ARG C  92     161.552 171.017 109.458  1.00 95.76           N
ATOM   4119  CZ  ARG C  92     162.379 170.149 108.891  1.00 95.27           C
ATOM   4120  NH1 ARG C  92     163.463 170.546 108.247  1.00 93.35           N
ATOM   4121  NH2 ARG C  92     162.110 168.849 108.973  1.00 96.40           N
ATOM   4122  N   LEU C  93     159.079 171.171 105.677  1.00100.10           N
ATOM   4123  CA  LEU C  93     159.456 170.072 104.795  1.00 95.67           C
ATOM   4124  C   LEU C  93     159.205 170.419 103.333  1.00 90.13           C
ATOM   4125  O   LEU C  93     160.003 170.063 102.459  1.00 93.14           O
ATOM   4126  CB  LEU C  93     158.699 168.802 105.182  1.00 95.92           C
ATOM   4127  CG  LEU C  93     159.312 167.971 106.310  1.00 96.38           C
ATOM   4128  CD1 LEU C  93     158.317 166.943 106.824  1.00 95.44           C
ATOM   4129  CD2 LEU C  93     160.589 167.295 105.836  1.00 93.32           C
ATOM   4130  N   HIS C  94     158.101 171.111 103.043  1.00 82.65           N
ATOM   4131  CA  HIS C  94     157.758 171.383 101.652  1.00 82.74           C
ATOM   4132  C   HIS C  94     158.683 172.431 101.044  1.00 88.40           C
ATOM   4133  O   HIS C  94     159.153 172.272  99.911  1.00 86.79           O
ATOM   4134  CB  HIS C  94     156.301 171.827 101.545  1.00 88.25           C
ATOM   4135  CG  HIS C  94     155.938 172.373 100.200  1.00 88.21           C
ATOM   4136  ND1 HIS C  94     156.217 171.706  99.027  1.00 89.08           N
ATOM   4137  CD2 HIS C  94     155.319 173.523  99.840  1.00 86.61           C
ATOM   4138  CE1 HIS C  94     155.786 172.421  98.003  1.00 89.49           C
ATOM   4139  NE2 HIS C  94     155.237 173.528  98.469  1.00 88.00           N
ATOM   4140  N   ARG C  95     158.957 173.513 101.773  1.00110.63           N
ATOM   4141  CA  ARG C  95     159.742 174.605 101.215  1.00110.11           C
ATOM   4142  C   ARG C  95     161.239 174.463 101.459  1.00109.99           C
ATOM   4143  O   ARG C  95     162.012 175.268 100.929  1.00110.55           O
ATOM   4144  CB  ARG C  95     159.260 175.948 101.778  1.00111.31           C
ATOM   4145  CG  ARG C  95     159.899 176.345 103.097  1.00111.02           C
ATOM   4146  CD  ARG C  95     159.585 177.792 103.440  1.00110.79           C
ATOM   4147  NE  ARG C  95     160.320 178.249 104.613  1.00111.76           N
ATOM   4148  CZ  ARG C  95     161.573 178.682 104.588  1.00111.75           C
ATOM   4149  NH1 ARG C  95     162.266 178.730 103.462  1.00110.41           N
ATOM   4150  NH2 ARG C  95     162.146 179.077 105.722  1.00111.08           N
ATOM   4151  N   ALA C  96     161.671 173.469 102.235  1.00111.34           N
ATOM   4152  CA  ALA C  96     163.090 173.252 102.472  1.00109.78           C
ATOM   4153  C   ALA C  96     163.656 172.065 101.707  1.00110.94           C
ATOM   4154  O   ALA C  96     164.881 171.968 101.571  1.00111.81           O
ATOM   4155  CB  ALA C  96     163.356 173.059 103.972  1.00109.58           C
ATOM   4156  N   ASN C  97     162.810 171.170 101.204  1.00118.04           N
ATOM   4157  CA  ASN C  97     163.274 169.992 100.489  1.00117.77           C
ATOM   4158  C   ASN C  97     162.267 169.641  99.405  1.00117.67           C
ATOM   4159  O   ASN C  97     161.101 170.038  99.459  1.00120.07           O
ATOM   4160  CB  ASN C  97     163.475 168.799 101.433  1.00117.57           C
ATOM   4161  CG  ASN C  97     164.592 169.025 102.433  1.00119.29           C
ATOM   4162  OD1 ASN C  97     164.355 169.104 103.638  1.00119.62           O
ATOM   4163  ND2 ASN C  97     165.819 169.132 101.936  1.00117.67           N
ATOM   4164  N   SER C  98     162.735 168.886  98.413  1.00104.90           N
ATOM   4165  CA  SER C  98     161.895 168.387  97.331  1.00103.85           C
ATOM   4166  C   SER C  98     161.833 166.870  97.446  1.00105.93           C
ATOM   4167  O   SER C  98     162.840 166.185  97.234  1.00106.65           O
ATOM   4168  CB  SER C  98     162.437 168.817  95.969  1.00102.06           C
ATOM   4169  OG  SER C  98     162.581 170.225  95.901  1.00101.07           O
ATOM   4170  N   HIS C  99     160.655 166.347  97.782  1.00102.25           N
ATOM   4171  CA  HIS C  99     160.454 164.917  97.960  1.00100.95           C
ATOM   4172  C   HIS C  99     159.084 164.539  97.414  1.00100.54           C
ATOM   4173  O   HIS C  99     158.377 165.362  96.824  1.00101.02           O
ATOM   4174  CB  HIS C  99     160.581 164.516  99.434  1.00 99.18           C
ATOM   4175  CG  HIS C  99     161.939 164.756 100.014  1.00101.62           C
ATOM   4176  ND1 HIS C  99     163.094 164.659  99.269  1.00104.84           N
ATOM   4177  CD2 HIS C  99     162.326 165.092 101.267  1.00101.05           C
ATOM   4178  CE1 HIS C  99     164.135 164.923 100.039  1.00103.54           C
ATOM   4179  NE2 HIS C  99     163.696 165.189 101.256  1.00101.63           N
ATOM   4180  N   ALA C 100     158.713 163.279  97.612  1.00 97.15           N
ATOM   4181  CA  ALA C 100     157.389 162.827  97.229  1.00 97.34           C
ATOM   4182  C   ALA C 100     156.336 163.457  98.139  1.00100.25           C
ATOM   4183  O   ALA C 100     156.607 163.745  99.308  1.00103.99           O
ATOM   4184  CB  ALA C 100     157.300 161.305  97.302  1.00 99.66           C
ATOM   4185  N   PRO C 101     155.126 163.690  97.625  1.00 96.39           N
ATOM   4186  CA  PRO C 101     154.082 164.307  98.460  1.00 95.81           C
ATOM   4187  C   PRO C 101     153.680 163.473  99.665  1.00 97.41           C
ATOM   4188  O   PRO C 101     153.133 164.030 100.625  1.00103.06           O
ATOM   4189  CB  PRO C 101     152.908 164.482  97.484  1.00 92.37           C
ATOM   4190  CG  PRO C 101     153.192 163.539  96.360  1.00 93.56           C
ATOM   4191  CD  PRO C 101     154.679 163.499  96.236  1.00 94.24           C
ATOM   4192  N   GLU C 102     153.930 162.162  99.652  1.00 98.10           N
ATOM   4193  CA  GLU C 102     153.512 161.320 100.769  1.00100.48           C
ATOM   4194  C   GLU C 102     154.413 161.511 101.985  1.00104.49           C
ATOM   4195  O   GLU C 102     153.955 161.394 103.131  1.00108.25           O
ATOM   4196  CB  GLU C 102     153.496 159.856 100.334  1.00100.81           C
ATOM   4197  CG  GLU C 102     152.844 159.625  98.980  1.00103.86           C
ATOM   4198  CD  GLU C 102     152.944 158.184  98.521  1.00105.83           C
ATOM   4199  OE1 GLU C 102     154.075 157.716  98.270  1.00104.99           O
ATOM   4200  OE2 GLU C 102     151.893 157.519  98.408  1.00104.91           O
ATOM   4201  N   ALA C 103     155.697 161.797 101.756  1.00 94.38           N
ATOM   4202  CA  ALA C 103     156.634 161.949 102.864  1.00 94.45           C
ATOM   4203  C   ALA C 103     156.271 163.141 103.740  1.00 96.30           C
ATOM   4204  O   ALA C 103     156.395 163.080 104.970  1.00 99.04           O
ATOM   4205  CB  ALA C 103     158.058 162.089 102.330  1.00 91.11           C
ATOM   4206  N   VAL C 104     155.831 164.239 103.123  1.00 87.92           N
ATOM   4207  CA  VAL C 104     155.451 165.421 103.890  1.00 91.54           C
ATOM   4208  C   VAL C 104     154.259 165.113 104.787  1.00 92.09           C
ATOM   4209  O   VAL C 104     154.223 165.510 105.960  1.00 97.42           O
ATOM   4210  CB  VAL C 104     155.161 166.597 102.940  1.00 92.15           C
ATOM   4211  CG1 VAL C 104     155.113 167.903 103.714  1.00 92.99           C
ATOM   4212  CG2 VAL C 104     156.208 166.658 101.841  1.00 89.11           C
ATOM   4213  N   VAL C 105     153.266 164.399 104.250  1.00 79.90           N
ATOM   4214  CA  VAL C 105     152.103 164.020 105.046  1.00 82.74           C
ATOM   4215  C   VAL C 105     152.517 163.113 106.197  1.00 88.54           C
ATOM   4216  O   VAL C 105     152.033 163.258 107.327  1.00 98.24           O
ATOM   4217  CB  VAL C 105     151.039 163.354 104.156  1.00 85.07           C
ATOM   4218  CG1 VAL C 105     149.738 163.188 104.922  1.00 87.88           C
ATOM   4219  CG2 VAL C 105     150.819 164.174 102.898  1.00 85.10           C
ATOM   4220  N   GLU C 106     153.411 162.158 105.928  1.00 88.24           N
ATOM   4221  CA  GLU C 106     153.871 161.263 106.987  1.00 91.60           C
ATOM   4222  C   GLU C 106     154.578 162.035 108.097  1.00 95.95           C
ATOM   4223  O   GLU C 106     154.342 161.788 109.290  1.00100.46           O
ATOM   4224  CB  GLU C 106     154.791 160.195 106.399  1.00 93.73           C
ATOM   4225  CG  GLU C 106     155.068 159.026 107.328  1.00 98.94           C
ATOM   4226  CD  GLU C 106     155.822 157.906 106.640  1.00100.29           C
ATOM   4227  OE1 GLU C 106     156.851 158.190 105.992  1.00 98.03           O
ATOM   4228  OE2 GLU C 106     155.385 156.740 106.746  1.00 99.42           O
ATOM   4229  N   GLY C 107     155.441 162.982 107.726  1.00 89.42           N
ATOM   4230  CA  GLY C 107     156.130 163.776 108.731  1.00 90.75           C
ATOM   4231  C   GLY C 107     155.184 164.636 109.546  1.00 94.28           C
ATOM   4232  O   GLY C 107     155.334 164.762 110.767  1.00 98.43           O
ATOM   4233  N   ALA C 108     154.196 165.242 108.882  1.00 78.05           N
ATOM   4234  CA  ALA C 108     153.204 166.031 109.604  1.00 79.79           C
ATOM   4235  C   ALA C 108     152.423 165.165 110.582  1.00 80.44           C
ATOM   4236  O   ALA C 108     152.152 165.582 111.717  1.00 88.12           O
ATOM   4237  CB  ALA C 108     152.261 166.719 108.618  1.00 78.66           C
ATOM   4238  N   SER C 109     152.053 163.953 110.161  1.00 65.29           N
ATOM   4239  CA  SER C 109     151.340 163.047 111.054  1.00 67.00           C
ATOM   4240  C   SER C 109     152.186 162.691 112.269  1.00 74.89           C
ATOM   4241  O   SER C 109     151.682 162.663 113.400  1.00 85.63           O
ATOM   4242  CB  SER C 109     150.924 161.786 110.299  1.00 69.62           C
ATOM   4243  OG  SER C 109     150.069 160.979 111.088  1.00 77.03           O
ATOM   4244  N   ARG C 110     153.476 162.417 112.058  1.00 63.27           N
ATOM   4245  CA  ARG C 110     154.346 162.093 113.186  1.00 69.94           C
ATOM   4246  C   ARG C 110     154.464 163.266 114.155  1.00 73.44           C
ATOM   4247  O   ARG C 110     154.410 163.081 115.381  1.00 81.41           O
ATOM   4248  CB  ARG C 110     155.726 161.676 112.687  1.00 71.03           C
ATOM   4249  CG  ARG C 110     156.540 160.926 113.722  1.00 73.32           C
ATOM   4250  CD  ARG C 110     157.999 160.856 113.327  1.00 74.19           C
ATOM   4251  NE  ARG C 110     158.751 162.006 113.812  1.00 75.73           N
ATOM   4252  CZ  ARG C 110     159.500 162.005 114.906  1.00 76.81           C
ATOM   4253  NH1 ARG C 110     159.619 160.925 115.660  1.00 75.28           N
ATOM   4254  NH2 ARG C 110     160.143 163.115 115.254  1.00 76.98           N
ATOM   4255  N   ALA C 111     154.631 164.480 113.624  1.00 65.76           N
ATOM   4256  CA  ALA C 111     154.730 165.652 114.490  1.00 67.03           C
ATOM   4257  C   ALA C 111     153.452 165.851 115.296  1.00 71.77           C
ATOM   4258  O   ALA C 111     153.503 166.142 116.501  1.00 78.91           O
ATOM   4259  CB  ALA C 111     155.042 166.895 113.659  1.00 66.98           C
ATOM   4260  N   MET C 112     152.295 165.688 114.649  1.00 68.38           N
ATOM   4261  CA  MET C 112     151.028 165.827 115.357  1.00 70.06           C
ATOM   4262  C   MET C 112     150.890 164.778 116.453  1.00 69.62           C
ATOM   4263  O   MET C 112     150.407 165.076 117.552  1.00 76.75           O
ATOM   4264  CB  MET C 112     149.866 165.731 114.370  1.00 73.20           C
ATOM   4265  CG  MET C 112     149.735 166.929 113.446  1.00 75.40           C
ATOM   4266  SD  MET C 112     148.866 166.532 111.918  1.00 89.38           S
ATOM   4267  CE  MET C 112     147.277 166.013 112.559  1.00 81.05           C
ATOM   4268  N   ARG C 113     151.307 163.541 116.170  1.00 58.05           N
ATOM   4269  CA  ARG C 113     151.224 162.488 117.177  1.00 58.74           C
ATOM   4270  C   ARG C 113     152.093 162.808 118.386  1.00 66.17           C
ATOM   4271  O   ARG C 113     151.665 162.631 119.536  1.00 79.79           O
ATOM   4272  CB  ARG C 113     151.628 161.149 116.564  1.00 64.57           C
ATOM   4273  CG  ARG C 113     151.166 159.938 117.351  1.00 66.76           C
ATOM   4274  CD  ARG C 113     152.012 158.724 117.022  1.00 66.16           C
ATOM   4275  NE  ARG C 113     151.956 158.394 115.604  1.00 70.17           N
ATOM   4276  CZ  ARG C 113     153.014 158.102 114.861  1.00 75.51           C
ATOM   4277  NH1 ARG C 113     154.235 158.089 115.372  1.00 76.26           N
ATOM   4278  NH2 ARG C 113     152.845 157.816 113.573  1.00 74.10           N
ATOM   4279  N   ILE C 114     153.316 163.290 118.148  1.00 60.62           N
ATOM   4280  CA  ILE C 114     154.199 163.632 119.262  1.00 65.11           C
ATOM   4281  C   ILE C 114     153.604 164.765 120.092  1.00 71.76           C
ATOM   4282  O   ILE C 114     153.625 164.729 121.333  1.00 72.06           O
ATOM   4283  CB  ILE C 114     155.605 163.984 118.745  1.00 64.77           C
ATOM   4284  CG1 ILE C 114     156.323 162.724 118.263  1.00 67.26           C
ATOM   4285  CG2 ILE C 114     156.421 164.670 119.827  1.00 65.91           C
ATOM   4286  CD1 ILE C 114     157.676 162.996 117.653  1.00 68.66           C
ATOM   4287  N   SER C 115     153.064 165.789 119.424  1.00 73.01           N
ATOM   4288  CA  SER C 115     152.460 166.900 120.153  1.00 64.99           C
ATOM   4289  C   SER C 115     151.280 166.433 120.998  1.00 68.64           C
ATOM   4290  O   SER C 115     151.127 166.852 122.154  1.00 76.88           O
ATOM   4291  CB  SER C 115     152.024 167.992 119.178  1.00 68.27           C
ATOM   4292  OG  SER C 115     153.138 168.532 118.490  1.00 74.65           O
ATOM   4293  N   MET C 116     150.434 165.564 120.438  1.00 72.03           N
ATOM   4294  CA  MET C 116     149.292 165.055 121.193  1.00 66.41           C
ATOM   4295  C   MET C 116     149.746 164.256 122.407  1.00 67.31           C
ATOM   4296  O   MET C 116     149.156 164.366 123.491  1.00 80.68           O
ATOM   4297  CB  MET C 116     148.404 164.199 120.293  1.00 72.57           C
ATOM   4298  CG  MET C 116     147.225 163.570 121.014  1.00 74.09           C
ATOM   4299  SD  MET C 116     146.337 162.371 120.006  1.00 92.19           S
ATOM   4300  CE  MET C 116     147.418 160.951 120.140  1.00 78.62           C
ATOM   4301  N   ASN C 117     150.787 163.436 122.243  1.00 60.21           N
ATOM   4302  CA  ASN C 117     151.291 162.664 123.374  1.00 62.68           C
ATOM   4303  C   ASN C 117     151.810 163.577 124.477  1.00 67.38           C
ATOM   4304  O   ASN C 117     151.540 163.346 125.664  1.00 70.66           O
ATOM   4305  CB  ASN C 117     152.381 161.701 122.910  1.00 65.89           C
ATOM   4306  CG  ASN C 117     151.818 160.393 122.396  1.00 69.71           C
ATOM   4307  OD1 ASN C 117     150.618 160.141 122.494  1.00 74.00           O
ATOM   4308  ND2 ASN C 117     152.684 159.552 121.843  1.00 69.85           N
ATOM   4309  N   ARG C 118     152.548 164.628 124.108  1.00 77.17           N
ATOM   4310  CA  ARG C 118     153.029 165.568 125.118  1.00 76.87           C
ATOM   4311  C   ARG C 118     151.872 166.263 125.828  1.00 78.91           C
ATOM   4312  O   ARG C 118     151.908 166.453 127.052  1.00 75.34           O
ATOM   4313  CB  ARG C 118     153.962 166.602 124.489  1.00 75.87           C
ATOM   4314  CG  ARG C 118     155.362 166.090 124.204  1.00 79.69           C
ATOM   4315  CD  ARG C 118     156.223 167.178 123.585  1.00 83.35           C
ATOM   4316  NE  ARG C 118     157.561 166.699 123.259  1.00 84.91           N
ATOM   4317  CZ  ARG C 118     158.495 167.432 122.668  1.00 83.99           C
ATOM   4318  NH1 ARG C 118     158.271 168.689 122.322  1.00 81.85           N
ATOM   4319  NH2 ARG C 118     159.684 166.890 122.420  1.00 82.79           N
ATOM   4320  N   GLU C 119     150.840 166.656 125.078  1.00 82.10           N
ATOM   4321  CA  GLU C 119     149.696 167.326 125.690  1.00 75.56           C
ATOM   4322  C   GLU C 119     148.988 166.411 126.684  1.00 73.64           C
ATOM   4323  O   GLU C 119     148.637 166.832 127.794  1.00 79.79           O
ATOM   4324  CB  GLU C 119     148.729 167.800 124.606  1.00 81.75           C
ATOM   4325  CG  GLU C 119     147.773 168.885 125.065  1.00 86.69           C
ATOM   4326  CD  GLU C 119     148.495 170.123 125.560  1.00 89.92           C
ATOM   4327  OE1 GLU C 119     149.176 170.781 124.746  1.00 91.55           O
ATOM   4328  OE2 GLU C 119     148.380 170.439 126.763  1.00 87.19           O
ATOM   4329  N   LEU C 120     148.775 165.149 126.304  1.00 70.69           N
ATOM   4330  CA  LEU C 120     148.136 164.208 127.221  1.00 67.45           C
ATOM   4331  C   LEU C 120     148.989 163.981 128.463  1.00 73.09           C
ATOM   4332  O   LEU C 120     148.464 163.910 129.583  1.00 78.28           O
ATOM   4333  CB  LEU C 120     147.856 162.883 126.514  1.00 70.48           C
ATOM   4334  CG  LEU C 120     146.696 162.884 125.519  1.00 74.83           C
ATOM   4335  CD1 LEU C 120     146.530 161.513 124.885  1.00 72.88           C
ATOM   4336  CD2 LEU C 120     145.414 163.319 126.205  1.00 76.19           C
ATOM   4337  N   GLU C 121     150.309 163.867 128.287  1.00 79.48           N
ATOM   4338  CA  GLU C 121     151.190 163.687 129.436  1.00 78.74           C
ATOM   4339  C   GLU C 121     151.100 164.871 130.389  1.00 72.94           C
ATOM   4340  O   GLU C 121     151.062 164.691 131.612  1.00 76.47           O
ATOM   4341  CB  GLU C 121     152.631 163.483 128.970  1.00 83.65           C
ATOM   4342  CG  GLU C 121     152.911 162.105 128.392  1.00 83.90           C
ATOM   4343  CD  GLU C 121     154.291 162.003 127.773  1.00 84.35           C
ATOM   4344  OE1 GLU C 121     155.264 161.772 128.521  1.00 83.18           O
ATOM   4345  OE2 GLU C 121     154.403 162.155 126.538  1.00 82.82           O
ATOM   4346  N   ASN C 122     151.066 166.090 129.850  1.00 73.01           N
ATOM   4347  CA  ASN C 122     150.928 167.262 130.709  1.00 71.92           C
ATOM   4348  C   ASN C 122     149.566 167.307 131.390  1.00 71.07           C
ATOM   4349  O   ASN C 122     149.452 167.815 132.510  1.00 70.55           O
ATOM   4350  CB  ASN C 122     151.157 168.540 129.904  1.00 75.20           C
ATOM   4351  CG  ASN C 122     152.592 168.688 129.443  1.00 80.77           C
ATOM   4352  OD1 ASN C 122     153.492 168.023 129.956  1.00 81.46           O
ATOM   4353  ND2 ASN C 122     152.814 169.564 128.470  1.00 79.37           N
ATOM   4354  N   LEU C 123     148.524 166.793 130.732  1.00 79.93           N
ATOM   4355  CA  LEU C 123     147.189 166.836 131.324  1.00 70.31           C
ATOM   4356  C   LEU C 123     147.019 165.793 132.425  1.00 72.19           C
ATOM   4357  O   LEU C 123     146.230 165.993 133.355  1.00 76.36           O
ATOM   4358  CB  LEU C 123     146.128 166.644 130.243  1.00 77.02           C
ATOM   4359  CG  LEU C 123     145.736 167.883 129.437  1.00 81.62           C
ATOM   4360  CD1 LEU C 123     144.967 167.487 128.186  1.00 77.79           C
ATOM   4361  CD2 LEU C 123     144.918 168.836 130.291  1.00 79.91           C
ATOM   4362  N   GLU C 124     147.744 164.674 132.343  1.00 80.84           N
ATOM   4363  CA  GLU C 124     147.510 163.534 133.227  1.00 75.07           C
ATOM   4364  C   GLU C 124     148.461 163.486 134.422  1.00 74.28           C
ATOM   4365  O   GLU C 124     148.913 162.398 134.800  1.00 78.49           O
ATOM   4366  CB  GLU C 124     147.599 162.229 132.435  1.00 78.16           C
ATOM   4367  CG  GLU C 124     146.353 161.906 131.632  1.00 82.65           C
ATOM   4368  CD  GLU C 124     146.348 160.484 131.105  1.00 83.52           C
ATOM   4369  OE1 GLU C 124     146.612 159.554 131.896  1.00 81.36           O
ATOM   4370  OE2 GLU C 124     146.079 160.296 129.900  1.00 85.16           O
ATOM   4371  N   THR C 125     148.779 164.628 135.025  1.00 76.01           N
ATOM   4372  CA  THR C 125     149.741 164.668 136.120  1.00 75.64           C
ATOM   4373  C   THR C 125     149.075 164.397 137.467  1.00 79.40           C
ATOM   4374  O   THR C 125     147.953 164.845 137.723  1.00 85.43           O
ATOM   4375  CB  THR C 125     150.442 166.028 136.152  1.00 72.11           C
ATOM   4376  OG1 THR C 125     151.030 166.292 134.872  1.00 79.03           O
ATOM   4377  CG2 THR C 125     151.536 166.048 137.207  1.00 70.45           C
ATOM   4378  N   HIS C 126     149.774 163.638 138.318  1.00 77.90           N
ATOM   4379  CA  HIS C 126     149.472 163.462 139.739  1.00 72.71           C
ATOM   4380  C   HIS C 126     148.237 162.606 140.005  1.00 76.94           C
ATOM   4381  O   HIS C 126     147.727 162.599 141.129  1.00 83.56           O
ATOM   4382  CB  HIS C 126     149.309 164.811 140.451  1.00 78.08           C
ATOM   4383  CG  HIS C 126     150.602 165.461 140.829  1.00 81.87           C
ATOM   4384  ND1 HIS C 126     150.932 166.740 140.438  1.00 84.51           N
ATOM   4385  CD2 HIS C 126     151.644 165.012 141.568  1.00 83.22           C
ATOM   4386  CE1 HIS C 126     152.123 167.051 140.917  1.00 85.45           C
ATOM   4387  NE2 HIS C 126     152.577 166.019 141.606  1.00 87.26           N
ATOM   4388  N   ILE C 127     147.738 161.879 139.012  1.00 64.71           N
ATOM   4389  CA  ILE C 127     146.512 161.098 139.181  1.00 61.69           C
ATOM   4390  C   ILE C 127     146.752 159.765 139.894  1.00 69.79           C
ATOM   4391  O   ILE C 127     146.012 159.452 140.838  1.00 81.64           O
ATOM   4392  CB  ILE C 127     145.812 160.884 137.829  1.00 61.90           C
ATOM   4393  CG1 ILE C 127     145.205 162.198 137.339  1.00 61.56           C
ATOM   4394  CG2 ILE C 127     144.730 159.832 137.946  1.00 69.87           C
ATOM   4395  CD1 ILE C 127     144.718 162.149 135.910  1.00 66.95           C
ATOM   4396  N   PRO C 128     147.742 158.947 139.507  1.00 63.12           N
ATOM   4397  CA  PRO C 128     147.859 157.608 140.123  1.00 65.93           C
ATOM   4398  C   PRO C 128     148.146 157.621 141.618  1.00 70.29           C
ATOM   4399  O   PRO C 128     147.949 156.591 142.282  1.00 74.96           O
ATOM   4400  CB  PRO C 128     149.014 156.963 139.344  1.00 63.54           C
ATOM   4401  CG  PRO C 128     149.075 157.712 138.068  1.00 68.52           C
ATOM   4402  CD  PRO C 128     148.734 159.117 138.430  1.00 66.07           C
ATOM   4403  N   PHE C 129     148.626 158.739 142.164  1.00 59.50           N
ATOM   4404  CA  PHE C 129     148.907 158.796 143.593  1.00 58.55           C
ATOM   4405  C   PHE C 129     147.641 158.602 144.416  1.00 67.12           C
ATOM   4406  O   PHE C 129     147.687 157.991 145.491  1.00 75.29           O
ATOM   4407  CB  PHE C 129     149.579 160.124 143.939  1.00 64.46           C
ATOM   4408  CG  PHE C 129     149.763 160.348 145.409  1.00 65.99           C
ATOM   4409  CD1 PHE C 129     150.700 159.620 146.121  1.00 63.94           C
ATOM   4410  CD2 PHE C 129     149.010 161.296 146.078  1.00 65.47           C
ATOM   4411  CE1 PHE C 129     150.877 159.827 147.473  1.00 66.38           C
ATOM   4412  CE2 PHE C 129     149.183 161.508 147.431  1.00 69.96           C
ATOM   4413  CZ  PHE C 129     150.119 160.774 148.129  1.00 71.66           C
ATOM   4414  N   LEU C 130     146.505 159.105 143.928  1.00 61.65           N
ATOM   4415  CA  LEU C 130     145.243 158.895 144.630  1.00 67.43           C
ATOM   4416  C   LEU C 130     144.891 157.414 144.700  1.00 69.51           C
ATOM   4417  O   LEU C 130     144.461 156.918 145.749  1.00 80.67           O
ATOM   4418  CB  LEU C 130     144.126 159.679 143.942  1.00 64.17           C
ATOM   4419  CG  LEU C 130     144.258 161.202 143.952  1.00 67.81           C
ATOM   4420  CD1 LEU C 130     143.078 161.840 143.242  1.00 70.40           C
ATOM   4421  CD2 LEU C 130     144.376 161.721 145.376  1.00 73.72           C
ATOM   4422  N   GLY C 131     145.068 156.692 143.592  1.00 48.88           N
ATOM   4423  CA  GLY C 131     144.801 155.264 143.606  1.00 59.08           C
ATOM   4424  C   GLY C 131     145.735 154.512 144.533  1.00 62.58           C
ATOM   4425  O   GLY C 131     145.315 153.596 145.248  1.00 63.01           O
ATOM   4426  N   THR C 132     147.016 154.891 144.537  1.00 65.41           N
ATOM   4427  CA  THR C 132     147.956 154.256 145.456  1.00 58.57           C
ATOM   4428  C   THR C 132     147.551 154.495 146.906  1.00 55.19           C
ATOM   4429  O   THR C 132     147.589 153.571 147.728  1.00 67.41           O
ATOM   4430  CB  THR C 132     149.375 154.767 145.209  1.00 63.53           C
ATOM   4431  OG1 THR C 132     149.416 156.185 145.404  1.00 68.91           O
ATOM   4432  CG2 THR C 132     149.823 154.437 143.793  1.00 65.04           C
ATOM   4433  N   VAL C 133     147.150 155.724 147.236  1.00 54.99           N
ATOM   4434  CA  VAL C 133     146.711 156.027 148.597  1.00 63.18           C
ATOM   4435  C   VAL C 133     145.494 155.189 148.964  1.00 60.90           C
ATOM   4436  O   VAL C 133     145.429 154.595 150.051  1.00 68.93           O
ATOM   4437  CB  VAL C 133     146.423 157.532 148.739  1.00 62.51           C
ATOM   4438  CG1 VAL C 133     145.632 157.806 150.006  1.00 61.74           C
ATOM   4439  CG2 VAL C 133     147.720 158.317 148.744  1.00 67.32           C
ATOM   4440  N   GLY C 134     144.513 155.127 148.061  1.00 50.11           N
ATOM   4441  CA  GLY C 134     143.310 154.363 148.337  1.00 53.16           C
ATOM   4442  C   GLY C 134     143.574 152.884 148.528  1.00 58.75           C
ATOM   4443  O   GLY C 134     142.910 152.232 149.338  1.00 61.15           O
ATOM   4444  N   SER C 135     144.535 152.332 147.790  1.00 57.75           N
ATOM   4445  CA  SER C 135     144.867 150.922 147.936  1.00 52.93           C
ATOM   4446  C   SER C 135     145.824 150.637 149.087  1.00 57.97           C
ATOM   4447  O   SER C 135     145.956 149.474 149.484  1.00 60.26           O
ATOM   4448  CB  SER C 135     145.470 150.385 146.635  1.00 58.63           C
ATOM   4449  OG  SER C 135     144.502 150.357 145.601  1.00 67.80           O
ATOM   4450  N   ILE C 136     146.489 151.653 149.633  1.00 55.99           N
ATOM   4451  CA  ILE C 136     147.497 151.410 150.663  1.00 44.32           C
ATOM   4452  C   ILE C 136     146.969 151.687 152.068  1.00 57.43           C
ATOM   4453  O   ILE C 136     147.252 150.923 152.995  1.00 72.02           O
ATOM   4454  CB  ILE C 136     148.760 152.241 150.361  1.00 55.85           C
ATOM   4455  CG1 ILE C 136     149.546 151.615 149.208  1.00 62.36           C
ATOM   4456  CG2 ILE C 136     149.643 152.356 151.589  1.00 56.33           C
ATOM   4457  CD1 ILE C 136     150.652 152.497 148.673  1.00 61.73           C
ATOM   4458  N   SER C 137     146.198 152.761 152.256  1.00 60.20           N
ATOM   4459  CA  SER C 137     145.881 153.221 153.610  1.00 60.09           C
ATOM   4460  C   SER C 137     145.272 152.161 154.532  1.00 62.62           C
ATOM   4461  O   SER C 137     145.723 152.064 155.692  1.00 72.14           O
ATOM   4462  CB  SER C 137     144.963 154.447 153.527  1.00 60.26           C
ATOM   4463  OG  SER C 137     144.561 154.871 154.817  1.00 70.46           O
ATOM   4464  N   PRO C 138     144.270 151.369 154.121  1.00 54.84           N
ATOM   4465  CA  PRO C 138     143.695 150.393 155.064  1.00 62.85           C
ATOM   4466  C   PRO C 138     144.705 149.398 155.607  1.00 68.97           C
ATOM   4467  O   PRO C 138     144.606 148.996 156.773  1.00 70.86           O
ATOM   4468  CB  PRO C 138     142.613 149.700 154.226  1.00 62.11           C
ATOM   4469  CG  PRO C 138     142.239 150.704 153.206  1.00 64.58           C
ATOM   4470  CD  PRO C 138     143.521 151.389 152.851  1.00 61.27           C
ATOM   4471  N   TYR C 139     145.678 148.986 154.794  1.00 62.20           N
ATOM   4472  CA  TYR C 139     146.681 148.041 155.271  1.00 58.64           C
ATOM   4473  C   TYR C 139     147.572 148.668 156.336  1.00 66.33           C
ATOM   4474  O   TYR C 139     147.942 148.006 157.313  1.00 76.60           O
ATOM   4475  CB  TYR C 139     147.507 147.525 154.096  1.00 52.18           C
ATOM   4476  CG  TYR C 139     146.698 146.698 153.126  1.00 57.28           C
ATOM   4477  CD1 TYR C 139     145.977 145.597 153.561  1.00 56.28           C
ATOM   4478  CD2 TYR C 139     146.648 147.022 151.779  1.00 65.42           C
ATOM   4479  CE1 TYR C 139     145.233 144.839 152.683  1.00 60.48           C
ATOM   4480  CE2 TYR C 139     145.906 146.269 150.891  1.00 64.85           C
ATOM   4481  CZ  TYR C 139     145.200 145.178 151.350  1.00 64.31           C
ATOM   4482  OH  TYR C 139     144.459 144.423 150.471  1.00 65.68           O
ATOM   4483  N   ILE C 140     147.924 149.944 156.167  1.00 49.31           N
ATOM   4484  CA  ILE C 140     148.704 150.640 157.187  1.00 47.65           C
ATOM   4485  C   ILE C 140     147.915 150.719 158.487  1.00 53.66           C
ATOM   4486  O   ILE C 140     148.453 150.482 159.579  1.00 65.22           O
ATOM   4487  CB  ILE C 140     149.118 152.036 156.690  1.00 50.25           C
ATOM   4488  CG1 ILE C 140     150.239 151.923 155.658  1.00 53.51           C
ATOM   4489  CG2 ILE C 140     149.559 152.913 157.849  1.00 58.99           C
ATOM   4490  CD1 ILE C 140     150.611 153.241 155.022  1.00 58.71           C
ATOM   4491  N   GLY C 141     146.626 151.051 158.391  1.00 53.43           N
ATOM   4492  CA  GLY C 141     145.798 151.067 159.589  1.00 62.53           C
ATOM   4493  C   GLY C 141     145.733 149.713 160.271  1.00 64.99           C
ATOM   4494  O   GLY C 141     145.827 149.614 161.500  1.00 69.83           O
ATOM   4495  N   LEU C 142     145.579 148.648 159.479  1.00 60.89           N
ATOM   4496  CA  LEU C 142     145.516 147.304 160.042  1.00 60.65           C
ATOM   4497  C   LEU C 142     146.815 146.938 160.747  1.00 66.35           C
ATOM   4498  O   LEU C 142     146.792 146.337 161.825  1.00 77.79           O
ATOM   4499  CB  LEU C 142     145.200 146.289 158.946  1.00 58.94           C
ATOM   4500  CG  LEU C 142     145.264 144.818 159.361  1.00 59.59           C
ATOM   4501  CD1 LEU C 142     144.228 144.513 160.430  1.00 63.63           C
ATOM   4502  CD2 LEU C 142     145.079 143.911 158.156  1.00 64.58           C
ATOM   4503  N   PHE C 143     147.958 147.281 160.148  1.00 68.68           N
ATOM   4504  CA  PHE C 143     149.236 147.002 160.797  1.00 71.96           C
ATOM   4505  C   PHE C 143     149.366 147.767 162.107  1.00 73.10           C
ATOM   4506  O   PHE C 143     149.817 147.213 163.122  1.00 79.11           O
ATOM   4507  CB  PHE C 143     150.390 147.354 159.860  1.00 73.32           C
ATOM   4508  CG  PHE C 143     151.715 147.485 160.555  1.00 74.94           C
ATOM   4509  CD1 PHE C 143     152.289 146.400 161.195  1.00 75.48           C
ATOM   4510  CD2 PHE C 143     152.385 148.696 160.571  1.00 75.96           C
ATOM   4511  CE1 PHE C 143     153.507 146.521 161.836  1.00 77.10           C
ATOM   4512  CE2 PHE C 143     153.603 148.822 161.209  1.00 76.60           C
ATOM   4513  CZ  PHE C 143     154.164 147.734 161.842  1.00 76.61           C
ATOM   4514  N   GLY C 144     148.975 149.043 162.102  1.00 61.88           N
ATOM   4515  CA  GLY C 144     149.047 149.829 163.321  1.00 59.56           C
ATOM   4516  C   GLY C 144     148.181 149.263 164.428  1.00 58.33           C
ATOM   4517  O   GLY C 144     148.540 149.328 165.606  1.00 68.31           O
ATOM   4518  N   THR C 145     147.025 148.704 164.068  1.00 64.95           N
ATOM   4519  CA  THR C 145     146.167 148.096 165.081  1.00 67.02           C
ATOM   4520  C   THR C 145     146.724 146.759 165.561  1.00 68.94           C
ATOM   4521  O   THR C 145     146.667 146.448 166.759  1.00 75.66           O
ATOM   4522  CB  THR C 145     144.754 147.915 164.534  1.00 74.86           C
ATOM   4523  OG1 THR C 145     144.310 149.143 163.943  1.00 81.87           O
ATOM   4524  CG2 THR C 145     143.801 147.528 165.650  1.00 71.31           C
ATOM   4525  N   VAL C 146     147.257 145.954 164.639  1.00 74.62           N
ATOM   4526  CA  VAL C 146     147.752 144.628 164.990  1.00 77.22           C
ATOM   4527  C   VAL C 146     148.951 144.732 165.922  1.00 85.57           C
ATOM   4528  O   VAL C 146     149.121 143.906 166.825  1.00 90.08           O
ATOM   4529  CB  VAL C 146     148.083 143.830 163.715  1.00 77.74           C
ATOM   4530  CG1 VAL C 146     148.947 142.623 164.036  1.00 78.65           C
ATOM   4531  CG2 VAL C 146     146.802 143.387 163.027  1.00 81.22           C
ATOM   4532  N   TRP C 147     149.798 145.745 165.725  1.00 97.37           N
ATOM   4533  CA  TRP C 147     150.932 145.941 166.628  1.00 92.84           C
ATOM   4534  C   TRP C 147     150.463 146.098 168.073  1.00 85.31           C
ATOM   4535  O   TRP C 147     150.922 145.381 168.977  1.00 89.53           O
ATOM   4536  CB  TRP C 147     151.733 147.162 166.173  1.00 89.59           C
ATOM   4537  CG  TRP C 147     152.757 147.658 167.143  1.00 88.64           C
ATOM   4538  CD1 TRP C 147     152.573 148.584 168.126  1.00 92.64           C
ATOM   4539  CD2 TRP C 147     154.138 147.284 167.197  1.00 91.27           C
ATOM   4540  NE1 TRP C 147     153.750 148.798 168.801  1.00 93.97           N
ATOM   4541  CE2 TRP C 147     154.727 148.012 168.248  1.00 94.09           C
ATOM   4542  CE3 TRP C 147     154.933 146.399 166.463  1.00 93.58           C
ATOM   4543  CZ2 TRP C 147     156.072 147.883 168.584  1.00 94.78           C
ATOM   4544  CZ3 TRP C 147     156.267 146.271 166.798  1.00 96.05           C
ATOM   4545  CH2 TRP C 147     156.823 147.008 167.850  1.00 96.00           C
ATOM   4546  N   GLY C 148     149.523 147.016 168.301  1.00 78.13           N
ATOM   4547  CA  GLY C 148     149.014 147.227 169.644  1.00 83.00           C
ATOM   4548  C   GLY C 148     148.293 146.015 170.200  1.00 84.17           C
ATOM   4549  O   GLY C 148     148.418 145.698 171.385  1.00 92.35           O
ATOM   4550  N   ILE C 149     147.523 145.323 169.357  1.00 89.85           N
ATOM   4551  CA  ILE C 149     146.792 144.151 169.832  1.00 92.01           C
ATOM   4552  C   ILE C 149     147.757 143.050 170.256  1.00 90.39           C
ATOM   4553  O   ILE C 149     147.560 142.397 171.289  1.00 95.73           O
ATOM   4554  CB  ILE C 149     145.806 143.663 168.756  1.00 96.61           C
ATOM   4555  CG1 ILE C 149     144.642 144.646 168.629  1.00 99.77           C
ATOM   4556  CG2 ILE C 149     145.293 142.270 169.088  1.00 91.28           C
ATOM   4557  CD1 ILE C 149     143.769 144.399 167.428  1.00 97.27           C
ATOM   4558  N   MET C 150     148.809 142.821 169.469  1.00 94.23           N
ATOM   4559  CA  MET C 150     149.797 141.811 169.826  1.00 95.72           C
ATOM   4560  C   MET C 150     150.509 142.174 171.121  1.00 96.74           C
ATOM   4561  O   MET C 150     150.755 141.306 171.967  1.00101.11           O
ATOM   4562  CB  MET C 150     150.802 141.638 168.689  1.00100.40           C
ATOM   4563  CG  MET C 150     150.228 140.950 167.461  1.00103.00           C
ATOM   4564  SD  MET C 150     151.455 140.700 166.166  1.00110.84           S
ATOM   4565  CE  MET C 150     152.144 142.347 166.028  1.00 99.45           C
ATOM   4566  N   HIS C 151     150.852 143.454 171.297  1.00 98.84           N
ATOM   4567  CA  HIS C 151     151.491 143.853 172.547  1.00 98.96           C
ATOM   4568  C   HIS C 151     150.552 143.678 173.737  1.00 98.08           C
ATOM   4569  O   HIS C 151     150.985 143.265 174.821  1.00 96.21           O
ATOM   4570  CB  HIS C 151     151.997 145.289 172.448  1.00 97.14           C
ATOM   4571  CG  HIS C 151     153.393 145.391 171.920  1.00 98.69           C
ATOM   4572  ND1 HIS C 151     153.692 145.277 170.580  1.00100.02           N
ATOM   4573  CD2 HIS C 151     154.574 145.579 172.555  1.00 98.76           C
ATOM   4574  CE1 HIS C 151     154.996 145.396 170.411  1.00 98.74           C
ATOM   4575  NE2 HIS C 151     155.554 145.582 171.593  1.00 99.27           N
ATOM   4576  N   ALA C 152     149.265 143.980 173.556  1.00 95.42           N
ATOM   4577  CA  ALA C 152     148.299 143.764 174.629  1.00 93.55           C
ATOM   4578  C   ALA C 152     148.181 142.285 174.977  1.00 93.10           C
ATOM   4579  O   ALA C 152     148.088 141.923 176.155  1.00 90.95           O
ATOM   4580  CB  ALA C 152     146.937 144.333 174.232  1.00 95.02           C
ATOM   4581  N   PHE C 153     148.174 141.415 173.963  1.00 96.75           N
ATOM   4582  CA  PHE C 153     148.137 139.977 174.221  1.00 92.46           C
ATOM   4583  C   PHE C 153     149.377 139.521 174.978  1.00 94.53           C
ATOM   4584  O   PHE C 153     149.283 138.711 175.909  1.00 98.67           O
ATOM   4585  CB  PHE C 153     148.007 139.207 172.907  1.00 93.75           C
ATOM   4586  CG  PHE C 153     146.592 138.885 172.527  1.00 96.61           C
ATOM   4587  CD1 PHE C 153     145.757 138.221 173.409  1.00 97.44           C
ATOM   4588  CD2 PHE C 153     146.096 139.242 171.284  1.00 98.32           C
ATOM   4589  CE1 PHE C 153     144.455 137.920 173.060  1.00 95.37           C
ATOM   4590  CE2 PHE C 153     144.795 138.945 170.930  1.00 98.93           C
ATOM   4591  CZ  PHE C 153     143.973 138.284 171.820  1.00 95.20           C
ATOM   4592  N   ILE C 154     150.549 140.027 174.590  1.00 99.99           N
ATOM   4593  CA  ILE C 154     151.783 139.657 175.279  1.00 98.21           C
ATOM   4594  C   ILE C 154     151.734 140.102 176.734  1.00 97.41           C
ATOM   4595  O   ILE C 154     152.122 139.356 177.641  1.00100.24           O
ATOM   4596  CB  ILE C 154     153.002 140.247 174.545  1.00101.54           C
ATOM   4597  CG1 ILE C 154     153.202 139.552 173.197  1.00103.46           C
ATOM   4598  CG2 ILE C 154     154.255 140.119 175.398  1.00 98.57           C
ATOM   4599  CD1 ILE C 154     154.221 140.231 172.308  1.00 99.85           C
ATOM   4600  N   ALA C 155     151.253 141.322 176.981  1.00100.98           N
ATOM   4601  CA  ALA C 155     151.136 141.808 178.353  1.00105.06           C
ATOM   4602  C   ALA C 155     150.150 140.969 179.160  1.00105.34           C
ATOM   4603  O   ALA C 155     150.417 140.630 180.319  1.00104.01           O
ATOM   4604  CB  ALA C 155     150.716 143.277 178.354  1.00104.89           C
ATOM   4605  N   LEU C 156     149.005 140.624 178.566  1.00113.39           N
ATOM   4606  CA  LEU C 156     147.995 139.847 179.274  1.00109.95           C
ATOM   4607  C   LEU C 156     148.427 138.408 179.514  1.00109.71           C
ATOM   4608  O   LEU C 156     147.903 137.763 180.428  1.00111.87           O
ATOM   4609  CB  LEU C 156     146.677 139.863 178.498  1.00111.28           C
ATOM   4610  CG  LEU C 156     145.781 141.088 178.684  1.00111.76           C
ATOM   4611  CD1 LEU C 156     144.570 141.007 177.767  1.00111.21           C
ATOM   4612  CD2 LEU C 156     145.350 141.224 180.135  1.00109.80           C
ATOM   4613  N   GLY C 157     149.356 137.889 178.710  1.00111.29           N
ATOM   4614  CA  GLY C 157     149.805 136.520 178.905  1.00110.25           C
ATOM   4615  C   GLY C 157     150.451 136.294 180.259  1.00111.31           C
ATOM   4616  O   GLY C 157     150.316 135.220 180.850  1.00113.41           O
ATOM   4617  N   ALA C 158     151.161 137.300 180.769  1.00120.25           N
ATOM   4618  CA  ALA C 158     151.871 137.164 182.035  1.00122.09           C
ATOM   4619  C   ALA C 158     151.004 137.511 183.240  1.00125.58           C
ATOM   4620  O   ALA C 158     151.097 136.847 184.278  1.00127.33           O
ATOM   4621  CB  ALA C 158     153.125 138.043 182.029  1.00121.10           C
ATOM   4622  N   VAL C 159     150.162 138.537 183.128  1.00131.07           N
ATOM   4623  CA  VAL C 159     149.338 138.982 184.248  1.00130.51           C
ATOM   4624  C   VAL C 159     148.189 138.005 184.461  1.00129.08           C
ATOM   4625  O   VAL C 159     147.900 137.168 183.599  1.00126.67           O
ATOM   4626  CB  VAL C 159     148.809 140.410 184.020  1.00129.61           C
ATOM   4627  CG1 VAL C 159     149.949 141.345 183.646  1.00127.80           C
ATOM   4628  CG2 VAL C 159     147.731 140.413 182.948  1.00128.02           C
ATOM   4629  N   LYS C 160     147.527 138.107 185.612  1.00135.07           N
ATOM   4630  CA  LYS C 160     146.408 137.238 185.944  1.00136.43           C
ATOM   4631  C   LYS C 160     145.274 138.073 186.520  1.00134.63           C
ATOM   4632  O   LYS C 160     145.488 139.165 187.054  1.00133.51           O
ATOM   4633  CB  LYS C 160     146.816 136.143 186.938  1.00136.21           C
ATOM   4634  CG  LYS C 160     147.437 136.669 188.222  1.00133.64           C
ATOM   4635  CD  LYS C 160     147.761 135.537 189.184  1.00133.49           C
ATOM   4636  CE  LYS C 160     148.352 136.066 190.480  1.00134.29           C
ATOM   4637  NZ  LYS C 160     148.651 134.970 191.443  1.00134.72           N
ATOM   4638  N   GLN C 161     144.057 137.537 186.403  1.00133.77           N
ATOM   4639  CA  GLN C 161     142.847 138.176 186.924  1.00133.94           C
ATOM   4640  C   GLN C 161     142.653 139.573 186.334  1.00134.21           C
ATOM   4641  O   GLN C 161     142.476 140.559 187.051  1.00133.87           O
ATOM   4642  CB  GLN C 161     142.865 138.224 188.455  1.00133.67           C
ATOM   4643  CG  GLN C 161     142.643 136.876 189.120  1.00133.12           C
ATOM   4644  CD  GLN C 161     141.254 136.323 188.866  1.00133.99           C
ATOM   4645  OE1 GLN C 161     140.274 137.068 188.831  1.00134.28           O
ATOM   4646  NE2 GLN C 161     141.162 135.011 188.687  1.00133.70           N
ATOM   4647  N   ALA C 162     142.694 139.650 185.005  1.00127.24           N
ATOM   4648  CA  ALA C 162     142.442 140.913 184.326  1.00126.10           C
ATOM   4649  C   ALA C 162     140.996 141.348 184.532  1.00126.57           C
ATOM   4650  O   ALA C 162     140.074 140.529 184.515  1.00126.95           O
ATOM   4651  CB  ALA C 162     142.749 140.784 182.834  1.00126.62           C
ATOM   4652  N   THR C 163     140.801 142.653 184.726  1.00132.68           N
ATOM   4653  CA  THR C 163     139.488 143.215 185.012  1.00134.09           C
ATOM   4654  C   THR C 163     139.014 144.127 183.876  1.00131.50           C
ATOM   4655  O   THR C 163     138.079 144.916 184.052  1.00131.18           O
ATOM   4656  CB  THR C 163     139.537 143.954 186.356  1.00135.53           C
ATOM   4657  OG1 THR C 163     140.099 143.081 187.342  1.00135.74           O
ATOM   4658  CG2 THR C 163     138.138 144.319 186.856  1.00134.22           C
ATOM   4659  N   LEU C 164     139.647 144.027 182.706  1.00125.28           N
ATOM   4660  CA  LEU C 164     139.307 144.819 181.523  1.00128.91           C
ATOM   4661  C   LEU C 164     139.511 146.316 181.752  1.00131.39           C
ATOM   4662  O   LEU C 164     139.081 147.140 180.939  1.00132.23           O
ATOM   4663  CB  LEU C 164     137.870 144.538 181.059  1.00129.36           C
ATOM   4664  CG  LEU C 164     137.478 144.877 179.617  1.00129.17           C
ATOM   4665  CD1 LEU C 164     138.326 144.101 178.624  1.00127.35           C
ATOM   4666  CD2 LEU C 164     135.997 144.617 179.386  1.00127.30           C
ATOM   4667  N   GLN C 165     140.170 146.687 182.847  1.00125.51           N
ATOM   4668  CA  GLN C 165     140.461 148.081 183.144  1.00123.95           C
ATOM   4669  C   GLN C 165     141.858 148.499 182.711  1.00122.33           C
ATOM   4670  O   GLN C 165     142.137 149.701 182.649  1.00122.41           O
ATOM   4671  CB  GLN C 165     140.290 148.348 184.644  1.00125.43           C
ATOM   4672  CG  GLN C 165     141.298 147.619 185.517  1.00127.39           C
ATOM   4673  CD  GLN C 165     141.054 147.836 186.997  1.00126.18           C
ATOM   4674  OE1 GLN C 165     140.151 148.574 187.388  1.00126.33           O
ATOM   4675  NE2 GLN C 165     141.860 147.188 187.830  1.00124.10           N
ATOM   4676  N   MET C 166     142.736 147.544 182.411  1.00119.99           N
ATOM   4677  CA  MET C 166     144.099 147.854 182.000  1.00122.39           C
ATOM   4678  C   MET C 166     144.265 147.905 180.488  1.00123.10           C
ATOM   4679  O   MET C 166     145.116 148.653 179.993  1.00123.44           O
ATOM   4680  CB  MET C 166     145.069 146.823 182.583  1.00122.95           C
ATOM   4681  CG  MET C 166     144.965 146.655 184.091  1.00125.62           C
ATOM   4682  SD  MET C 166     145.803 145.173 184.686  1.00133.28           S
ATOM   4683  CE  MET C 166     147.484 145.500 184.163  1.00123.60           C
ATOM   4684  N   VAL C 167     143.474 147.128 179.742  1.00109.31           N
ATOM   4685  CA  VAL C 167     143.636 147.051 178.291  1.00109.98           C
ATOM   4686  C   VAL C 167     142.699 147.978 177.531  1.00108.83           C
ATOM   4687  O   VAL C 167     142.782 148.044 176.294  1.00111.08           O
ATOM   4688  CB  VAL C 167     143.429 145.606 177.796  1.00108.24           C
ATOM   4689  CG1 VAL C 167     144.570 144.720 178.263  1.00107.14           C
ATOM   4690  CG2 VAL C 167     142.095 145.067 178.283  1.00105.78           C
ATOM   4691  N   ALA C 168     141.808 148.689 178.221  1.00 82.40           N
ATOM   4692  CA  ALA C 168     140.909 149.618 177.538  1.00 80.18           C
ATOM   4693  C   ALA C 168     141.644 150.730 176.796  1.00 85.16           C
ATOM   4694  O   ALA C 168     141.270 151.020 175.644  1.00 91.80           O
ATOM   4695  CB  ALA C 168     139.899 150.185 178.541  1.00 82.50           C
ATOM   4696  N   PRO C 169     142.655 151.399 177.369  1.00 84.34           N
ATOM   4697  CA  PRO C 169     143.359 152.433 176.592  1.00 82.54           C
ATOM   4698  C   PRO C 169     144.008 151.904 175.327  1.00 85.76           C
ATOM   4699  O   PRO C 169     144.079 152.635 174.331  1.00 92.15           O
ATOM   4700  CB  PRO C 169     144.403 152.968 177.582  1.00 86.58           C
ATOM   4701  CG  PRO C 169     143.853 152.648 178.920  1.00 89.28           C
ATOM   4702  CD  PRO C 169     143.159 151.336 178.753  1.00 89.42           C
ATOM   4703  N   GLY C 170     144.482 150.657 175.331  1.00 80.86           N
ATOM   4704  CA  GLY C 170     145.040 150.090 174.114  1.00 82.99           C
ATOM   4705  C   GLY C 170     144.023 150.006 172.991  1.00 87.23           C
ATOM   4706  O   GLY C 170     144.308 150.384 171.852  1.00 88.92           O
ATOM   4707  N   ILE C 171     142.817 149.526 173.301  1.00 76.83           N
ATOM   4708  CA  ILE C 171     141.757 149.459 172.299  1.00 72.17           C
ATOM   4709  C   ILE C 171     141.358 150.860 171.854  1.00 71.97           C
ATOM   4710  O   ILE C 171     141.121 151.110 170.662  1.00 83.28           O
ATOM   4711  CB  ILE C 171     140.552 148.678 172.854  1.00 70.36           C
ATOM   4712  CG1 ILE C 171     140.962 147.249 173.209  1.00 74.76           C
ATOM   4713  CG2 ILE C 171     139.410 148.672 171.853  1.00 77.11           C
ATOM   4714  CD1 ILE C 171     139.940 146.511 174.043  1.00 77.43           C
ATOM   4715  N   ALA C 172     141.271 151.793 172.806  1.00 62.35           N
ATOM   4716  CA  ALA C 172     140.893 153.160 172.468  1.00 68.45           C
ATOM   4717  C   ALA C 172     141.898 153.788 171.512  1.00 75.22           C
ATOM   4718  O   ALA C 172     141.516 154.501 170.577  1.00 84.25           O
ATOM   4719  CB  ALA C 172     140.760 153.998 173.739  1.00 72.01           C
ATOM   4720  N   GLU C 173     143.188 153.535 171.730  1.00 75.98           N
ATOM   4721  CA  GLU C 173     144.210 154.053 170.829  1.00 74.04           C
ATOM   4722  C   GLU C 173     144.217 153.326 169.491  1.00 75.07           C
ATOM   4723  O   GLU C 173     144.486 153.946 168.457  1.00 84.44           O
ATOM   4724  CB  GLU C 173     145.587 153.955 171.488  1.00 77.35           C
ATOM   4725  CG  GLU C 173     145.782 154.908 172.656  1.00 83.47           C
ATOM   4726  CD  GLU C 173     147.200 155.432 172.750  1.00 87.42           C
ATOM   4727  OE1 GLU C 173     147.599 156.227 171.873  1.00 86.25           O
ATOM   4728  OE2 GLU C 173     147.915 155.050 173.700  1.00 85.07           O
ATOM   4729  N   ALA C 174     143.930 152.023 169.489  1.00 59.46           N
ATOM   4730  CA  ALA C 174     143.965 151.259 168.247  1.00 57.51           C
ATOM   4731  C   ALA C 174     142.829 151.652 167.311  1.00 54.81           C
ATOM   4732  O   ALA C 174     143.011 151.683 166.088  1.00 62.28           O
ATOM   4733  CB  ALA C 174     143.914 149.764 168.553  1.00 60.40           C
ATOM   4734  N   LEU C 175     141.648 151.946 167.859  1.00 57.29           N
ATOM   4735  CA  LEU C 175     140.497 152.233 167.003  1.00 62.34           C
ATOM   4736  C   LEU C 175     140.672 153.529 166.214  1.00 70.31           C
ATOM   4737  O   LEU C 175     140.181 153.638 165.078  1.00 76.21           O
ATOM   4738  CB  LEU C 175     139.223 152.295 167.844  1.00 65.39           C
ATOM   4739  CG  LEU C 175     138.648 150.949 168.291  1.00 69.66           C
ATOM   4740  CD1 LEU C 175     137.637 151.140 169.411  1.00 69.57           C
ATOM   4741  CD2 LEU C 175     138.023 150.215 167.117  1.00 66.91           C
ATOM   4742  N   ILE C 176     141.356 154.517 166.795  1.00 63.19           N
ATOM   4743  CA  ILE C 176     141.486 155.820 166.149  1.00 62.65           C
ATOM   4744  C   ILE C 176     142.287 155.706 164.858  1.00 70.30           C
ATOM   4745  O   ILE C 176     142.004 156.401 163.873  1.00 75.70           O
ATOM   4746  CB  ILE C 176     142.115 156.831 167.123  1.00 62.32           C
ATOM   4747  CG1 ILE C 176     141.287 156.918 168.405  1.00 63.83           C
ATOM   4748  CG2 ILE C 176     142.221 158.201 166.479  1.00 62.93           C
ATOM   4749  CD1 ILE C 176     141.974 157.670 169.523  1.00 68.49           C
ATOM   4750  N   ALA C 177     143.297 154.834 164.839  1.00 67.84           N
ATOM   4751  CA  ALA C 177     144.096 154.652 163.631  1.00 63.50           C
ATOM   4752  C   ALA C 177     143.235 154.155 162.476  1.00 69.63           C
ATOM   4753  O   ALA C 177     143.314 154.676 161.357  1.00 74.83           O
ATOM   4754  CB  ALA C 177     145.245 153.682 163.905  1.00 59.13           C
ATOM   4755  N   THR C 178     142.394 153.153 162.736  1.00 66.77           N
ATOM   4756  CA  THR C 178     141.514 152.637 161.693  1.00 65.44           C
ATOM   4757  C   THR C 178     140.503 153.689 161.255  1.00 67.35           C
ATOM   4758  O   THR C 178     140.195 153.804 160.060  1.00 72.14           O
ATOM   4759  CB  THR C 178     140.801 151.379 162.185  1.00 64.09           C
ATOM   4760  OG1 THR C 178     141.765 150.466 162.721  1.00 69.08           O
ATOM   4761  CG2 THR C 178     140.062 150.705 161.041  1.00 64.82           C
ATOM   4762  N   ALA C 179     139.973 154.464 162.205  1.00 53.17           N
ATOM   4763  CA  ALA C 179     139.023 155.513 161.844  1.00 51.80           C
ATOM   4764  C   ALA C 179     139.663 156.533 160.908  1.00 50.77           C
ATOM   4765  O   ALA C 179     139.080 156.910 159.881  1.00 62.19           O
ATOM   4766  CB  ALA C 179     138.491 156.195 163.104  1.00 56.64           C
ATOM   4767  N   ILE C 180     140.876 156.977 161.241  1.00 54.12           N
ATOM   4768  CA  ILE C 180     141.566 157.956 160.406  1.00 57.03           C
ATOM   4769  C   ILE C 180     141.894 157.358 159.045  1.00 59.64           C
ATOM   4770  O   ILE C 180     141.806 158.038 158.014  1.00 68.87           O
ATOM   4771  CB  ILE C 180     142.828 158.475 161.120  1.00 63.34           C
ATOM   4772  CG1 ILE C 180     142.447 159.213 162.403  1.00 67.71           C
ATOM   4773  CG2 ILE C 180     143.620 159.397 160.211  1.00 63.89           C
ATOM   4774  CD1 ILE C 180     143.626 159.531 163.294  1.00 69.88           C
ATOM   4775  N   GLY C 181     142.274 156.078 159.014  1.00 58.74           N
ATOM   4776  CA  GLY C 181     142.560 155.437 157.740  1.00 63.10           C
ATOM   4777  C   GLY C 181     141.352 155.401 156.826  1.00 63.36           C
ATOM   4778  O   GLY C 181     141.447 155.711 155.635  1.00 67.71           O
ATOM   4779  N   LEU C 182     140.193 155.030 157.374  1.00 59.75           N
ATOM   4780  CA  LEU C 182     138.973 155.012 156.572  1.00 51.36           C
ATOM   4781  C   LEU C 182     138.612 156.411 156.085  1.00 50.18           C
ATOM   4782  O   LEU C 182     138.238 156.598 154.916  1.00 60.17           O
ATOM   4783  CB  LEU C 182     137.823 154.415 157.380  1.00 59.35           C
ATOM   4784  CG  LEU C 182     137.534 152.927 157.185  1.00 65.22           C
ATOM   4785  CD1 LEU C 182     138.701 152.078 157.662  1.00 65.62           C
ATOM   4786  CD2 LEU C 182     136.260 152.544 157.914  1.00 64.26           C
ATOM   4787  N   PHE C 183     138.719 157.408 156.969  1.00 57.22           N
ATOM   4788  CA  PHE C 183     138.396 158.775 156.576  1.00 55.65           C
ATOM   4789  C   PHE C 183     139.302 159.251 155.449  1.00 54.87           C
ATOM   4790  O   PHE C 183     138.846 159.919 154.514  1.00 64.62           O
ATOM   4791  CB  PHE C 183     138.506 159.709 157.779  1.00 67.92           C
ATOM   4792  CG  PHE C 183     138.363 161.161 157.430  1.00 68.41           C
ATOM   4793  CD1 PHE C 183     137.222 161.625 156.799  1.00 69.24           C
ATOM   4794  CD2 PHE C 183     139.369 162.061 157.732  1.00 66.67           C
ATOM   4795  CE1 PHE C 183     137.087 162.960 156.477  1.00 65.39           C
ATOM   4796  CE2 PHE C 183     139.239 163.398 157.411  1.00 68.52           C
ATOM   4797  CZ  PHE C 183     138.096 163.848 156.783  1.00 67.85           C
ATOM   4798  N   ALA C 184     140.592 158.920 155.523  1.00 55.27           N
ATOM   4799  CA  ALA C 184     141.513 159.291 154.455  1.00 56.88           C
ATOM   4800  C   ALA C 184     141.191 158.557 153.160  1.00 54.30           C
ATOM   4801  O   ALA C 184     141.286 159.136 152.072  1.00 58.18           O
ATOM   4802  CB  ALA C 184     142.952 159.010 154.885  1.00 59.69           C
ATOM   4803  N   ALA C 185     140.813 157.281 153.254  1.00 54.55           N
ATOM   4804  CA  ALA C 185     140.634 156.474 152.053  1.00 52.50           C
ATOM   4805  C   ALA C 185     139.321 156.758 151.334  1.00 46.35           C
ATOM   4806  O   ALA C 185     139.186 156.405 150.158  1.00 49.26           O
ATOM   4807  CB  ALA C 185     140.720 154.989 152.404  1.00 56.73           C
ATOM   4808  N   ILE C 186     138.345 157.371 152.010  1.00 51.83           N
ATOM   4809  CA  ILE C 186     137.028 157.560 151.387  1.00 40.69           C
ATOM   4810  C   ILE C 186     137.067 158.398 150.110  1.00 51.52           C
ATOM   4811  O   ILE C 186     136.559 157.928 149.078  1.00 62.40           O
ATOM   4812  CB  ILE C 186     136.029 158.116 152.422  1.00 48.74           C
ATOM   4813  CG1 ILE C 186     135.547 157.001 153.350  1.00 65.19           C
ATOM   4814  CG2 ILE C 186     134.844 158.755 151.723  1.00 45.58           C
ATOM   4815  CD1 ILE C 186     134.770 157.498 154.550  1.00 62.56           C
ATOM   4816  N   PRO C 187     137.643 159.626 150.089  1.00 55.44           N
ATOM   4817  CA  PRO C 187     137.425 160.505 148.923  1.00 46.16           C
ATOM   4818  C   PRO C 187     138.286 160.212 147.697  1.00 47.95           C
ATOM   4819  O   PRO C 187     137.898 160.537 146.564  1.00 56.64           O
ATOM   4820  CB  PRO C 187     137.737 161.896 149.485  1.00 43.86           C
ATOM   4821  CG  PRO C 187     138.741 161.644 150.537  1.00 45.27           C
ATOM   4822  CD  PRO C 187     138.376 160.327 151.161  1.00 50.67           C
ATOM   4823  N   ALA C 188     139.464 159.622 147.905  1.00 47.03           N
ATOM   4824  CA  ALA C 188     140.365 159.369 146.785  1.00 46.48           C
ATOM   4825  C   ALA C 188     139.740 158.411 145.779  1.00 51.30           C
ATOM   4826  O   ALA C 188     139.878 158.595 144.561  1.00 62.89           O
ATOM   4827  CB  ALA C 188     141.695 158.818 147.297  1.00 52.54           C
ATOM   4828  N   VAL C 189     139.048 157.383 146.273  1.00 45.50           N
ATOM   4829  CA  VAL C 189     138.433 156.397 145.392  1.00 46.10           C
ATOM   4830  C   VAL C 189     137.395 157.053 144.492  1.00 51.81           C
ATOM   4831  O   VAL C 189     137.333 156.777 143.288  1.00 59.51           O
ATOM   4832  CB  VAL C 189     137.822 155.252 146.220  1.00 50.61           C
ATOM   4833  CG1 VAL C 189     137.084 154.284 145.318  1.00 55.05           C
ATOM   4834  CG2 VAL C 189     138.903 154.535 147.008  1.00 56.64           C
ATOM   4835  N   MET C 190     136.566 157.936 145.054  1.00 60.28           N
ATOM   4836  CA  MET C 190     135.525 158.558 144.244  1.00 62.08           C
ATOM   4837  C   MET C 190     136.093 159.612 143.301  1.00 65.26           C
ATOM   4838  O   MET C 190     135.504 159.873 142.247  1.00 75.88           O
ATOM   4839  CB  MET C 190     134.438 159.162 145.134  1.00 62.12           C
ATOM   4840  CG  MET C 190     134.896 160.286 146.038  1.00 66.27           C
ATOM   4841  SD  MET C 190     133.591 160.871 147.136  1.00 77.79           S
ATOM   4842  CE  MET C 190     134.167 162.528 147.495  1.00 69.20           C
ATOM   4843  N   ALA C 191     137.226 160.228 143.650  1.00 60.97           N
ATOM   4844  CA  ALA C 191     137.818 161.203 142.734  1.00 60.48           C
ATOM   4845  C   ALA C 191     138.506 160.523 141.551  1.00 58.73           C
ATOM   4846  O   ALA C 191     138.473 161.039 140.420  1.00 69.22           O
ATOM   4847  CB  ALA C 191     138.805 162.095 143.485  1.00 60.46           C
ATOM   4848  N   TYR C 192     139.141 159.374 141.801  1.00 55.05           N
ATOM   4849  CA  TYR C 192     139.980 158.729 140.794  1.00 54.46           C
ATOM   4850  C   TYR C 192     139.192 158.392 139.533  1.00 60.07           C
ATOM   4851  O   TYR C 192     139.607 158.729 138.414  1.00 75.45           O
ATOM   4852  CB  TYR C 192     140.597 157.466 141.395  1.00 61.28           C
ATOM   4853  CG  TYR C 192     141.632 156.779 140.539  1.00 61.21           C
ATOM   4854  CD1 TYR C 192     142.780 157.442 140.134  1.00 65.57           C
ATOM   4855  CD2 TYR C 192     141.467 155.458 140.150  1.00 62.45           C
ATOM   4856  CE1 TYR C 192     143.732 156.808 139.359  1.00 68.21           C
ATOM   4857  CE2 TYR C 192     142.411 154.818 139.376  1.00 65.97           C
ATOM   4858  CZ  TYR C 192     143.541 155.497 138.982  1.00 69.18           C
ATOM   4859  OH  TYR C 192     144.485 154.863 138.208  1.00 68.87           O
ATOM   4860  N   ASN C 193     138.054 157.713 139.696  1.00 71.10           N
ATOM   4861  CA  ASN C 193     137.300 157.237 138.542  1.00 77.18           C
ATOM   4862  C   ASN C 193     136.760 158.394 137.714  1.00 80.52           C
ATOM   4863  O   ASN C 193     136.797 158.348 136.479  1.00 86.19           O
ATOM   4864  CB  ASN C 193     136.162 156.327 139.000  1.00 79.59           C
ATOM   4865  CG  ASN C 193     135.732 155.348 137.927  1.00 85.33           C
ATOM   4866  OD1 ASN C 193     136.307 155.311 136.838  1.00 84.33           O
ATOM   4867  ND2 ASN C 193     134.717 154.548 138.227  1.00 85.88           N
ATOM   4868  N   ARG C 194     136.253 159.437 138.373  1.00 71.37           N
ATOM   4869  CA  ARG C 194     135.726 160.583 137.641  1.00 76.35           C
ATOM   4870  C   ARG C 194     136.822 161.283 136.846  1.00 78.89           C
ATOM   4871  O   ARG C 194     136.618 161.647 135.677  1.00 80.82           O
ATOM   4872  CB  ARG C 194     135.049 161.552 138.609  1.00 74.58           C
ATOM   4873  CG  ARG C 194     134.557 162.838 137.968  1.00 79.84           C
ATOM   4874  CD  ARG C 194     133.785 163.686 138.966  1.00 83.38           C
ATOM   4875  NE  ARG C 194     134.566 163.968 140.164  1.00 85.14           N
ATOM   4876  CZ  ARG C 194     135.365 165.017 140.308  1.00 85.38           C
ATOM   4877  NH1 ARG C 194     135.514 165.910 139.344  1.00 82.51           N
ATOM   4878  NH2 ARG C 194     136.031 165.174 141.449  1.00 83.04           N
ATOM   4879  N   LEU C 195     137.998 161.472 137.454  1.00 63.92           N
ATOM   4880  CA  LEU C 195     139.081 162.124 136.722  1.00 57.70           C
ATOM   4881  C   LEU C 195     139.522 161.287 135.524  1.00 57.93           C
ATOM   4882  O   LEU C 195     139.753 161.823 134.427  1.00 71.32           O
ATOM   4883  CB  LEU C 195     140.257 162.396 137.658  1.00 61.49           C
ATOM   4884  CG  LEU C 195     140.009 163.456 138.732  1.00 59.23           C
ATOM   4885  CD1 LEU C 195     141.207 163.571 139.659  1.00 63.97           C
ATOM   4886  CD2 LEU C 195     139.683 164.797 138.107  1.00 61.48           C
ATOM   4887  N   ASN C 196     139.631 159.968 135.710  1.00 53.71           N
ATOM   4888  CA  ASN C 196     140.018 159.104 134.599  1.00 56.03           C
ATOM   4889  C   ASN C 196     138.982 159.145 133.483  1.00 59.43           C
ATOM   4890  O   ASN C 196     139.336 159.158 132.296  1.00 72.13           O
ATOM   4891  CB  ASN C 196     140.220 157.672 135.091  1.00 63.82           C
ATOM   4892  CG  ASN C 196     141.517 157.497 135.846  1.00 68.25           C
ATOM   4893  OD1 ASN C 196     142.601 157.651 135.286  1.00 68.66           O
ATOM   4894  ND2 ASN C 196     141.415 157.172 137.129  1.00 68.49           N
ATOM   4895  N   GLN C 197     137.697 159.162 133.844  1.00 54.19           N
ATOM   4896  CA  GLN C 197     136.645 159.241 132.837  1.00 65.16           C
ATOM   4897  C   GLN C 197     136.743 160.533 132.039  1.00 66.87           C
ATOM   4898  O   GLN C 197     136.585 160.527 130.811  1.00 73.13           O
ATOM   4899  CB  GLN C 197     135.274 159.126 133.504  1.00 69.54           C
ATOM   4900  CG  GLN C 197     134.109 159.090 132.529  1.00 72.38           C
ATOM   4901  CD  GLN C 197     132.769 158.963 133.229  1.00 73.27           C
ATOM   4902  OE1 GLN C 197     132.705 158.810 134.449  1.00 71.24           O
ATOM   4903  NE2 GLN C 197     131.690 159.027 132.457  1.00 71.25           N
ATOM   4904  N   ARG C 198     137.002 161.652 132.718  1.00 60.69           N
ATOM   4905  CA  ARG C 198     137.128 162.920 132.004  1.00 57.46           C
ATOM   4906  C   ARG C 198     138.311 162.903 131.039  1.00 63.00           C
ATOM   4907  O   ARG C 198     138.191 163.356 129.893  1.00 74.20           O
ATOM   4908  CB  ARG C 198     137.249 164.074 132.997  1.00 62.64           C
ATOM   4909  CG  ARG C 198     135.925 164.456 133.642  1.00 68.13           C
ATOM   4910  CD  ARG C 198     135.900 165.913 134.071  1.00 68.55           C
ATOM   4911  NE  ARG C 198     136.720 166.153 135.252  1.00 75.25           N
ATOM   4912  CZ  ARG C 198     137.035 167.356 135.711  1.00 76.72           C
ATOM   4913  NH1 ARG C 198     136.613 168.458 135.111  1.00 71.24           N
ATOM   4914  NH2 ARG C 198     137.793 167.457 136.800  1.00 73.41           N
ATOM   4915  N   VAL C 199     139.455 162.369 131.474  1.00 53.50           N
ATOM   4916  CA  VAL C 199     140.612 162.307 130.579  1.00 44.98           C
ATOM   4917  C   VAL C 199     140.317 161.423 129.368  1.00 52.20           C
ATOM   4918  O   VAL C 199     140.650 161.771 128.220  1.00 65.67           O
ATOM   4919  CB  VAL C 199     141.853 161.820 131.346  1.00 53.36           C
ATOM   4920  CG1 VAL C 199     143.001 161.574 130.388  1.00 55.32           C
ATOM   4921  CG2 VAL C 199     142.249 162.834 132.405  1.00 61.18           C
ATOM   4922  N   ASN C 200     139.696 160.264 129.603  1.00 56.79           N
ATOM   4923  CA  ASN C 200     139.386 159.356 128.504  1.00 53.61           C
ATOM   4924  C   ASN C 200     138.427 159.998 127.513  1.00 53.10           C
ATOM   4925  O   ASN C 200     138.590 159.850 126.297  1.00 56.77           O
ATOM   4926  CB  ASN C 200     138.805 158.051 129.047  1.00 58.54           C
ATOM   4927  CG  ASN C 200     139.833 157.222 129.789  1.00 62.48           C
ATOM   4928  OD1 ASN C 200     140.985 157.119 129.368  1.00 65.40           O
ATOM   4929  ND2 ASN C 200     139.420 156.623 130.900  1.00 58.83           N
ATOM   4930  N   LYS C 201     137.417 160.716 128.010  1.00 59.75           N
ATOM   4931  CA  LYS C 201     136.507 161.405 127.105  1.00 62.25           C
ATOM   4932  C   LYS C 201     137.192 162.545 126.365  1.00 57.29           C
ATOM   4933  O   LYS C 201     136.765 162.891 125.258  1.00 64.93           O
ATOM   4934  CB  LYS C 201     135.285 161.928 127.867  1.00 69.75           C
ATOM   4935  CG  LYS C 201     135.397 163.366 128.346  1.00 71.41           C
ATOM   4936  CD  LYS C 201     134.167 163.788 129.133  1.00 69.81           C
ATOM   4937  CE  LYS C 201     132.930 163.813 128.250  1.00 67.73           C
ATOM   4938  NZ  LYS C 201     131.680 163.941 129.050  1.00 70.78           N
ATOM   4939  N   LEU C 202     138.240 163.136 126.944  1.00 60.52           N
ATOM   4940  CA  LEU C 202     138.938 164.217 126.256  1.00 56.19           C
ATOM   4941  C   LEU C 202     139.850 163.711 125.142  1.00 50.92           C
ATOM   4942  O   LEU C 202     140.074 164.431 124.163  1.00 63.62           O
ATOM   4943  CB  LEU C 202     139.746 165.042 127.257  1.00 63.80           C
ATOM   4944  CG  LEU C 202     140.217 166.412 126.772  1.00 63.69           C
ATOM   4945  CD1 LEU C 202     139.038 167.239 126.291  1.00 65.26           C
ATOM   4946  CD2 LEU C 202     140.967 167.139 127.873  1.00 65.29           C
ATOM   4947  N   GLU C 203     140.386 162.494 125.271  1.00 61.26           N
ATOM   4948  CA  GLU C 203     141.341 162.000 124.270  1.00 65.44           C
ATOM   4949  C   GLU C 203     140.717 161.878 122.875  1.00 69.03           C
ATOM   4950  O   GLU C 203     141.394 162.097 121.854  1.00 73.27           O
ATOM   4951  CB  GLU C 203     141.908 160.651 124.711  1.00 66.53           C
ATOM   4952  CG  GLU C 203     142.804 160.721 125.934  1.00 76.72           C
ATOM   4953  CD  GLU C 203     143.153 159.350 126.478  1.00 77.43           C
ATOM   4954  OE1 GLU C 203     143.872 158.599 125.785  1.00 75.49           O
ATOM   4955  OE2 GLU C 203     142.707 159.022 127.598  1.00 72.96           O
ATOM   4956  N   LEU C 204     139.435 161.510 122.811  1.00 70.86           N
ATOM   4957  CA  LEU C 204     138.807 161.212 121.527  1.00 63.83           C
ATOM   4958  C   LEU C 204     138.724 162.439 120.630  1.00 69.90           C
ATOM   4959  O   LEU C 204     138.833 162.317 119.402  1.00 86.10           O
ATOM   4960  CB  LEU C 204     137.416 160.623 121.750  1.00 71.57           C
ATOM   4961  CG  LEU C 204     137.376 159.168 122.221  1.00 76.92           C
ATOM   4962  CD1 LEU C 204     136.008 158.823 122.786  1.00 74.70           C
ATOM   4963  CD2 LEU C 204     137.746 158.226 121.086  1.00 76.79           C
ATOM   4964  N   ASN C 205     138.511 163.622 121.212  1.00 64.11           N
ATOM   4965  CA  ASN C 205     138.460 164.837 120.406  1.00 65.17           C
[truncated: 363,831 more chars]
