# Supplementary material for: Deciphering the molecular mechanism of the bacterial division motor TolQRA
Source: Cell Discov. 2025 Nov 4;11:87. doi: 10.1038/s41421-025-00841-w (PMC12583513; doi:10.1038/s41421-025-00841-w)
Supplement: Supplementary file 2 — PDBs [file 41421_2025_841_MOESM2_ESM.zip › TolQRA_pdbs/TolQRA_SMA_C2/TolQRA_ C2_SMA.pdb]

REMARK   3                                                                      
REMARK   3 FILE CREATED: Fri Apr 11 00:47:16 2025                               
REMARK   3                                                                      
REMARK   3 RESOLUTION: 3.00                                                     
REMARK   3                                                                      
REMARK   3 REFINEMENT.                                                          
REMARK   3   PROGRAM     : PHENIX (1.20.1_4487: phenix.real_space_refine)       
REMARK   3   AUTHORS     : Adams,Afonine,Bunkoczi,Burnley,Chen,Dar,Davis,       
REMARK   3               : Draizen,Echols,Gildea,Gros,Grosse-Kunstleve,Headd,   
REMARK   3               : Hintze,Hung,Ioerger,Liebschner,McCoy,McKee,Moriarty, 
REMARK   3               : Oeffner,Poon,Read,Richardson,Richardson,Sacchettini, 
REMARK   3               : Sauter,Sobolev,Storoni,Terwilliger,Williams,Zwart    
REMARK   3                                                                      
REMARK   3 SCATTERING TABLE: ELECTRON                                           
REMARK   3                                                                      
REMARK   3 REFINEMENT TARGET: REAL-SPACE (WEIGHTED MAP SUM AT ATOM CENTERS)     
REMARK   3                                                                      
REMARK   3 MODEL TO MAP FIT.                                                    
REMARK   3   CC_mask  : 0.7544                                                  
REMARK   3   CC_volume: 0.7578                                                  
REMARK   3   CC_peaks : 0.7397                                                  
REMARK   3                                                                      
REMARK   3 GEOMETRY RESTRAINTS LIBRARY: GEOSTD + MONOMER LIBRARY + CDL V1.2     
REMARK   3 DEVIATIONS FROM IDEAL VALUES - RMSD. RMSZ FOR BONDS AND ANGLES.      
REMARK   3   BOND      :  0.003   0.032   9353  Z= 0.173                        
REMARK   3   ANGLE     :  0.419   5.579  12654  Z= 0.220                        
REMARK   3   CHIRALITY :  0.035   0.135   1469                                  
REMARK   3   PLANARITY :  0.003   0.035   1600                                  
REMARK   3   DIHEDRAL  :  3.068  16.235   1252                                  
REMARK   3   MIN NONBONDED DISTANCE : 2.240                                     
REMARK   3                                                                      
REMARK   3 MOLPROBITY STATISTICS.                                               
REMARK   3   ALL-ATOM CLASHSCORE : 3.07                                         
REMARK   3   RAMACHANDRAN PLOT:                                                 
REMARK   3     OUTLIERS :  0.00 %                                               
REMARK   3     ALLOWED  :  1.47 %                                               
REMARK   3     FAVORED  : 98.53 %                                               
REMARK   3   ROTAMER OUTLIERS :  0.00 %                                         
REMARK   3   CBETA DEVIATIONS :  0.00 %                                         
REMARK   3   PEPTIDE PLANE:                                                     
REMARK   3     CIS-PROLINE     : 0.00 %                                         
REMARK   3     CIS-GENERAL     : 0.00 %                                         
REMARK   3     TWISTED PROLINE : 0.00 %                                         
REMARK   3     TWISTED GENERAL : 0.00 %                                         
REMARK   3                                                                      
REMARK   3 RAMA-Z (RAMACHANDRAN PLOT Z-SCORE):                                  
REMARK   3 INTERPRETATION: BAD |RAMA-Z| > 3; SUSPICIOUS 2 < |RAMA-Z| < 3; GOOD  
REMARK   3 SCORES FOR WHOLE/HELIX/SHEET/LOOP ARE SCALED INDEPENDENTLY;          
REMARK   3 THEREFORE, THE VALUES ARE NOT RELATED IN A SIMPLE MANNER.            
REMARK   3   WHOLE:  4.65 (0.24), RESIDUES: 1153                                
REMARK   3   HELIX:  3.46 (0.15), RESIDUES: 997                                 
REMARK   3   SHEET:  NONE (NONE), RESIDUES: 0                                   
REMARK   3   LOOP :  0.05 (0.52), RESIDUES: 156                                 
REMARK   3                                                                      
HELIX    1   1 ILE A    6  LYS A   12  1                                   7    
HELIX    2   2 LEU A   15  LYS A   55  1                                  41    
HELIX    3   3 PHE A   56  SER A   58  1                                   3    
HELIX    4   4 LEU A   62  SER A   69  1                                   8    
HELIX    5   5 GLN A   70  ASN A   75  1                                   6    
HELIX    6   6 GLY A   78  ARG A   92  1                                  15    
HELIX    7   7 LEU A   93  ARG A   95  1                                   3    
HELIX    8   8 PRO A  101  LEU A  123  1                                  23    
HELIX    9   9 ILE A  127  SER A  137  1                                  11    
HELIX   10  10 PRO A  138  ALA A  158  1                                  21    
HELIX   11  11 LEU A  164  ALA A  168  1                                   5    
HELIX   12  12 PRO A  169  HIS A  218  1                                  50    
HELIX   13  13 ILE B    6  LYS B   12  1                                   7    
HELIX   14  14 LEU B   15  TRP B   57  1                                  43    
HELIX   15  15 LEU B   62  GLU B   68  1                                   7    
HELIX   16  16 SER B   69  LYS B   72  1                                   4    
HELIX   17  17 SER B   79  ALA B   96  1                                  18    
HELIX   18  18 PRO B  101  LEU B  123  1                                  23    
HELIX   19  19 PRO B  128  LEU B  130  1                                   3    
HELIX   20  20 GLY B  131  ALA B  158  1                                  28    
HELIX   21  21 LEU B  164  ALA B  168  1                                   5    
HELIX   22  22 PRO B  169  LEU B  195  1                                  27    
HELIX   23  23 ASN B  196  ARG B  198  1                                   3    
HELIX   24  24 VAL B  199  ALA B  221  1                                  23    
HELIX   25  25 ILE C    6  LYS C   12  1                                   7    
HELIX   26  26 LEU C   15  LYS C   55  1                                  41    
HELIX   27  27 PHE C   56  SER C   58  1                                   3    
HELIX   28  28 LEU C   62  GLY C   71  1                                  10    
HELIX   29  29 GLY C   78  GLU C   80  1                                   3    
HELIX   30  30 GLN C   81  ALA C   96  1                                  16    
HELIX   31  31 PRO C  101  LEU C  123  1                                  23    
HELIX   32  32 ILE C  127  SER C  137  1                                  11    
HELIX   33  33 PRO C  138  ALA C  158  1                                  21    
HELIX   34  34 ALA C  168  ALA C  221  1                                  54    
HELIX   35  35 ILE D    6  LYS D   12  1                                   7    
HELIX   36  36 LEU D   15  PHE D   56  1                                  42    
HELIX   37  37 LEU D   62  GLY D   71  1                                  10    
HELIX   38  38 GLY D   78  GLU D   80  1                                   3    
HELIX   39  39 GLN D   81  ALA D   96  1                                  16    
HELIX   40  40 ALA D  103  LEU D  123  1                                  21    
HELIX   41  41 ILE D  127  PHE D  129  1                                   3    
HELIX   42  42 LEU D  130  SER D  137  1                                   8    
HELIX   43  43 PRO D  138  LEU D  156  1                                  19    
HELIX   44  44 LEU D  164  ALA D  168  1                                   5    
HELIX   45  45 PRO D  169  ALA D  221  1                                  53    
HELIX   46  46 ILE E    6  LYS E   12  1                                   7    
HELIX   47  47 LEU E   15  LYS E   55  1                                  41    
HELIX   48  48 PHE E   56  SER E   58  1                                   3    
HELIX   49  49 LEU E   62  GLY E   71  1                                  10    
HELIX   50  50 GLY E   78  GLU E   80  1                                   3    
HELIX   51  51 GLN E   81  ARG E   92  1                                  12    
HELIX   52  52 LEU E   93  ARG E   95  1                                   3    
HELIX   53  53 PRO E  101  GLU E  124  1                                  24    
HELIX   54  54 PRO E  128  SER E  137  1                                  10    
HELIX   55  55 PRO E  138  ALA E  158  1                                  21    
HELIX   56  56 LEU E  164  ALA E  168  1                                   5    
HELIX   57  57 PRO E  169  ARG E  219  1                                  51    
HELIX   58  58 VAL F   19  LEU F   21  1                                   3    
HELIX   59  59 LEU F   22  LEU F   30  1                                   9    
HELIX   60  60 ILE F   31  ALA F   34  1                                   4    
HELIX   61  61 ILE G   18  ALA G   34  1                                  17    
HELIX   62  62 ASN H    8  SER H   33  1                                  26    
CRYST1  246.400  246.400  246.400  90.00  90.00  90.00 P 1                      
SCALE1      0.004058  0.000000  0.000000        0.00000                         
SCALE2      0.000000  0.004058  0.000000        0.00000                         
SCALE3      0.000000  0.000000  0.004058        0.00000                         
ATOM      1  N   GLN H   7     102.553  95.602 121.298  1.00145.49           N  
ATOM      2  CA  GLN H   7     103.480  96.488 120.603  1.00146.60           C  
ATOM      3  C   GLN H   7     103.628  96.087 119.139  1.00146.55           C  
ATOM      4  O   GLN H   7     103.524  96.924 118.243  1.00145.49           O  
ATOM      5  CB  GLN H   7     104.847  96.480 121.291  1.00146.06           C  
ATOM      6  CG  GLN H   7     104.809  96.791 122.782  1.00145.94           C  
ATOM      7  CD  GLN H   7     103.974  98.014 123.110  1.00145.10           C  
ATOM      8  OE1 GLN H   7     102.782  97.909 123.401  1.00145.06           O  
ATOM      9  NE2 GLN H   7     104.599  99.185 123.065  1.00144.50           N  
ATOM     10  N   ASN H   8     103.880  94.796 118.907  1.00147.14           N  
ATOM     11  CA  ASN H   8     104.068  94.309 117.544  1.00147.05           C  
ATOM     12  C   ASN H   8     102.782  94.412 116.732  1.00146.88           C  
ATOM     13  O   ASN H   8     102.818  94.765 115.547  1.00147.63           O  
ATOM     14  CB  ASN H   8     104.574  92.868 117.568  1.00146.20           C  
ATOM     15  CG  ASN H   8     104.987  92.372 116.196  1.00146.34           C  
ATOM     16  OD1 ASN H   8     104.433  91.401 115.682  1.00147.21           O  
ATOM     17  ND2 ASN H   8     105.965  93.040 115.596  1.00145.83           N  
ATOM     18  N   ASP H   9     101.639  94.095 117.345  1.00146.69           N  
ATOM     19  CA  ASP H   9     100.370  94.155 116.625  1.00146.97           C  
ATOM     20  C   ASP H   9     100.035  95.583 116.210  1.00147.41           C  
ATOM     21  O   ASP H   9      99.572  95.819 115.086  1.00147.76           O  
ATOM     22  CB  ASP H   9      99.252  93.569 117.487  1.00146.16           C  
ATOM     23  CG  ASP H   9      99.468  92.102 117.803  1.00146.76           C  
ATOM     24  OD1 ASP H   9     100.505  91.548 117.382  1.00146.68           O  
ATOM     25  OD2 ASP H   9      98.600  91.503 118.473  1.00145.96           O  
ATOM     26  N   LYS H  10     100.255  96.547 117.107  1.00140.10           N  
ATOM     27  CA  LYS H  10     100.012  97.944 116.766  1.00138.87           C  
ATOM     28  C   LYS H  10     100.927  98.398 115.637  1.00137.11           C  
ATOM     29  O   LYS H  10     100.496  99.116 114.727  1.00136.38           O  
ATOM     30  CB  LYS H  10     100.198  98.833 117.997  1.00138.05           C  
ATOM     31  CG  LYS H  10      99.120  98.683 119.063  1.00136.96           C  
ATOM     32  CD  LYS H  10      99.438  97.559 120.038  1.00136.36           C  
ATOM     33  CE  LYS H  10      98.558  97.636 121.275  1.00136.71           C  
ATOM     34  NZ  LYS H  10      98.790  96.488 122.195  1.00135.69           N  
ATOM     35  N   LEU H  11     102.197  97.987 115.679  1.00129.56           N  
ATOM     36  CA  LEU H  11     103.127  98.343 114.613  1.00129.74           C  
ATOM     37  C   LEU H  11     102.696  97.741 113.281  1.00129.50           C  
ATOM     38  O   LEU H  11     102.775  98.402 112.241  1.00130.44           O  
ATOM     39  CB  LEU H  11     104.541  97.890 114.978  1.00128.40           C  
ATOM     40  CG  LEU H  11     105.613  98.049 113.897  1.00129.05           C  
ATOM     41  CD1 LEU H  11     105.790  99.514 113.529  1.00128.88           C  
ATOM     42  CD2 LEU H  11     106.931  97.444 114.354  1.00126.45           C  
ATOM     43  N   LYS H  12     102.237  96.487 113.293  1.00131.28           N  
ATOM     44  CA  LYS H  12     101.780  95.855 112.059  1.00130.67           C  
ATOM     45  C   LYS H  12     100.545  96.553 111.501  1.00129.68           C  
ATOM     46  O   LYS H  12     100.438  96.771 110.287  1.00129.33           O  
ATOM     47  CB  LYS H  12     101.495  94.373 112.304  1.00130.28           C  
ATOM     48  CG  LYS H  12     102.741  93.503 112.338  1.00130.77           C  
ATOM     49  CD  LYS H  12     102.408  92.076 112.744  1.00130.25           C  
ATOM     50  CE  LYS H  12     103.510  91.114 112.331  1.00129.02           C  
ATOM     51  NZ  LYS H  12     104.748  91.307 113.136  1.00131.45           N  
ATOM     52  N   ARG H  13      99.597  96.909 112.373  1.00128.54           N  
ATOM     53  CA  ARG H  13      98.413  97.631 111.919  1.00128.12           C  
ATOM     54  C   ARG H  13      98.788  98.990 111.341  1.00127.85           C  
ATOM     55  O   ARG H  13      98.240  99.412 110.313  1.00129.14           O  
ATOM     56  CB  ARG H  13      97.422  97.794 113.071  1.00129.25           C  
ATOM     57  CG  ARG H  13      96.567  96.566 113.338  1.00129.46           C  
ATOM     58  CD  ARG H  13      95.546  96.836 114.432  1.00129.56           C  
ATOM     59  NE  ARG H  13      96.171  96.981 115.741  1.00129.46           N  
ATOM     60  CZ  ARG H  13      96.533  95.968 116.517  1.00129.10           C  
ATOM     61  NH1 ARG H  13      96.342  94.712 116.147  1.00128.00           N  
ATOM     62  NH2 ARG H  13      97.098  96.222 117.693  1.00128.57           N  
ATOM     63  N   ALA H  14      99.721  99.690 111.992  1.00114.23           N  
ATOM     64  CA  ALA H  14     100.184 100.970 111.473  1.00112.50           C  
ATOM     65  C   ALA H  14     100.855 100.801 110.118  1.00113.02           C  
ATOM     66  O   ALA H  14     100.659 101.619 109.214  1.00113.92           O  
ATOM     67  CB  ALA H  14     101.138 101.628 112.470  1.00111.06           C  
ATOM     68  N   ILE H  15     101.649  99.741 109.959  1.00110.56           N  
ATOM     69  CA  ILE H  15     102.294  99.479 108.676  1.00109.54           C  
ATOM     70  C   ILE H  15     101.249  99.250 107.595  1.00106.94           C  
ATOM     71  O   ILE H  15     101.348  99.794 106.488  1.00107.08           O  
ATOM     72  CB  ILE H  15     103.259  98.285 108.796  1.00109.90           C  
ATOM     73  CG1 ILE H  15     104.519  98.692 109.564  1.00108.84           C  
ATOM     74  CG2 ILE H  15     103.624  97.746 107.422  1.00108.98           C  
ATOM     75  CD1 ILE H  15     105.408  97.526 109.939  1.00107.52           C  
ATOM     76  N   ILE H  16     100.222  98.455 107.901  1.00108.71           N  
ATOM     77  CA  ILE H  16      99.191  98.155 106.910  1.00110.93           C  
ATOM     78  C   ILE H  16      98.450  99.425 106.505  1.00111.43           C  
ATOM     79  O   ILE H  16      98.242  99.695 105.312  1.00111.16           O  
ATOM     80  CB  ILE H  16      98.224  97.085 107.450  1.00114.12           C  
ATOM     81  CG1 ILE H  16      98.947  95.747 107.614  1.00113.50           C  
ATOM     82  CG2 ILE H  16      97.023  96.934 106.528  1.00110.68           C  
ATOM     83  CD1 ILE H  16      98.141  94.705 108.357  1.00110.52           C  
ATOM     84  N   ILE H  17      98.045 100.230 107.491  1.00112.19           N  
ATOM     85  CA  ILE H  17      97.263 101.421 107.176  1.00110.06           C  
ATOM     86  C   ILE H  17      98.116 102.445 106.435  1.00108.53           C  
ATOM     87  O   ILE H  17      97.641 103.106 105.505  1.00109.19           O  
ATOM     88  CB  ILE H  17      96.616 102.010 108.446  1.00111.50           C  
ATOM     89  CG1 ILE H  17      95.635 103.125 108.076  1.00109.61           C  
ATOM     90  CG2 ILE H  17      97.657 102.530 109.419  1.00111.14           C  
ATOM     91  CD1 ILE H  17      94.786 103.598 109.234  1.00108.90           C  
ATOM     92  N   SER H  18      99.392 102.579 106.809  1.00101.17           N  
ATOM     93  CA  SER H  18     100.269 103.502 106.100  1.00100.52           C  
ATOM     94  C   SER H  18     100.497 103.050 104.665  1.00102.70           C  
ATOM     95  O   SER H  18     100.506 103.875 103.744  1.00103.54           O  
ATOM     96  CB  SER H  18     101.599 103.636 106.840  1.00100.32           C  
ATOM     97  OG  SER H  18     102.426 104.611 106.229  1.00102.50           O  
ATOM     98  N   ALA H  19     100.683 101.744 104.454  1.00111.19           N  
ATOM     99  CA  ALA H  19     100.889 101.237 103.103  1.00111.25           C  
ATOM    100  C   ALA H  19      99.667 101.482 102.230  1.00112.78           C  
ATOM    101  O   ALA H  19      99.794 101.954 101.092  1.00110.57           O  
ATOM    102  CB  ALA H  19     101.230  99.748 103.146  1.00109.95           C  
ATOM    103  N   VAL H  20      98.471 101.183 102.745  1.00115.94           N  
ATOM    104  CA  VAL H  20      97.277 101.410 101.937  1.00113.40           C  
ATOM    105  C   VAL H  20      97.034 102.898 101.705  1.00112.22           C  
ATOM    106  O   VAL H  20      96.604 103.284 100.609  1.00111.67           O  
ATOM    107  CB  VAL H  20      96.041 100.721 102.556  1.00113.66           C  
ATOM    108  CG1 VAL H  20      96.297  99.230 102.727  1.00113.64           C  
ATOM    109  CG2 VAL H  20      95.653 101.352 103.881  1.00113.38           C  
ATOM    110  N   LEU H  21      97.320 103.753 102.693  1.00115.35           N  
ATOM    111  CA  LEU H  21      97.167 105.189 102.492  1.00116.80           C  
ATOM    112  C   LEU H  21      98.123 105.702 101.424  1.00116.80           C  
ATOM    113  O   LEU H  21      97.732 106.504 100.569  1.00117.14           O  
ATOM    114  CB  LEU H  21      97.388 105.929 103.811  1.00115.57           C  
ATOM    115  CG  LEU H  21      97.103 107.433 103.804  1.00114.08           C  
ATOM    116  CD1 LEU H  21      95.686 107.711 103.328  1.00114.78           C  
ATOM    117  CD2 LEU H  21      97.337 108.029 105.184  1.00113.67           C  
ATOM    118  N   HIS H  22      99.378 105.249 101.451  1.00109.50           N  
ATOM    119  CA  HIS H  22     100.329 105.663 100.426  1.00106.58           C  
ATOM    120  C   HIS H  22      99.904 105.170  99.049  1.00105.36           C  
ATOM    121  O   HIS H  22     100.011 105.903  98.058  1.00105.43           O  
ATOM    122  CB  HIS H  22     101.728 105.157 100.770  1.00107.42           C  
ATOM    123  CG  HIS H  22     102.510 106.092 101.637  1.00108.03           C  
ATOM    124  ND1 HIS H  22     102.198 106.315 102.961  1.00106.04           N  
ATOM    125  CD2 HIS H  22     103.589 106.864 101.370  1.00106.56           C  
ATOM    126  CE1 HIS H  22     103.053 107.183 103.472  1.00103.00           C  
ATOM    127  NE2 HIS H  22     103.907 107.532 102.527  1.00104.02           N  
ATOM    128  N   VAL H  23      99.416 103.930  98.968  1.00115.01           N  
ATOM    129  CA  VAL H  23      98.987 103.386  97.682  1.00117.62           C  
ATOM    130  C   VAL H  23      97.836 104.208  97.114  1.00119.18           C  
ATOM    131  O   VAL H  23      97.850 104.599  95.940  1.00116.10           O  
ATOM    132  CB  VAL H  23      98.607 101.902  97.824  1.00116.35           C  
ATOM    133  CG1 VAL H  23      97.817 101.435  96.611  1.00115.40           C  
ATOM    134  CG2 VAL H  23      99.855 101.052  98.003  1.00114.53           C  
ATOM    135  N   ILE H  24      96.827 104.497  97.943  1.00130.15           N  
ATOM    136  CA  ILE H  24      95.686 105.256  97.440  1.00129.08           C  
ATOM    137  C   ILE H  24      96.087 106.688  97.105  1.00128.16           C  
ATOM    138  O   ILE H  24      95.577 107.264  96.138  1.00127.08           O  
ATOM    139  CB  ILE H  24      94.501 105.209  98.427  1.00126.16           C  
ATOM    140  CG1 ILE H  24      94.814 105.964  99.719  1.00124.09           C  
ATOM    141  CG2 ILE H  24      94.097 103.768  98.713  1.00124.40           C  
ATOM    142  CD1 ILE H  24      93.607 106.193 100.600  1.00124.68           C  
ATOM    143  N   LEU H  25      97.004 107.286  97.872  1.00125.56           N  
ATOM    144  CA  LEU H  25      97.446 108.645  97.570  1.00123.65           C  
ATOM    145  C   LEU H  25      98.172 108.702  96.232  1.00120.56           C  
ATOM    146  O   LEU H  25      97.921 109.594  95.412  1.00119.57           O  
ATOM    147  CB  LEU H  25      98.341 109.165  98.694  1.00123.35           C  
ATOM    148  CG  LEU H  25      99.064 110.488  98.436  1.00122.96           C  
ATOM    149  CD1 LEU H  25      98.065 111.620  98.250  1.00119.30           C  
ATOM    150  CD2 LEU H  25     100.030 110.802  99.568  1.00122.71           C  
ATOM    151  N   PHE H  26      99.077 107.750  95.990  1.00124.30           N  
ATOM    152  CA  PHE H  26      99.782 107.720  94.714  1.00125.73           C  
ATOM    153  C   PHE H  26      98.825 107.447  93.562  1.00128.76           C  
ATOM    154  O   PHE H  26      98.954 108.048  92.488  1.00131.16           O  
ATOM    155  CB  PHE H  26     100.896 106.674  94.749  1.00127.91           C  
ATOM    156  CG  PHE H  26     102.148 107.145  95.433  1.00128.60           C  
ATOM    157  CD1 PHE H  26     102.819 108.268  94.979  1.00127.88           C  
ATOM    158  CD2 PHE H  26     102.656 106.464  96.527  1.00129.08           C  
ATOM    159  CE1 PHE H  26     103.971 108.705  95.604  1.00127.82           C  
ATOM    160  CE2 PHE H  26     103.808 106.897  97.157  1.00129.53           C  
ATOM    161  CZ  PHE H  26     104.465 108.019  96.694  1.00128.47           C  
ATOM    162  N   ALA H  27      97.859 106.546  93.762  1.00137.42           N  
ATOM    163  CA  ALA H  27      96.885 106.268  92.711  1.00139.24           C  
ATOM    164  C   ALA H  27      96.049 107.501  92.395  1.00140.51           C  
ATOM    165  O   ALA H  27      95.793 107.804  91.223  1.00140.02           O  
ATOM    166  CB  ALA H  27      95.989 105.099  93.121  1.00137.24           C  
ATOM    167  N   ALA H  28      95.615 108.225  93.430  1.00144.80           N  
ATOM    168  CA  ALA H  28      94.843 109.442  93.215  1.00144.09           C  
ATOM    169  C   ALA H  28      95.671 110.498  92.497  1.00144.92           C  
ATOM    170  O   ALA H  28      95.166 111.191  91.608  1.00146.50           O  
ATOM    171  CB  ALA H  28      94.324 109.979  94.549  1.00142.32           C  
ATOM    172  N   LEU H  29      96.944 110.640  92.872  1.00146.78           N  
ATOM    173  CA  LEU H  29      97.812 111.600  92.198  1.00148.24           C  
ATOM    174  C   LEU H  29      97.974 111.249  90.723  1.00148.81           C  
ATOM    175  O   LEU H  29      97.886 112.121  89.849  1.00149.31           O  
ATOM    176  CB  LEU H  29      99.173 111.650  92.894  1.00147.93           C  
ATOM    177  CG  LEU H  29     100.309 112.360  92.154  1.00147.19           C  
ATOM    178  CD1 LEU H  29     100.002 113.840  91.988  1.00146.02           C  
ATOM    179  CD2 LEU H  29     101.632 112.159  92.878  1.00144.62           C  
ATOM    180  N   ILE H  30      98.200 109.966  90.428  1.00154.26           N  
ATOM    181  CA  ILE H  30      98.376 109.538  89.043  1.00155.22           C  
ATOM    182  C   ILE H  30      97.103 109.781  88.243  1.00156.35           C  
ATOM    183  O   ILE H  30      97.149 110.279  87.112  1.00155.44           O  
ATOM    184  CB  ILE H  30      98.809 108.061  88.992  1.00154.45           C  
ATOM    185  CG1 ILE H  30     100.244 107.908  89.500  1.00153.41           C  
ATOM    186  CG2 ILE H  30      98.684 107.511  87.579  1.00153.28           C  
ATOM    187  CD1 ILE H  30     100.670 106.470  89.704  1.00152.40           C  
ATOM    188  N   TRP H  31      95.947 109.437  88.817  1.00152.76           N  
ATOM    189  CA  TRP H  31      94.685 109.642  88.113  1.00150.33           C  
ATOM    190  C   TRP H  31      94.407 111.123  87.881  1.00150.53           C  
ATOM    191  O   TRP H  31      93.949 111.510  86.800  1.00149.54           O  
ATOM    192  CB  TRP H  31      93.541 108.997  88.892  1.00149.60           C  
ATOM    193  CG  TRP H  31      92.195 109.261  88.297  1.00150.51           C  
ATOM    194  CD1 TRP H  31      91.595 108.571  87.285  1.00150.45           C  
ATOM    195  CD2 TRP H  31      91.277 110.293  88.679  1.00151.49           C  
ATOM    196  NE1 TRP H  31      90.360 109.110  87.012  1.00150.86           N  
ATOM    197  CE2 TRP H  31      90.142 110.168  87.854  1.00151.72           C  
ATOM    198  CE3 TRP H  31      91.306 111.310  89.638  1.00151.19           C  
ATOM    199  CZ2 TRP H  31      89.046 111.022  87.960  1.00151.34           C  
ATOM    200  CZ3 TRP H  31      90.218 112.156  89.741  1.00151.19           C  
ATOM    201  CH2 TRP H  31      89.103 112.007  88.907  1.00150.87           C  
ATOM    202  N   SER H  32      94.673 111.965  88.883  1.00152.65           N  
ATOM    203  CA  SER H  32      94.414 113.394  88.745  1.00152.17           C  
ATOM    204  C   SER H  32      95.333 114.028  87.710  1.00151.97           C  
ATOM    205  O   SER H  32      94.904 114.897  86.942  1.00152.51           O  
ATOM    206  CB  SER H  32      94.570 114.088  90.098  1.00151.27           C  
ATOM    207  OG  SER H  32      94.278 115.471  90.000  1.00151.79           O  
ATOM    208  N   SER H  33      96.602 113.614  87.677  1.00148.61           N  
ATOM    209  CA  SER H  33      97.531 114.170  86.701  1.00149.17           C  
ATOM    210  C   SER H  33      97.148 113.819  85.270  1.00150.63           C  
ATOM    211  O   SER H  33      97.553 114.528  84.342  1.00150.53           O  
ATOM    212  CB  SER H  33      98.951 113.690  86.993  1.00148.75           C  
ATOM    213  OG  SER H  33      99.475 114.316  88.151  1.00148.53           O  
ATOM    214  N   PHE H  34      96.385 112.741  85.070  1.00163.55           N  
ATOM    215  CA  PHE H  34      95.925 112.397  83.728  1.00163.71           C  
ATOM    216  C   PHE H  34      94.987 113.463  83.175  1.00164.08           C  
ATOM    217  O   PHE H  34      95.066 113.815  81.992  1.00163.35           O  
ATOM    218  CB  PHE H  34      95.237 111.033  83.743  1.00162.95           C  
ATOM    219  CG  PHE H  34      96.190 109.874  83.812  1.00163.74           C  
ATOM    220  CD1 PHE H  34      97.474 109.983  83.303  1.00163.86           C  
ATOM    221  CD2 PHE H  34      95.802 108.675  84.387  1.00163.52           C  
ATOM    222  CE1 PHE H  34      98.353 108.918  83.366  1.00164.31           C  
ATOM    223  CE2 PHE H  34      96.676 107.606  84.453  1.00163.07           C  
ATOM    224  CZ  PHE H  34      97.953 107.728  83.941  1.00163.31           C  
ATOM    225  N   ASP H  35      94.095 113.985  84.012  1.00158.78           N  
ATOM    226  CA  ASP H  35      93.151 115.012  83.588  1.00157.13           C  
ATOM    227  C   ASP H  35      93.860 116.338  83.332  1.00154.85           C  
ATOM    228  CB  ASP H  35      92.054 115.198  84.639  1.00157.28           C  
ATOM    229  CG  ASP H  35      91.162 113.979  84.772  1.00157.27           C  
ATOM    230  OD1 ASP H  35      91.215 113.102  83.884  1.00157.35           O  
ATOM    231  OD2 ASP H  35      90.408 113.898  85.765  1.00156.22           O  
TER     232      ASP H  35                                                      
ATOM    233  N   ASN A   5      92.795 136.177  89.043  1.00105.59           N  
ATOM    234  CA  ASN A   5      94.241 136.135  89.226  1.00105.05           C  
ATOM    235  C   ASN A   5      94.632 135.076  90.248  1.00104.63           C  
ATOM    236  O   ASN A   5      94.895 133.926  89.897  1.00105.31           O  
ATOM    237  CB  ASN A   5      94.766 137.503  89.661  1.00104.73           C  
ATOM    238  CG  ASN A   5      96.278 137.595  89.593  1.00106.60           C  
ATOM    239  OD1 ASN A   5      96.920 136.882  88.822  1.00107.07           O  
ATOM    240  ND2 ASN A   5      96.854 138.476  90.403  1.00105.74           N  
ATOM    241  N   ILE A   6      94.669 135.477  91.520  1.00112.22           N  
ATOM    242  CA  ILE A   6      95.036 134.548  92.584  1.00114.76           C  
ATOM    243  C   ILE A   6      93.997 133.440  92.708  1.00114.59           C  
ATOM    244  O   ILE A   6      94.332 132.285  92.998  1.00112.16           O  
ATOM    245  CB  ILE A   6      95.221 135.308  93.910  1.00115.69           C  
ATOM    246  CG1 ILE A   6      96.354 136.329  93.784  1.00112.65           C  
ATOM    247  CG2 ILE A   6      95.506 134.345  95.053  1.00114.05           C  
ATOM    248  CD1 ILE A   6      96.433 137.300  94.941  1.00111.12           C  
ATOM    249  N   LEU A   7      92.723 133.772  92.488  1.00121.29           N  
ATOM    250  CA  LEU A   7      91.665 132.775  92.608  1.00121.48           C  
ATOM    251  C   LEU A   7      91.834 131.659  91.585  1.00120.77           C  
ATOM    252  O   LEU A   7      91.635 130.481  91.904  1.00122.58           O  
ATOM    253  CB  LEU A   7      90.298 133.441  92.455  1.00121.01           C  
ATOM    254  CG  LEU A   7      89.078 132.527  92.591  1.00120.96           C  
ATOM    255  CD1 LEU A   7      89.043 131.879  93.966  1.00120.88           C  
ATOM    256  CD2 LEU A   7      87.795 133.299  92.324  1.00118.76           C  
ATOM    257  N   ASP A   8      92.194 132.008  90.348  1.00122.98           N  
ATOM    258  CA  ASP A   8      92.394 130.987  89.324  1.00125.12           C  
ATOM    259  C   ASP A   8      93.549 130.061  89.686  1.00125.52           C  
ATOM    260  O   ASP A   8      93.452 128.838  89.523  1.00125.83           O  
ATOM    261  CB  ASP A   8      92.638 131.647  87.967  1.00125.43           C  
ATOM    262  CG  ASP A   8      91.431 132.415  87.468  1.00126.85           C  
ATOM    263  OD1 ASP A   8      90.330 132.222  88.025  1.00128.84           O  
ATOM    264  OD2 ASP A   8      91.582 133.211  86.518  1.00125.16           O  
ATOM    265  N   LEU A   9      94.652 130.629  90.181  1.00116.76           N  
ATOM    266  CA  LEU A   9      95.790 129.811  90.585  1.00115.32           C  
ATOM    267  C   LEU A   9      95.430 128.906  91.755  1.00115.60           C  
ATOM    268  O   LEU A   9      95.854 127.745  91.805  1.00116.41           O  
ATOM    269  CB  LEU A   9      96.975 130.708  90.943  1.00114.25           C  
ATOM    270  CG  LEU A   9      97.437 131.668  89.845  1.00117.06           C  
ATOM    271  CD1 LEU A   9      98.318 132.767  90.420  1.00114.64           C  
ATOM    272  CD2 LEU A   9      98.167 130.912  88.744  1.00114.84           C  
ATOM    273  N   PHE A  10      94.653 129.421  92.710  1.00112.89           N  
ATOM    274  CA  PHE A  10      94.222 128.599  93.835  1.00112.55           C  
ATOM    275  C   PHE A  10      93.316 127.465  93.375  1.00115.51           C  
ATOM    276  O   PHE A  10      93.426 126.334  93.863  1.00118.85           O  
ATOM    277  CB  PHE A  10      93.514 129.464  94.875  1.00113.62           C  
ATOM    278  CG  PHE A  10      92.932 128.683  96.017  1.00118.42           C  
ATOM    279  CD1 PHE A  10      93.757 128.064  96.942  1.00117.33           C  
ATOM    280  CD2 PHE A  10      91.560 128.566  96.167  1.00117.95           C  
ATOM    281  CE1 PHE A  10      93.224 127.343  97.994  1.00116.00           C  
ATOM    282  CE2 PHE A  10      91.021 127.847  97.217  1.00116.25           C  
ATOM    283  CZ  PHE A  10      91.855 127.235  98.132  1.00115.83           C  
ATOM    284  N   LEU A  11      92.409 127.748  92.438  1.00108.31           N  
ATOM    285  CA  LEU A  11      91.490 126.721  91.961  1.00108.11           C  
ATOM    286  C   LEU A  11      92.216 125.654  91.151  1.00106.36           C  
ATOM    287  O   LEU A  11      91.879 124.468  91.236  1.00107.37           O  
ATOM    288  CB  LEU A  11      90.376 127.358  91.132  1.00109.80           C  
ATOM    289  CG  LEU A  11      89.342 128.176  91.909  1.00109.70           C  
ATOM    290  CD1 LEU A  11      88.390 128.884  90.957  1.00109.49           C  
ATOM    291  CD2 LEU A  11      88.578 127.291  92.881  1.00107.24           C  
ATOM    292  N   LYS A  12      93.212 126.052  90.360  1.00106.14           N  
ATOM    293  CA  LYS A  12      93.933 125.088  89.536  1.00108.91           C  
ATOM    294  C   LYS A  12      94.850 124.180  90.346  1.00108.87           C  
ATOM    295  O   LYS A  12      95.337 123.184  89.803  1.00109.33           O  
ATOM    296  CB  LYS A  12      94.747 125.817  88.466  1.00110.26           C  
ATOM    297  CG  LYS A  12      93.914 126.372  87.325  1.00109.49           C  
ATOM    298  CD  LYS A  12      94.752 127.242  86.403  1.00109.01           C  
ATOM    299  CE  LYS A  12      93.907 127.844  85.293  1.00109.32           C  
ATOM    300  NZ  LYS A  12      94.742 128.540  84.275  1.00110.25           N  
ATOM    301  N   ALA A  13      95.093 124.492  91.616  1.00112.44           N  
ATOM    302  CA  ALA A  13      96.008 123.702  92.425  1.00113.63           C  
ATOM    303  C   ALA A  13      95.385 122.361  92.807  1.00114.15           C  
ATOM    304  O   ALA A  13      94.174 122.149  92.701  1.00113.92           O  
ATOM    305  CB  ALA A  13      96.410 124.470  93.684  1.00112.44           C  
ATOM    306  N   SER A  14      96.242 121.446  93.258  1.00107.63           N  
ATOM    307  CA  SER A  14      95.809 120.128  93.691  1.00103.58           C  
ATOM    308  C   SER A  14      95.232 120.200  95.103  1.00102.76           C  
ATOM    309  O   SER A  14      95.144 121.267  95.717  1.00106.54           O  
ATOM    310  CB  SER A  14      96.969 119.138  93.621  1.00103.20           C  
ATOM    311  OG  SER A  14      97.594 119.174  92.350  1.00103.29           O  
ATOM    312  N   LEU A  15      94.830 119.042  95.627  1.00 90.31           N  
ATOM    313  CA  LEU A  15      94.180 119.007  96.933  1.00 95.97           C  
ATOM    314  C   LEU A  15      95.171 119.299  98.054  1.00 98.63           C  
ATOM    315  O   LEU A  15      94.894 120.110  98.950  1.00101.84           O  
ATOM    316  CB  LEU A  15      93.507 117.651  97.140  1.00 96.75           C  
ATOM    317  CG  LEU A  15      92.111 117.480  96.532  1.00 97.39           C  
ATOM    318  CD1 LEU A  15      92.169 117.391  95.012  1.00 92.00           C  
ATOM    319  CD2 LEU A  15      91.418 116.258  97.117  1.00 96.34           C  
ATOM    320  N   LEU A  16      96.336 118.649  98.020  1.00 93.66           N  
ATOM    321  CA  LEU A  16      97.328 118.862  99.068  1.00 95.49           C  
ATOM    322  C   LEU A  16      97.838 120.296  99.055  1.00 98.39           C  
ATOM    323  O   LEU A  16      98.103 120.882 100.112  1.00100.38           O  
ATOM    324  CB  LEU A  16      98.486 117.878  98.908  1.00 93.10           C  
ATOM    325  CG  LEU A  16      98.372 116.549  99.655  1.00 95.61           C  
ATOM    326  CD1 LEU A  16      97.315 115.656  99.024  1.00 97.15           C  
ATOM    327  CD2 LEU A  16      99.719 115.846  99.698  1.00 94.69           C  
ATOM    328  N   VAL A  17      97.982 120.877  97.863  1.00 97.26           N  
ATOM    329  CA  VAL A  17      98.418 122.264  97.761  1.00 97.38           C  
ATOM    330  C   VAL A  17      97.393 123.192  98.400  1.00101.85           C  
ATOM    331  O   VAL A  17      97.750 124.144  99.107  1.00105.16           O  
ATOM    332  CB  VAL A  17      98.682 122.629  96.289  1.00 97.90           C  
ATOM    333  CG1 VAL A  17      99.273 124.022  96.187  1.00101.23           C  
ATOM    334  CG2 VAL A  17      99.604 121.606  95.650  1.00 97.72           C  
ATOM    335  N   LYS A  18      96.104 122.932  98.164  1.00 94.09           N  
ATOM    336  CA  LYS A  18      95.062 123.737  98.791  1.00 92.26           C  
ATOM    337  C   LYS A  18      95.097 123.605 100.308  1.00 91.63           C  
ATOM    338  O   LYS A  18      94.958 124.602 101.030  1.00 97.16           O  
ATOM    339  CB  LYS A  18      93.690 123.340  98.252  1.00 92.54           C  
ATOM    340  CG  LYS A  18      93.387 123.889  96.874  1.00 93.54           C  
ATOM    341  CD  LYS A  18      91.909 123.770  96.551  1.00 94.73           C  
ATOM    342  CE  LYS A  18      91.455 122.320  96.566  1.00 96.35           C  
ATOM    343  NZ  LYS A  18      90.094 122.158  95.985  1.00 97.54           N  
ATOM    344  N   LEU A  19      95.283 122.382 100.812  1.00 83.54           N  
ATOM    345  CA  LEU A  19      95.368 122.198 102.258  1.00 88.50           C  
ATOM    346  C   LEU A  19      96.550 122.962 102.845  1.00 93.75           C  
ATOM    347  O   LEU A  19      96.426 123.612 103.893  1.00 97.07           O  
ATOM    348  CB  LEU A  19      95.470 120.710 102.590  1.00 88.67           C  
ATOM    349  CG  LEU A  19      95.285 120.335 104.061  1.00 93.01           C  
ATOM    350  CD1 LEU A  19      93.849 120.576 104.500  1.00 94.26           C  
ATOM    351  CD2 LEU A  19      95.687 118.889 104.306  1.00 92.22           C  
ATOM    352  N   ILE A  20      97.703 122.902 102.175  1.00 90.48           N  
ATOM    353  CA  ILE A  20      98.892 123.601 102.657  1.00 88.95           C  
ATOM    354  C   ILE A  20      98.666 125.108 102.663  1.00 88.71           C  
ATOM    355  O   ILE A  20      99.031 125.805 103.622  1.00 90.42           O  
ATOM    356  CB  ILE A  20     100.113 123.208 101.806  1.00 86.40           C  
ATOM    357  CG1 ILE A  20     100.587 121.805 102.181  1.00 84.77           C  
ATOM    358  CG2 ILE A  20     101.237 124.219 101.971  1.00 87.68           C  
ATOM    359  CD1 ILE A  20     101.604 121.230 101.222  1.00 86.50           C  
ATOM    360  N   MET A  21      98.062 125.634 101.594  1.00 90.35           N  
ATOM    361  CA  MET A  21      97.779 127.064 101.538  1.00 93.20           C  
ATOM    362  C   MET A  21      96.844 127.483 102.663  1.00 93.39           C  
ATOM    363  O   MET A  21      97.046 128.530 103.291  1.00 97.08           O  
ATOM    364  CB  MET A  21      97.175 127.430 100.183  1.00 96.25           C  
ATOM    365  CG  MET A  21      98.147 127.384  99.021  1.00 96.00           C  
ATOM    366  SD  MET A  21      97.322 127.756  97.462  1.00105.51           S  
ATOM    367  CE  MET A  21      98.670 127.558  96.304  1.00 95.48           C  
ATOM    368  N   LEU A  22      95.809 126.683 102.928  1.00 81.85           N  
ATOM    369  CA  LEU A  22      94.886 127.012 104.007  1.00 78.52           C  
ATOM    370  C   LEU A  22      95.597 127.024 105.353  1.00 81.72           C  
ATOM    371  O   LEU A  22      95.374 127.923 106.178  1.00 88.70           O  
ATOM    372  CB  LEU A  22      93.723 126.024 104.021  1.00 81.45           C  
ATOM    373  CG  LEU A  22      92.420 126.500 103.382  1.00 84.93           C  
ATOM    374  CD1 LEU A  22      92.624 126.793 101.908  1.00 86.42           C  
ATOM    375  CD2 LEU A  22      91.324 125.466 103.579  1.00 83.08           C  
ATOM    376  N   ILE A  23      96.465 126.039 105.589  1.00 79.57           N  
ATOM    377  CA  ILE A  23      97.201 125.984 106.850  1.00 84.92           C  
ATOM    378  C   ILE A  23      98.064 127.229 107.015  1.00 87.66           C  
ATOM    379  O   ILE A  23      98.096 127.854 108.085  1.00 88.60           O  
ATOM    380  CB  ILE A  23      98.043 124.698 106.922  1.00 82.15           C  
ATOM    381  CG1 ILE A  23      97.139 123.475 107.060  1.00 83.83           C  
ATOM    382  CG2 ILE A  23      99.024 124.764 108.078  1.00 81.85           C  
ATOM    383  CD1 ILE A  23      97.865 122.163 106.893  1.00 84.90           C  
ATOM    384  N   LEU A  24      98.769 127.615 105.949  1.00 83.68           N  
ATOM    385  CA  LEU A  24      99.657 128.770 106.041  1.00 81.44           C  
ATOM    386  C   LEU A  24      98.874 130.064 106.252  1.00 84.65           C  
ATOM    387  O   LEU A  24      99.309 130.942 107.009  1.00 88.39           O  
ATOM    388  CB  LEU A  24     100.535 128.851 104.794  1.00 78.45           C  
ATOM    389  CG  LEU A  24     101.532 127.697 104.649  1.00 82.88           C  
ATOM    390  CD1 LEU A  24     102.256 127.751 103.315  1.00 83.22           C  
ATOM    391  CD2 LEU A  24     102.523 127.697 105.799  1.00 81.84           C  
ATOM    392  N   ILE A  25      97.717 130.203 105.598  1.00 78.21           N  
ATOM    393  CA  ILE A  25      96.899 131.400 105.790  1.00 74.05           C  
ATOM    394  C   ILE A  25      96.405 131.485 107.229  1.00 78.00           C  
ATOM    395  O   ILE A  25      96.418 132.562 107.850  1.00 83.75           O  
ATOM    396  CB  ILE A  25      95.732 131.418 104.787  1.00 76.39           C  
ATOM    397  CG1 ILE A  25      96.249 131.719 103.380  1.00 79.33           C  
ATOM    398  CG2 ILE A  25      94.689 132.439 105.196  1.00 76.68           C  
ATOM    399  CD1 ILE A  25      95.220 131.503 102.293  1.00 78.88           C  
ATOM    400  N   GLY A  26      95.950 130.357 107.780  1.00 77.31           N  
ATOM    401  CA  GLY A  26      95.547 130.350 109.177  1.00 79.07           C  
ATOM    402  C   GLY A  26      96.679 130.747 110.103  1.00 77.42           C  
ATOM    403  O   GLY A  26      96.482 131.512 111.056  1.00 83.24           O  
ATOM    404  N   PHE A  27      97.884 130.238 109.831  1.00 74.98           N  
ATOM    405  CA  PHE A  27      99.040 130.624 110.634  1.00 82.03           C  
ATOM    406  C   PHE A  27      99.288 132.123 110.556  1.00 82.35           C  
ATOM    407  O   PHE A  27      99.585 132.765 111.572  1.00 85.86           O  
ATOM    408  CB  PHE A  27     100.281 129.855 110.183  1.00 85.97           C  
ATOM    409  CG  PHE A  27     100.305 128.423 110.633  1.00 88.00           C  
ATOM    410  CD1 PHE A  27      99.428 127.972 111.604  1.00 86.11           C  
ATOM    411  CD2 PHE A  27     101.215 127.532 110.094  1.00 84.48           C  
ATOM    412  CE1 PHE A  27      99.453 126.657 112.022  1.00 87.83           C  
ATOM    413  CE2 PHE A  27     101.245 126.217 110.508  1.00 85.34           C  
ATOM    414  CZ  PHE A  27     100.363 125.779 111.473  1.00 90.13           C  
ATOM    415  N   SER A  28      99.171 132.698 109.359  1.00 77.68           N  
ATOM    416  CA  SER A  28      99.396 134.132 109.205  1.00 81.31           C  
ATOM    417  C   SER A  28      98.402 134.936 110.036  1.00 84.69           C  
ATOM    418  O   SER A  28      98.781 135.884 110.742  1.00 84.86           O  
ATOM    419  CB  SER A  28      99.305 134.518 107.729  1.00 78.45           C  
ATOM    420  OG  SER A  28      99.536 135.904 107.546  1.00 81.82           O  
ATOM    421  N   ILE A  29      97.123 134.560 109.974  1.00 76.44           N  
ATOM    422  CA  ILE A  29      96.098 135.299 110.712  1.00 65.46           C  
ATOM    423  C   ILE A  29      96.348 135.206 112.214  1.00 67.93           C  
ATOM    424  O   ILE A  29      96.273 136.209 112.942  1.00 74.15           O  
ATOM    425  CB  ILE A  29      94.695 134.787 110.341  1.00 60.32           C  
ATOM    426  CG1 ILE A  29      94.391 135.089 108.875  1.00 66.44           C  
ATOM    427  CG2 ILE A  29      93.648 135.414 111.238  1.00 67.74           C  
ATOM    428  CD1 ILE A  29      93.141 134.413 108.365  1.00 70.61           C  
ATOM    429  N   ALA A  30      96.652 134.000 112.701  1.00 71.75           N  
ATOM    430  CA  ALA A  30      96.892 133.830 114.130  1.00 74.90           C  
ATOM    431  C   ALA A  30      98.096 134.641 114.588  1.00 81.47           C  
ATOM    432  O   ALA A  30      98.058 135.286 115.648  1.00 86.42           O  
ATOM    433  CB  ALA A  30      97.085 132.351 114.458  1.00 76.10           C  
ATOM    434  N   SER A  31      99.175 134.626 113.800  1.00 71.85           N  
ATOM    435  CA  SER A  31     100.363 135.388 114.161  1.00 72.89           C  
ATOM    436  C   SER A  31     100.061 136.878 114.235  1.00 76.55           C  
ATOM    437  O   SER A  31     100.492 137.564 115.174  1.00 79.31           O  
ATOM    438  CB  SER A  31     101.478 135.117 113.155  1.00 70.52           C  
ATOM    439  OG  SER A  31     101.228 135.792 111.936  1.00 73.57           O  
ATOM    440  N   TRP A  32      99.312 137.397 113.257  1.00 73.27           N  
ATOM    441  CA  TRP A  32      98.982 138.818 113.272  1.00 72.84           C  
ATOM    442  C   TRP A  32      98.159 139.182 114.501  1.00 74.01           C  
ATOM    443  O   TRP A  32      98.412 140.210 115.146  1.00 78.13           O  
ATOM    444  CB  TRP A  32      98.237 139.200 111.996  1.00 71.17           C  
ATOM    445  CG  TRP A  32      99.135 139.623 110.881  1.00 71.61           C  
ATOM    446  CD1 TRP A  32      99.258 139.030 109.663  1.00 72.63           C  
ATOM    447  CD2 TRP A  32     100.039 140.733 110.881  1.00 78.18           C  
ATOM    448  NE1 TRP A  32     100.181 139.700 108.901  1.00 76.28           N  
ATOM    449  CE2 TRP A  32     100.676 140.750 109.626  1.00 78.46           C  
ATOM    450  CE3 TRP A  32     100.371 141.715 111.819  1.00 79.20           C  
ATOM    451  CZ2 TRP A  32     101.626 141.709 109.285  1.00 78.84           C  
ATOM    452  CZ3 TRP A  32     101.315 142.666 111.478  1.00 77.04           C  
ATOM    453  CH2 TRP A  32     101.932 142.656 110.222  1.00 79.04           C  
ATOM    454  N   ALA A  33      97.174 138.350 114.848  1.00 64.76           N  
ATOM    455  CA  ALA A  33      96.357 138.643 116.023  1.00 65.11           C  
ATOM    456  C   ALA A  33      97.197 138.653 117.297  1.00 67.74           C  
ATOM    457  O   ALA A  33      97.042 139.541 118.153  1.00 72.42           O  
ATOM    458  CB  ALA A  33      95.219 137.629 116.136  1.00 66.62           C  
ATOM    459  N   ILE A  34      98.099 137.676 117.435  1.00 60.18           N  
ATOM    460  CA  ILE A  34      98.941 137.617 118.627  1.00 61.21           C  
ATOM    461  C   ILE A  34      99.818 138.859 118.724  1.00 69.28           C  
ATOM    462  O   ILE A  34      99.966 139.451 119.804  1.00 73.49           O  
ATOM    463  CB  ILE A  34      99.780 136.327 118.625  1.00 62.27           C  
ATOM    464  CG1 ILE A  34      98.871 135.107 118.760  1.00 70.38           C  
ATOM    465  CG2 ILE A  34     100.798 136.352 119.750  1.00 67.29           C  
ATOM    466  CD1 ILE A  34      99.580 133.792 118.538  1.00 71.28           C  
ATOM    467  N   ILE A  35     100.404 139.279 117.599  1.00 65.77           N  
ATOM    468  CA  ILE A  35     101.245 140.475 117.604  1.00 62.55           C  
ATOM    469  C   ILE A  35     100.436 141.690 118.039  1.00 65.83           C  
ATOM    470  O   ILE A  35     100.887 142.503 118.861  1.00 70.70           O  
ATOM    471  CB  ILE A  35     101.876 140.695 116.217  1.00 64.17           C  
ATOM    472  CG1 ILE A  35     102.830 139.555 115.868  1.00 68.42           C  
ATOM    473  CG2 ILE A  35     102.601 142.029 116.164  1.00 66.77           C  
ATOM    474  CD1 ILE A  35     103.186 139.499 114.401  1.00 65.44           C  
ATOM    475  N   ILE A  36      99.226 141.829 117.490  1.00 66.91           N  
ATOM    476  CA  ILE A  36      98.410 143.005 117.775  1.00 66.36           C  
ATOM    477  C   ILE A  36      98.079 143.083 119.259  1.00 72.13           C  
ATOM    478  O   ILE A  36      98.144 144.159 119.866  1.00 74.94           O  
ATOM    479  CB  ILE A  36      97.138 143.000 116.908  1.00 67.36           C  
ATOM    480  CG1 ILE A  36      97.492 143.286 115.448  1.00 71.78           C  
ATOM    481  CG2 ILE A  36      96.142 144.027 117.412  1.00 68.09           C  
ATOM    482  CD1 ILE A  36      96.346 143.060 114.488  1.00 75.12           C  
ATOM    483  N   GLN A  37      97.725 141.953 119.872  1.00 68.50           N  
ATOM    484  CA  GLN A  37      97.421 141.981 121.303  1.00 64.79           C  
ATOM    485  C   GLN A  37      98.664 142.294 122.134  1.00 64.47           C  
ATOM    486  O   GLN A  37      98.633 143.154 123.036  1.00 69.12           O  
ATOM    487  CB  GLN A  37      96.809 140.649 121.735  1.00 67.50           C  
ATOM    488  CG  GLN A  37      96.346 140.628 123.179  1.00 70.57           C  
ATOM    489  CD  GLN A  37      95.595 139.361 123.531  1.00 73.26           C  
ATOM    490  OE1 GLN A  37      95.337 138.520 122.671  1.00 74.77           O  
ATOM    491  NE2 GLN A  37      95.242 139.217 124.803  1.00 72.06           N  
ATOM    492  N   ARG A  38      99.772 141.607 121.840  1.00 63.12           N  
ATOM    493  CA  ARG A  38     100.952 141.715 122.687  1.00 64.87           C  
ATOM    494  C   ARG A  38     101.566 143.105 122.648  1.00 66.93           C  
ATOM    495  O   ARG A  38     102.078 143.575 123.672  1.00 73.12           O  
ATOM    496  CB  ARG A  38     101.977 140.659 122.285  1.00 66.75           C  
ATOM    497  CG  ARG A  38     101.547 139.263 122.663  1.00 66.09           C  
ATOM    498  CD  ARG A  38     101.323 139.179 124.161  1.00 65.80           C  
ATOM    499  NE  ARG A  38     100.235 138.277 124.509  1.00 71.22           N  
ATOM    500  CZ  ARG A  38      99.642 138.245 125.693  1.00 70.95           C  
ATOM    501  NH1 ARG A  38     100.045 139.017 126.688  1.00 67.92           N  
ATOM    502  NH2 ARG A  38      98.618 137.418 125.885  1.00 72.55           N  
ATOM    503  N   THR A  39     101.535 143.778 121.495  1.00 61.43           N  
ATOM    504  CA  THR A  39     102.110 145.119 121.430  1.00 61.67           C  
ATOM    505  C   THR A  39     101.424 146.058 122.416  1.00 67.84           C  
ATOM    506  O   THR A  39     102.088 146.757 123.195  1.00 77.81           O  
ATOM    507  CB  THR A  39     102.010 145.667 120.008  1.00 65.50           C  
ATOM    508  OG1 THR A  39     102.749 144.823 119.117  1.00 73.10           O  
ATOM    509  CG2 THR A  39     102.572 147.075 119.943  1.00 67.99           C  
ATOM    510  N   ARG A  40     100.089 146.071 122.408  1.00 69.31           N  
ATOM    511  CA  ARG A  40      99.346 146.942 123.312  1.00 68.90           C  
ATOM    512  C   ARG A  40      99.595 146.574 124.767  1.00 64.98           C  
ATOM    513  O   ARG A  40      99.807 147.458 125.610  1.00 67.16           O  
ATOM    514  CB  ARG A  40      97.852 146.875 122.997  1.00 69.35           C  
ATOM    515  CG  ARG A  40      97.472 147.453 121.645  1.00 74.44           C  
ATOM    516  CD  ARG A  40      96.000 147.220 121.345  1.00 75.19           C  
ATOM    517  NE  ARG A  40      95.131 147.926 122.278  1.00 77.77           N  
ATOM    518  CZ  ARG A  40      94.376 147.334 123.193  1.00 78.10           C  
ATOM    519  NH1 ARG A  40      94.360 146.019 123.330  1.00 78.41           N  
ATOM    520  NH2 ARG A  40      93.617 148.081 123.990  1.00 73.77           N  
ATOM    521  N   ILE A  41      99.578 145.275 125.083  1.00 62.18           N  
ATOM    522  CA  ILE A  41      99.772 144.875 126.477  1.00 58.83           C  
ATOM    523  C   ILE A  41     101.142 145.323 126.976  1.00 60.85           C  
ATOM    524  O   ILE A  41     101.271 145.900 128.067  1.00 66.41           O  
ATOM    525  CB  ILE A  41      99.580 143.358 126.638  1.00 67.63           C  
ATOM    526  CG1 ILE A  41      98.114 142.985 126.420  1.00 71.33           C  
ATOM    527  CG2 ILE A  41     100.041 142.910 128.014  1.00 59.68           C  
ATOM    528  CD1 ILE A  41      97.860 141.496 126.387  1.00 70.62           C  
ATOM    529  N   LEU A  42     102.186 145.081 126.177  1.00 55.20           N  
ATOM    530  CA  LEU A  42     103.537 145.436 126.598  1.00 53.05           C  
ATOM    531  C   LEU A  42     103.706 146.945 126.732  1.00 58.02           C  
ATOM    532  O   LEU A  42     104.348 147.418 127.679  1.00 58.47           O  
ATOM    533  CB  LEU A  42     104.559 144.865 125.619  1.00 48.99           C  
ATOM    534  CG  LEU A  42     104.861 143.377 125.780  1.00 50.20           C  
ATOM    535  CD1 LEU A  42     105.667 142.869 124.609  1.00 54.73           C  
ATOM    536  CD2 LEU A  42     105.596 143.122 127.081  1.00 56.54           C  
ATOM    537  N   ASN A  43     103.152 147.718 125.793  1.00 58.27           N  
ATOM    538  CA  ASN A  43     103.265 149.169 125.893  1.00 57.40           C  
ATOM    539  C   ASN A  43     102.591 149.688 127.156  1.00 65.29           C  
ATOM    540  O   ASN A  43     103.147 150.543 127.861  1.00 67.72           O  
ATOM    541  CB  ASN A  43     102.660 149.830 124.656  1.00 54.69           C  
ATOM    542  CG  ASN A  43     103.490 149.601 123.412  1.00 62.86           C  
ATOM    543  OD1 ASN A  43     104.710 149.457 123.484  1.00 68.28           O  
ATOM    544  ND2 ASN A  43     102.832 149.568 122.260  1.00 65.41           N  
ATOM    545  N   ALA A  44     101.393 149.181 127.462  1.00 64.35           N  
ATOM    546  CA  ALA A  44     100.709 149.612 128.676  1.00 57.39           C  
ATOM    547  C   ALA A  44     101.518 149.261 129.916  1.00 45.55           C  
ATOM    548  O   ALA A  44     101.630 150.071 130.847  1.00 52.74           O  
ATOM    549  CB  ALA A  44      99.317 148.986 128.746  1.00 61.18           C  
ATOM    550  N   ALA A  45     102.090 148.055 129.947  1.00 42.70           N  
ATOM    551  CA  ALA A  45     102.886 147.653 131.103  1.00 53.08           C  
ATOM    552  C   ALA A  45     104.092 148.564 131.287  1.00 56.13           C  
ATOM    553  O   ALA A  45     104.394 148.991 132.410  1.00 57.66           O  
ATOM    554  CB  ALA A  45     103.330 146.199 130.954  1.00 57.57           C  
ATOM    555  N   ALA A  46     104.791 148.875 130.194  1.00 64.01           N  
ATOM    556  CA  ALA A  46     105.963 149.739 130.290  1.00 65.00           C  
ATOM    557  C   ALA A  46     105.584 151.132 130.772  1.00 61.60           C  
ATOM    558  O   ALA A  46     106.277 151.716 131.614  1.00 59.06           O  
ATOM    559  CB  ALA A  46     106.675 149.813 128.940  1.00 65.72           C  
ATOM    560  N   ARG A  47     104.484 151.681 130.249  1.00 68.24           N  
ATOM    561  CA  ARG A  47     104.056 153.009 130.677  1.00 68.75           C  
ATOM    562  C   ARG A  47     103.713 153.028 132.160  1.00 66.79           C  
ATOM    563  O   ARG A  47     104.112 153.949 132.886  1.00 70.41           O  
ATOM    564  CB  ARG A  47     102.859 153.468 129.845  1.00 70.02           C  
ATOM    565  CG  ARG A  47     103.218 153.946 128.448  1.00 72.69           C  
ATOM    566  CD  ARG A  47     104.069 155.204 128.499  1.00 75.20           C  
ATOM    567  NE  ARG A  47     104.351 155.727 127.167  1.00 75.90           N  
ATOM    568  CZ  ARG A  47     103.578 156.591 126.524  1.00 77.19           C  
ATOM    569  NH1 ARG A  47     102.462 157.055 127.062  1.00 75.48           N  
ATOM    570  NH2 ARG A  47     103.935 157.001 125.310  1.00 74.68           N  
ATOM    571  N   GLU A  48     102.980 152.016 132.632  1.00 71.67           N  
ATOM    572  CA  GLU A  48     102.628 151.966 134.048  1.00 71.22           C  
ATOM    573  C   GLU A  48     103.870 151.856 134.922  1.00 71.83           C  
ATOM    574  O   GLU A  48     103.980 152.541 135.949  1.00 71.16           O  
ATOM    575  CB  GLU A  48     101.682 150.795 134.313  1.00 77.08           C  
ATOM    576  CG  GLU A  48     101.337 150.592 135.780  1.00 78.60           C  
ATOM    577  CD  GLU A  48     100.438 151.683 136.330  1.00 81.45           C  
ATOM    578  OE1 GLU A  48      99.780 152.379 135.527  1.00 80.94           O  
ATOM    579  OE2 GLU A  48     100.387 151.844 137.568  1.00 79.70           O  
ATOM    580  N   ALA A  49     104.820 151.002 134.530  1.00 80.60           N  
ATOM    581  CA  ALA A  49     106.035 150.844 135.322  1.00 80.09           C  
ATOM    582  C   ALA A  49     106.825 152.144 135.384  1.00 76.75           C  
ATOM    583  O   ALA A  49     107.298 152.542 136.456  1.00 69.10           O  
ATOM    584  CB  ALA A  49     106.894 149.719 134.748  1.00 80.10           C  
ATOM    585  N   GLU A  50     106.974 152.823 134.243  1.00 82.90           N  
ATOM    586  CA  GLU A  50     107.716 154.079 134.224  1.00 80.80           C  
ATOM    587  C   GLU A  50     107.042 155.128 135.097  1.00 79.97           C  
ATOM    588  O   GLU A  50     107.713 155.834 135.860  1.00 82.91           O  
ATOM    589  CB  GLU A  50     107.857 154.582 132.788  1.00 83.13           C  
ATOM    590  CG  GLU A  50     108.873 155.702 132.607  1.00 85.68           C  
ATOM    591  CD  GLU A  50     108.283 157.076 132.855  1.00 86.61           C  
ATOM    592  OE1 GLU A  50     107.058 157.240 132.669  1.00 86.86           O  
ATOM    593  OE2 GLU A  50     109.042 157.992 133.236  1.00 85.05           O  
ATOM    594  N   ALA A  51     105.714 155.236 135.010  1.00 78.11           N  
ATOM    595  CA  ALA A  51     105.002 156.223 135.814  1.00 79.56           C  
ATOM    596  C   ALA A  51     105.165 155.944 137.305  1.00 78.77           C  
ATOM    597  O   ALA A  51     105.454 156.855 138.093  1.00 77.56           O  
ATOM    598  CB  ALA A  51     103.524 156.246 135.426  1.00 80.10           C  
ATOM    599  N   PHE A  52     104.990 154.685 137.713  1.00 80.27           N  
ATOM    600  CA  PHE A  52     105.106 154.373 139.134  1.00 84.16           C  
ATOM    601  C   PHE A  52     106.523 154.604 139.639  1.00 86.26           C  
ATOM    602  O   PHE A  52     106.713 155.125 140.744  1.00 83.33           O  
ATOM    603  CB  PHE A  52     104.670 152.938 139.415  1.00 87.51           C  
ATOM    604  CG  PHE A  52     104.700 152.580 140.875  1.00 85.73           C  
ATOM    605  CD1 PHE A  52     103.873 153.225 141.776  1.00 84.66           C  
ATOM    606  CD2 PHE A  52     105.565 151.611 141.347  1.00 83.39           C  
ATOM    607  CE1 PHE A  52     103.903 152.902 143.117  1.00 84.86           C  
ATOM    608  CE2 PHE A  52     105.599 151.284 142.685  1.00 80.99           C  
ATOM    609  CZ  PHE A  52     104.767 151.930 143.571  1.00 82.62           C  
ATOM    610  N   GLU A  53     107.533 154.223 138.852  1.00 96.60           N  
ATOM    611  CA  GLU A  53     108.906 154.471 139.275  1.00 91.91           C  
ATOM    612  C   GLU A  53     109.194 155.961 139.375  1.00 89.29           C  
ATOM    613  O   GLU A  53     109.956 156.387 140.250  1.00 90.09           O  
ATOM    614  CB  GLU A  53     109.888 153.800 138.315  1.00 94.96           C  
ATOM    615  CG  GLU A  53     110.252 152.379 138.708  1.00 94.77           C  
ATOM    616  CD  GLU A  53     111.212 151.733 137.731  1.00 98.00           C  
ATOM    617  OE1 GLU A  53     111.506 152.351 136.687  1.00 96.20           O  
ATOM    618  OE2 GLU A  53     111.678 150.608 138.012  1.00 96.79           O  
ATOM    619  N   ASP A  54     108.601 156.766 138.491  1.00 92.79           N  
ATOM    620  CA  ASP A  54     108.744 158.213 138.607  1.00 94.86           C  
ATOM    621  C   ASP A  54     108.106 158.726 139.891  1.00 93.12           C  
ATOM    622  O   ASP A  54     108.636 159.637 140.538  1.00 91.63           O  
ATOM    623  CB  ASP A  54     108.128 158.899 137.388  1.00 95.66           C  
ATOM    624  CG  ASP A  54     108.431 160.384 137.338  1.00 96.23           C  
ATOM    625  OD1 ASP A  54     109.394 160.821 138.004  1.00 97.06           O  
ATOM    626  OD2 ASP A  54     107.705 161.116 136.633  1.00 94.51           O  
ATOM    627  N   LYS A  55     106.964 158.153 140.277  1.00 94.43           N  
ATOM    628  CA  LYS A  55     106.263 158.640 141.462  1.00 96.69           C  
ATOM    629  C   LYS A  55     106.993 158.292 142.755  1.00 91.57           C  
ATOM    630  O   LYS A  55     106.827 158.991 143.761  1.00 88.72           O  
ATOM    631  CB  LYS A  55     104.843 158.076 141.500  1.00 97.19           C  
ATOM    632  CG  LYS A  55     103.868 158.762 140.558  1.00 94.74           C  
ATOM    633  CD  LYS A  55     102.540 158.023 140.511  1.00 94.93           C  
ATOM    634  CE  LYS A  55     101.956 157.844 141.903  1.00 95.91           C  
ATOM    635  NZ  LYS A  55     100.698 157.047 141.880  1.00 94.50           N  
ATOM    636  N   PHE A  56     107.795 157.225 142.754  1.00 87.41           N  
ATOM    637  CA  PHE A  56     108.298 156.665 144.007  1.00 88.06           C  
ATOM    638  C   PHE A  56     109.251 157.618 144.719  1.00 87.74           C  
ATOM    639  O   PHE A  56     109.091 157.892 145.914  1.00 89.75           O  
ATOM    640  CB  PHE A  56     108.984 155.325 143.741  1.00 89.54           C  
ATOM    641  CG  PHE A  56     109.334 154.564 144.989  1.00 86.78           C  
ATOM    642  CD1 PHE A  56     108.374 153.832 145.664  1.00 88.21           C  
ATOM    643  CD2 PHE A  56     110.625 154.579 145.483  1.00 83.52           C  
ATOM    644  CE1 PHE A  56     108.697 153.133 146.810  1.00 87.34           C  
ATOM    645  CE2 PHE A  56     110.953 153.883 146.624  1.00 83.81           C  
ATOM    646  CZ  PHE A  56     109.989 153.159 147.289  1.00 84.89           C  
ATOM    647  N   TRP A  57     110.247 158.135 144.007  1.00 80.46           N  
ATOM    648  CA  TRP A  57     111.291 158.943 144.625  1.00 80.49           C  
ATOM    649  C   TRP A  57     110.861 160.381 144.885  1.00 81.36           C  
ATOM    650  O   TRP A  57     111.715 161.222 145.181  1.00 79.76           O  
ATOM    651  CB  TRP A  57     112.546 158.932 143.749  1.00 81.91           C  
ATOM    652  CG  TRP A  57     113.307 157.643 143.792  1.00 78.85           C  
ATOM    653  CD1 TRP A  57     113.213 156.604 142.914  1.00 76.83           C  
ATOM    654  CD2 TRP A  57     114.290 157.262 144.759  1.00 75.27           C  
ATOM    655  NE1 TRP A  57     114.073 155.598 143.276  1.00 69.88           N  
ATOM    656  CE2 TRP A  57     114.746 155.978 144.407  1.00 74.87           C  
ATOM    657  CE3 TRP A  57     114.829 157.883 145.888  1.00 76.56           C  
ATOM    658  CZ2 TRP A  57     115.713 155.304 145.143  1.00 81.43           C  
ATOM    659  CZ3 TRP A  57     115.788 157.213 146.617  1.00 80.15           C  
ATOM    660  CH2 TRP A  57     116.221 155.937 146.243  1.00 81.12           C  
ATOM    661  N   SER A  58     109.565 160.679 144.791  1.00100.79           N  
ATOM    662  CA  SER A  58     109.083 162.047 144.925  1.00102.98           C  
ATOM    663  C   SER A  58     109.167 162.579 146.349  1.00102.98           C  
ATOM    664  O   SER A  58     108.971 163.781 146.552  1.00103.67           O  
ATOM    665  CB  SER A  58     107.638 162.137 144.431  1.00103.35           C  
ATOM    666  OG  SER A  58     107.511 161.592 143.129  1.00103.87           O  
ATOM    667  N   GLY A  59     109.448 161.730 147.328  1.00107.32           N  
ATOM    668  CA  GLY A  59     109.436 162.127 148.715  1.00108.29           C  
ATOM    669  C   GLY A  59     108.213 161.689 149.488  1.00109.34           C  
ATOM    670  O   GLY A  59     107.857 162.344 150.474  1.00106.93           O  
ATOM    671  N   ILE A  60     107.563 160.607 149.074  1.00121.39           N  
ATOM    672  CA  ILE A  60     106.354 160.105 149.712  1.00119.38           C  
ATOM    673  C   ILE A  60     106.750 159.010 150.690  1.00119.34           C  
ATOM    674  O   ILE A  60     107.483 158.080 150.328  1.00121.95           O  
ATOM    675  CB  ILE A  60     105.357 159.580 148.664  1.00121.13           C  
ATOM    676  CG1 ILE A  60     104.977 160.693 147.685  1.00120.61           C  
ATOM    677  CG2 ILE A  60     104.121 159.010 149.329  1.00118.80           C  
ATOM    678  CD1 ILE A  60     104.278 160.198 146.438  1.00119.52           C  
ATOM    679  N   GLU A  61     106.275 159.118 151.927  1.00123.05           N  
ATOM    680  CA  GLU A  61     106.627 158.144 152.949  1.00125.50           C  
ATOM    681  C   GLU A  61     106.048 156.774 152.617  1.00124.25           C  
ATOM    682  O   GLU A  61     105.003 156.652 151.974  1.00124.46           O  
ATOM    683  CB  GLU A  61     106.135 158.601 154.322  1.00125.10           C  
ATOM    684  CG  GLU A  61     106.891 159.793 154.886  1.00127.10           C  
ATOM    685  CD  GLU A  61     106.468 160.135 156.301  1.00127.24           C  
ATOM    686  OE1 GLU A  61     105.257 160.342 156.528  1.00127.02           O  
ATOM    687  OE2 GLU A  61     107.346 160.197 157.187  1.00126.95           O  
ATOM    688  N   LEU A  62     106.752 155.732 153.063  1.00116.74           N  
ATOM    689  CA  LEU A  62     106.318 154.369 152.777  1.00117.89           C  
ATOM    690  C   LEU A  62     104.988 154.046 153.443  1.00119.41           C  
ATOM    691  O   LEU A  62     104.216 153.238 152.916  1.00120.01           O  
ATOM    692  CB  LEU A  62     107.388 153.373 153.222  1.00118.60           C  
ATOM    693  CG  LEU A  62     108.830 153.691 152.824  1.00118.90           C  
ATOM    694  CD1 LEU A  62     109.784 152.646 153.382  1.00116.11           C  
ATOM    695  CD2 LEU A  62     108.960 153.789 151.312  1.00117.95           C  
ATOM    696  N   SER A  63     104.706 154.655 154.597  1.00124.81           N  
ATOM    697  CA  SER A  63     103.455 154.374 155.295  1.00124.94           C  
ATOM    698  C   SER A  63     102.252 154.811 154.467  1.00124.39           C  
ATOM    699  O   SER A  63     101.305 154.040 154.267  1.00124.84           O  
ATOM    700  CB  SER A  63     103.451 155.064 156.660  1.00121.83           C  
ATOM    701  OG  SER A  63     104.478 154.553 157.492  1.00121.60           O  
ATOM    702  N   ARG A  64     102.275 156.047 153.964  1.00112.24           N  
ATOM    703  CA  ARG A  64     101.153 156.511 153.158  1.00109.12           C  
ATOM    704  C   ARG A  64     101.123 155.827 151.800  1.00110.23           C  
ATOM    705  O   ARG A  64     100.044 155.649 151.225  1.00112.60           O  
ATOM    706  CB  ARG A  64     101.197 158.030 153.008  1.00111.28           C  
ATOM    707  CG  ARG A  64     102.531 158.597 152.569  1.00111.46           C  
ATOM    708  CD  ARG A  64     102.404 160.088 152.301  1.00113.16           C  
ATOM    709  NE  ARG A  64     103.694 160.728 152.076  1.00113.57           N  
ATOM    710  CZ  ARG A  64     104.402 161.340 153.014  1.00115.77           C  
ATOM    711  NH1 ARG A  64     103.981 161.402 154.267  1.00115.94           N  
ATOM    712  NH2 ARG A  64     105.560 161.906 152.687  1.00114.42           N  
ATOM    713  N   LEU A  65     102.283 155.424 151.277  1.00107.02           N  
ATOM    714  CA  LEU A  65     102.293 154.625 150.057  1.00107.09           C  
ATOM    715  C   LEU A  65     101.574 153.300 150.266  1.00106.61           C  
ATOM    716  O   LEU A  65     100.776 152.877 149.421  1.00108.01           O  
ATOM    717  CB  LEU A  65     103.728 154.386 149.590  1.00107.63           C  
ATOM    718  CG  LEU A  65     104.331 155.449 148.671  1.00107.64           C  
ATOM    719  CD1 LEU A  65     105.833 155.252 148.531  1.00107.74           C  
ATOM    720  CD2 LEU A  65     103.653 155.424 147.311  1.00105.87           C  
ATOM    721  N   TYR A  66     101.839 152.633 151.390  1.00103.14           N  
ATOM    722  CA  TYR A  66     101.136 151.392 151.694  1.00105.31           C  
ATOM    723  C   TYR A  66      99.650 151.643 151.909  1.00107.74           C  
ATOM    724  O   TYR A  66      98.811 150.835 151.493  1.00107.94           O  
ATOM    725  CB  TYR A  66     101.752 150.724 152.922  1.00105.86           C  
ATOM    726  CG  TYR A  66     101.151 149.377 153.247  1.00107.57           C  
ATOM    727  CD1 TYR A  66     101.418 148.267 152.459  1.00106.07           C  
ATOM    728  CD2 TYR A  66     100.313 149.216 154.342  1.00107.21           C  
ATOM    729  CE1 TYR A  66     100.871 147.034 152.752  1.00105.02           C  
ATOM    730  CE2 TYR A  66      99.760 147.986 154.642  1.00107.66           C  
ATOM    731  CZ  TYR A  66     100.042 146.899 153.843  1.00107.29           C  
ATOM    732  OH  TYR A  66      99.494 145.672 154.138  1.00107.76           O  
ATOM    733  N   GLN A  67      99.307 152.754 152.565  1.00107.82           N  
ATOM    734  CA  GLN A  67      97.900 153.083 152.773  1.00106.37           C  
ATOM    735  C   GLN A  67      97.175 153.270 151.447  1.00103.04           C  
ATOM    736  O   GLN A  67      96.053 152.785 151.270  1.00104.26           O  
ATOM    737  CB  GLN A  67      97.778 154.341 153.632  1.00107.74           C  
ATOM    738  CG  GLN A  67      97.914 154.093 155.124  1.00107.37           C  
ATOM    739  CD  GLN A  67      97.373 155.240 155.955  1.00106.23           C  
ATOM    740  OE1 GLN A  67      98.081 155.806 156.789  1.00105.03           O  
ATOM    741  NE2 GLN A  67      96.112 155.590 155.731  1.00106.23           N  
ATOM    742  N   GLU A  68      97.801 153.973 150.503  1.00 98.75           N  
ATOM    743  CA  GLU A  68      97.187 154.160 149.194  1.00 98.59           C  
ATOM    744  C   GLU A  68      97.143 152.860 148.405  1.00 98.00           C  
ATOM    745  O   GLU A  68      96.208 152.642 147.626  1.00100.36           O  
ATOM    746  CB  GLU A  68      97.943 155.229 148.406  1.00103.35           C  
ATOM    747  CG  GLU A  68      97.763 156.641 148.938  1.00104.29           C  
ATOM    748  CD  GLU A  68      98.495 157.675 148.104  1.00103.36           C  
ATOM    749  OE1 GLU A  68      99.711 157.861 148.319  1.00101.46           O  
ATOM    750  OE2 GLU A  68      97.854 158.300 147.233  1.00103.47           O  
ATOM    751  N   SER A  69      98.139 151.990 148.589  1.00100.92           N  
ATOM    752  CA  SER A  69      98.200 150.754 147.817  1.00105.70           C  
ATOM    753  C   SER A  69      97.047 149.812 148.146  1.00108.39           C  
ATOM    754  O   SER A  69      96.519 149.148 147.247  1.00107.85           O  
ATOM    755  CB  SER A  69      99.538 150.055 148.054  1.00105.77           C  
ATOM    756  OG  SER A  69     100.607 150.813 147.516  1.00107.95           O  
ATOM    757  N   GLN A  70      96.645 149.736 149.417  1.00105.98           N  
ATOM    758  CA  GLN A  70      95.581 148.815 149.803  1.00101.23           C  
ATOM    759  C   GLN A  70      94.231 149.207 149.222  1.00 98.51           C  
ATOM    760  O   GLN A  70      93.314 148.379 149.210  1.00 98.79           O  
ATOM    761  CB  GLN A  70      95.482 148.731 151.326  1.00103.96           C  
ATOM    762  CG  GLN A  70      94.859 149.952 151.975  1.00105.90           C  
ATOM    763  CD  GLN A  70      94.864 149.873 153.489  1.00108.42           C  
ATOM    764  OE1 GLN A  70      95.649 149.132 154.081  1.00109.89           O  
ATOM    765  NE2 GLN A  70      93.986 150.640 154.124  1.00105.84           N  
ATOM    766  N   GLY A  71      94.084 150.445 148.747  1.00105.79           N  
ATOM    767  CA  GLY A  71      92.824 150.848 148.145  1.00110.32           C  
ATOM    768  C   GLY A  71      92.505 150.073 146.881  1.00112.85           C  
ATOM    769  O   GLY A  71      91.354 149.697 146.645  1.00112.24           O  
ATOM    770  N   LYS A  72      93.516 149.823 146.054  1.00112.63           N  
ATOM    771  CA  LYS A  72      93.378 149.048 144.827  1.00109.45           C  
ATOM    772  C   LYS A  72      94.297 147.834 144.847  1.00108.73           C  
ATOM    773  O   LYS A  72      94.871 147.447 143.827  1.00109.25           O  
ATOM    774  CB  LYS A  72      93.658 149.912 143.600  1.00107.28           C  
ATOM    775  CG  LYS A  72      92.538 150.872 143.248  1.00107.74           C  
ATOM    776  CD  LYS A  72      91.578 150.243 142.255  1.00107.91           C  
ATOM    777  CE  LYS A  72      92.202 150.154 140.872  1.00109.21           C  
ATOM    778  NZ  LYS A  72      91.421 149.272 139.963  1.00109.48           N  
ATOM    779  N   ARG A  73      94.444 147.215 146.022  1.00107.97           N  
ATOM    780  CA  ARG A  73      95.330 146.064 146.154  1.00110.99           C  
ATOM    781  C   ARG A  73      94.853 144.869 145.338  1.00111.71           C  
ATOM    782  O   ARG A  73      95.647 143.963 145.063  1.00112.27           O  
ATOM    783  CB  ARG A  73      95.463 145.672 147.626  1.00109.12           C  
ATOM    784  CG  ARG A  73      94.145 145.337 148.301  1.00107.34           C  
ATOM    785  CD  ARG A  73      94.373 144.622 149.620  1.00106.72           C  
ATOM    786  NE  ARG A  73      95.126 143.386 149.443  1.00108.50           N  
ATOM    787  CZ  ARG A  73      95.412 142.537 150.421  1.00109.26           C  
ATOM    788  NH1 ARG A  73      95.023 142.759 151.665  1.00108.72           N  
ATOM    789  NH2 ARG A  73      96.107 141.438 150.142  1.00109.60           N  
ATOM    790  N   ASP A  74      93.577 144.847 144.948  1.00102.89           N  
ATOM    791  CA  ASP A  74      93.068 143.748 144.136  1.00101.68           C  
ATOM    792  C   ASP A  74      93.640 143.771 142.724  1.00100.89           C  
ATOM    793  O   ASP A  74      93.833 142.711 142.119  1.00 97.79           O  
ATOM    794  CB  ASP A  74      91.544 143.802 144.090  1.00103.91           C  
ATOM    795  CG  ASP A  74      91.023 145.183 143.748  1.00106.47           C  
ATOM    796  OD1 ASP A  74      91.834 146.133 143.727  1.00103.48           O  
ATOM    797  OD2 ASP A  74      89.807 145.318 143.500  1.00106.99           O  
ATOM    798  N   ASN A  75      93.912 144.959 142.181  1.00 91.82           N  
ATOM    799  CA  ASN A  75      94.406 145.104 140.817  1.00 89.28           C  
ATOM    800  C   ASN A  75      95.839 145.624 140.759  1.00 97.30           C  
ATOM    801  O   ASN A  75      96.272 146.115 139.712  1.00 97.00           O  
ATOM    802  CB  ASN A  75      93.484 146.021 140.016  1.00 88.02           C  
ATOM    803  CG  ASN A  75      92.112 145.429 139.817  1.00 91.20           C  
ATOM    804  OD1 ASN A  75      91.120 146.149 139.713  1.00 96.16           O  
ATOM    805  ND2 ASN A  75      92.044 144.105 139.759  1.00 89.61           N  
ATOM    806  N   LEU A  76      96.583 145.529 141.858  1.00101.78           N  
ATOM    807  CA  LEU A  76      97.972 145.966 141.849  1.00 97.89           C  
ATOM    808  C   LEU A  76      98.817 144.999 141.032  1.00 99.06           C  
ATOM    809  O   LEU A  76      98.789 143.786 141.262  1.00 98.34           O  
ATOM    810  CB  LEU A  76      98.509 146.066 143.274  1.00 97.70           C  
ATOM    811  CG  LEU A  76      98.151 147.328 144.062  1.00100.85           C  
ATOM    812  CD1 LEU A  76      99.070 147.486 145.264  1.00 99.53           C  
ATOM    813  CD2 LEU A  76      98.207 148.561 143.174  1.00 97.72           C  
ATOM    814  N   THR A  77      99.573 145.537 140.076  1.00103.78           N  
ATOM    815  CA  THR A  77     100.398 144.729 139.190  1.00102.70           C  
ATOM    816  C   THR A  77     101.751 145.399 139.003  1.00102.14           C  
ATOM    817  O   THR A  77     101.898 146.612 139.170  1.00104.29           O  
ATOM    818  CB  THR A  77      99.734 144.519 137.821  1.00102.45           C  
ATOM    819  OG1 THR A  77      99.337 145.786 137.281  1.00103.42           O  
ATOM    820  CG2 THR A  77      98.516 143.614 137.941  1.00103.07           C  
ATOM    821  N   GLY A  78     102.741 144.587 138.647  1.00 77.74           N  
ATOM    822  CA  GLY A  78     104.055 145.125 138.335  1.00 72.66           C  
ATOM    823  C   GLY A  78     104.756 145.670 139.562  1.00 77.56           C  
ATOM    824  O   GLY A  78     104.810 145.027 140.619  1.00 88.70           O  
ATOM    825  N   SER A  79     105.313 146.874 139.418  1.00 76.08           N  
ATOM    826  CA  SER A  79     106.118 147.453 140.486  1.00 81.87           C  
ATOM    827  C   SER A  79     105.281 147.726 141.728  1.00 83.08           C  
ATOM    828  O   SER A  79     105.761 147.562 142.857  1.00 89.90           O  
ATOM    829  CB  SER A  79     106.792 148.732 139.995  1.00 86.92           C  
ATOM    830  OG  SER A  79     107.547 148.491 138.820  1.00 88.16           O  
ATOM    831  N   GLU A  80     104.029 148.146 141.543  1.00 84.59           N  
ATOM    832  CA  GLU A  80     103.145 148.353 142.684  1.00 90.58           C  
ATOM    833  C   GLU A  80     102.933 147.053 143.449  1.00 93.78           C  
ATOM    834  O   GLU A  80     102.983 147.026 144.686  1.00 95.16           O  
ATOM    835  CB  GLU A  80     101.810 148.925 142.210  1.00 92.02           C  
ATOM    836  CG  GLU A  80     101.905 150.326 141.633  1.00 95.73           C  
ATOM    837  CD  GLU A  80     100.632 150.758 140.932  1.00 96.56           C  
ATOM    838  OE1 GLU A  80      99.794 149.885 140.623  1.00 96.36           O  
ATOM    839  OE2 GLU A  80     100.468 151.973 140.691  1.00 94.95           O  
ATOM    840  N   GLN A  81     102.696 145.958 142.723  1.00 88.93           N  
ATOM    841  CA  GLN A  81     102.518 144.664 143.370  1.00 87.46           C  
ATOM    842  C   GLN A  81     103.778 144.243 144.108  1.00 86.28           C  
ATOM    843  O   GLN A  81     103.706 143.703 145.220  1.00 93.30           O  
ATOM    844  CB  GLN A  81     102.130 143.608 142.337  1.00 87.59           C  
ATOM    845  CG  GLN A  81     101.969 142.213 142.914  1.00 85.34           C  
ATOM    846  CD  GLN A  81     100.804 142.114 143.874  1.00 89.13           C  
ATOM    847  OE1 GLN A  81     100.984 142.138 145.090  1.00 90.14           O  
ATOM    848  NE2 GLN A  81      99.598 142.002 143.331  1.00 89.61           N  
ATOM    849  N   ILE A  82     104.943 144.471 143.500  1.00 70.92           N  
ATOM    850  CA  ILE A  82     106.193 144.100 144.153  1.00 70.87           C  
ATOM    851  C   ILE A  82     106.370 144.887 145.442  1.00 74.44           C  
ATOM    852  O   ILE A  82     106.766 144.334 146.477  1.00 84.06           O  
ATOM    853  CB  ILE A  82     107.379 144.296 143.192  1.00 72.25           C  
ATOM    854  CG1 ILE A  82     107.331 143.255 142.076  1.00 75.90           C  
ATOM    855  CG2 ILE A  82     108.695 144.199 143.939  1.00 77.52           C  
ATOM    856  CD1 ILE A  82     108.324 143.505 140.968  1.00 79.21           C  
ATOM    857  N   PHE A  83     106.068 146.187 145.407  1.00 67.43           N  
ATOM    858  CA  PHE A  83     106.202 147.004 146.609  1.00 70.52           C  
ATOM    859  C   PHE A  83     105.249 146.538 147.700  1.00 76.76           C  
ATOM    860  O   PHE A  83     105.630 146.445 148.876  1.00 84.09           O  
ATOM    861  CB  PHE A  83     105.953 148.471 146.278  1.00 73.50           C  
ATOM    862  CG  PHE A  83     105.734 149.333 147.484  1.00 72.15           C  
ATOM    863  CD1 PHE A  83     106.760 149.553 148.386  1.00 73.02           C  
ATOM    864  CD2 PHE A  83     104.511 149.933 147.711  1.00 77.74           C  
ATOM    865  CE1 PHE A  83     106.568 150.348 149.492  1.00 75.21           C  
ATOM    866  CE2 PHE A  83     104.312 150.731 148.818  1.00 80.69           C  
ATOM    867  CZ  PHE A  83     105.343 150.938 149.710  1.00 78.11           C  
ATOM    868  N   TYR A  84     104.003 146.239 147.325  1.00 95.60           N  
ATOM    869  CA  TYR A  84     103.026 145.756 148.295  1.00 99.43           C  
ATOM    870  C   TYR A  84     103.498 144.463 148.946  1.00 91.13           C  
ATOM    871  O   TYR A  84     103.478 144.327 150.177  1.00 90.73           O  
ATOM    872  CB  TYR A  84     101.674 145.557 147.606  1.00 99.82           C  
ATOM    873  CG  TYR A  84     100.505 145.398 148.550  1.00 98.11           C  
ATOM    874  CD1 TYR A  84      99.921 146.503 149.155  1.00 96.91           C  
ATOM    875  CD2 TYR A  84      99.978 144.144 148.828  1.00 97.33           C  
ATOM    876  CE1 TYR A  84      98.850 146.363 150.016  1.00 98.82           C  
ATOM    877  CE2 TYR A  84      98.907 143.994 149.688  1.00100.21           C  
ATOM    878  CZ  TYR A  84      98.347 145.107 150.279  1.00100.74           C  
ATOM    879  OH  TYR A  84      97.280 144.963 151.136  1.00 98.22           O  
ATOM    880  N   SER A  85     103.944 143.506 148.129  1.00 55.85           N  
ATOM    881  CA  SER A  85     104.403 142.230 148.664  1.00 50.68           C  
ATOM    882  C   SER A  85     105.593 142.417 149.592  1.00 61.40           C  
ATOM    883  O   SER A  85     105.639 141.831 150.681  1.00 73.74           O  
ATOM    884  CB  SER A  85     104.763 141.285 147.521  1.00 53.09           C  
ATOM    885  OG  SER A  85     105.306 140.079 148.023  1.00 62.74           O  
ATOM    886  N   GLY A  86     106.560 143.239 149.184  1.00 78.18           N  
ATOM    887  CA  GLY A  86     107.743 143.429 150.005  1.00 80.57           C  
ATOM    888  C   GLY A  86     107.424 144.059 151.345  1.00 76.03           C  
ATOM    889  O   GLY A  86     107.884 143.590 152.390  1.00 82.41           O  
ATOM    890  N   PHE A  87     106.623 145.126 151.337  1.00 75.86           N  
ATOM    891  CA  PHE A  87     106.297 145.793 152.592  1.00 79.08           C  
ATOM    892  C   PHE A  87     105.476 144.889 153.502  1.00 86.72           C  
ATOM    893  O   PHE A  87     105.708 144.851 154.718  1.00 86.49           O  
ATOM    894  CB  PHE A  87     105.557 147.100 152.321  1.00 81.54           C  
ATOM    895  CG  PHE A  87     105.432 147.985 153.526  1.00 82.52           C  
ATOM    896  CD1 PHE A  87     106.466 148.829 153.888  1.00 81.36           C  
ATOM    897  CD2 PHE A  87     104.281 147.974 154.295  1.00 86.78           C  
ATOM    898  CE1 PHE A  87     106.356 149.647 154.994  1.00 84.47           C  
ATOM    899  CE2 PHE A  87     104.164 148.791 155.403  1.00 87.69           C  
ATOM    900  CZ  PHE A  87     105.204 149.628 155.754  1.00 87.45           C  
ATOM    901  N   LYS A  88     104.513 144.151 152.939  1.00 95.81           N  
ATOM    902  CA  LYS A  88     103.704 143.257 153.760  1.00 91.17           C  
ATOM    903  C   LYS A  88     104.560 142.170 154.394  1.00 83.89           C  
ATOM    904  O   LYS A  88     104.432 141.882 155.590  1.00 83.87           O  
ATOM    905  CB  LYS A  88     102.586 142.641 152.919  1.00 94.40           C  
ATOM    906  CG  LYS A  88     101.605 141.800 153.717  1.00 94.87           C  
ATOM    907  CD  LYS A  88     100.429 141.361 152.861  1.00 94.41           C  
ATOM    908  CE  LYS A  88     100.835 140.269 151.885  1.00 93.18           C  
ATOM    909  NZ  LYS A  88     101.137 138.987 152.580  1.00 93.16           N  
ATOM    910  N   GLU A  89     105.452 141.558 153.610  1.00 83.01           N  
ATOM    911  CA  GLU A  89     106.308 140.515 154.162  1.00 81.55           C  
ATOM    912  C   GLU A  89     107.245 141.076 155.222  1.00 86.62           C  
ATOM    913  O   GLU A  89     107.493 140.428 156.245  1.00 90.81           O  
ATOM    914  CB  GLU A  89     107.102 139.837 153.049  1.00 87.88           C  
ATOM    915  CG  GLU A  89     107.989 138.703 153.530  1.00 88.68           C  
ATOM    916  CD  GLU A  89     107.197 137.498 153.999  1.00 93.63           C  
ATOM    917  OE1 GLU A  89     106.021 137.362 153.599  1.00 93.51           O  
ATOM    918  OE2 GLU A  89     107.751 136.684 154.766  1.00 95.47           O  
ATOM    919  N   PHE A  90     107.781 142.279 154.997  1.00 97.07           N  
ATOM    920  CA  PHE A  90     108.666 142.884 155.987  1.00 97.47           C  
ATOM    921  C   PHE A  90     107.930 143.147 157.293  1.00 95.77           C  
ATOM    922  O   PHE A  90     108.465 142.890 158.377  1.00 92.76           O  
ATOM    923  CB  PHE A  90     109.261 144.181 155.439  1.00 98.25           C  
ATOM    924  CG  PHE A  90     110.329 144.778 156.313  1.00 96.97           C  
ATOM    925  CD1 PHE A  90     109.999 145.637 157.348  1.00 94.25           C  
ATOM    926  CD2 PHE A  90     111.664 144.490 156.089  1.00 97.46           C  
ATOM    927  CE1 PHE A  90     110.978 146.187 158.149  1.00 93.81           C  
ATOM    928  CE2 PHE A  90     112.649 145.039 156.888  1.00 96.14           C  
ATOM    929  CZ  PHE A  90     112.305 145.889 157.919  1.00 95.89           C  
ATOM    930  N   VAL A  91     106.703 143.666 157.210  1.00106.98           N  
ATOM    931  CA  VAL A  91     105.931 143.935 158.421  1.00107.66           C  
ATOM    932  C   VAL A  91     105.607 142.636 159.146  1.00106.89           C  
ATOM    933  O   VAL A  91     105.748 142.540 160.372  1.00101.99           O  
ATOM    934  CB  VAL A  91     104.657 144.729 158.078  1.00107.22           C  
ATOM    935  CG1 VAL A  91     103.712 144.764 159.269  1.00104.44           C  
ATOM    936  CG2 VAL A  91     105.016 146.140 157.642  1.00103.85           C  
ATOM    937  N   ARG A  92     105.177 141.614 158.402  1.00108.68           N  
ATOM    938  CA  ARG A  92     104.788 140.354 159.027  1.00104.31           C  
ATOM    939  C   ARG A  92     105.963 139.698 159.741  1.00 99.97           C  
ATOM    940  O   ARG A  92     105.814 139.191 160.858  1.00102.40           O  
ATOM    941  CB  ARG A  92     104.204 139.408 157.978  1.00105.03           C  
ATOM    942  CG  ARG A  92     103.697 138.093 158.542  1.00103.82           C  
ATOM    943  CD  ARG A  92     103.182 137.185 157.438  1.00105.26           C  
ATOM    944  NE  ARG A  92     104.268 136.645 156.628  1.00106.60           N  
ATOM    945  CZ  ARG A  92     104.957 135.553 156.931  1.00106.34           C  
ATOM    946  NH1 ARG A  92     104.700 134.854 158.024  1.00105.95           N  
ATOM    947  NH2 ARG A  92     105.929 135.153 156.116  1.00103.26           N  
ATOM    948  N   LEU A  93     107.140 139.699 159.115  1.00 93.55           N  
ATOM    949  CA  LEU A  93     108.294 139.050 159.724  1.00 96.49           C  
ATOM    950  C   LEU A  93     108.851 139.834 160.903  1.00100.77           C  
ATOM    951  O   LEU A  93     109.585 139.264 161.716  1.00102.88           O  
ATOM    952  CB  LEU A  93     109.389 138.834 158.682  1.00 98.16           C  
ATOM    953  CG  LEU A  93     109.042 137.897 157.526  1.00 98.34           C  
ATOM    954  CD1 LEU A  93     110.281 137.582 156.705  1.00 98.92           C  
ATOM    955  CD2 LEU A  93     108.400 136.620 158.045  1.00 98.29           C  
ATOM    956  N   HIS A  94     108.526 141.122 161.014  1.00106.02           N  
ATOM    957  CA  HIS A  94     109.024 141.916 162.131  1.00107.16           C  
ATOM    958  C   HIS A  94     108.296 141.601 163.431  1.00108.65           C  
ATOM    959  O   HIS A  94     108.886 141.723 164.511  1.00105.15           O  
ATOM    960  CB  HIS A  94     108.902 143.406 161.812  1.00107.10           C  
ATOM    961  CG  HIS A  94     109.209 144.300 162.972  1.00106.77           C  
ATOM    962  ND1 HIS A  94     110.497 144.626 163.340  1.00107.87           N  
ATOM    963  CD2 HIS A  94     108.396 144.934 163.849  1.00105.46           C  
ATOM    964  CE1 HIS A  94     110.463 145.424 164.392  1.00107.08           C  
ATOM    965  NE2 HIS A  94     109.200 145.627 164.721  1.00105.80           N  
ATOM    966  N   ARG A  95     107.028 141.197 163.353  1.00124.74           N  
ATOM    967  CA  ARG A  95     106.213 140.951 164.537  1.00124.79           C  
ATOM    968  C   ARG A  95     105.821 139.487 164.696  1.00126.07           C  
ATOM    969  O   ARG A  95     104.927 139.182 165.495  1.00126.07           O  
ATOM    970  CB  ARG A  95     104.955 141.823 164.501  1.00123.98           C  
ATOM    971  CG  ARG A  95     105.225 143.295 164.240  1.00123.78           C  
ATOM    972  CD  ARG A  95     103.930 144.065 164.041  1.00124.87           C  
ATOM    973  NE  ARG A  95     103.137 143.521 162.945  1.00126.18           N  
ATOM    974  CZ  ARG A  95     102.007 144.054 162.501  1.00125.10           C  
ATOM    975  NH1 ARG A  95     101.504 145.153 163.036  1.00124.95           N  
ATOM    976  NH2 ARG A  95     101.366 143.468 161.493  1.00124.07           N  
ATOM    977  N   ALA A  96     106.457 138.574 163.964  1.00125.45           N  
ATOM    978  CA  ALA A  96     106.117 137.163 164.056  1.00124.58           C  
ATOM    979  C   ALA A  96     107.384 136.327 163.961  1.00126.07           C  
ATOM    980  O   ALA A  96     108.348 136.709 163.292  1.00125.43           O  
ATOM    981  CB  ALA A  96     105.126 136.749 162.962  1.00123.68           C  
ATOM    982  N   ASN A  97     107.363 135.182 164.635  1.00129.33           N  
ATOM    983  CA  ASN A  97     108.466 134.211 164.638  1.00128.31           C  
ATOM    984  C   ASN A  97     109.734 134.910 165.136  1.00127.79           C  
ATOM    985  O   ASN A  97     109.669 135.821 165.973  1.00126.18           O  
ATOM    986  CB  ASN A  97     108.589 133.575 163.263  1.00128.56           C  
ATOM    987  CG  ASN A  97     107.273 133.016 162.760  1.00129.30           C  
ATOM    988  OD1 ASN A  97     106.786 133.404 161.698  1.00128.72           O  
ATOM    989  ND2 ASN A  97     106.689 132.099 163.523  1.00128.22           N  
ATOM    990  N   SER A  98     110.893 134.490 164.636  1.00122.03           N  
ATOM    991  CA  SER A  98     112.147 135.120 165.018  1.00120.85           C  
ATOM    992  C   SER A  98     112.245 136.520 164.424  1.00121.17           C  
ATOM    993  O   SER A  98     111.719 136.802 163.344  1.00121.78           O  
ATOM    994  CB  SER A  98     113.333 134.272 164.560  1.00121.01           C  
ATOM    995  OG  SER A  98     114.544 134.749 165.119  1.00121.49           O  
ATOM    996  N   HIS A  99     112.930 137.404 165.148  1.00116.46           N  
ATOM    997  CA  HIS A  99     113.075 138.799 164.752  1.00117.28           C  
ATOM    998  C   HIS A  99     114.494 139.129 164.300  1.00118.73           C  
ATOM    999  O   HIS A  99     114.888 140.299 164.311  1.00119.01           O  
ATOM   1000  CB  HIS A  99     112.650 139.714 165.900  1.00117.19           C  
ATOM   1001  CG  HIS A  99     111.384 139.285 166.572  1.00115.74           C  
ATOM   1002  ND1 HIS A  99     110.151 139.374 165.962  1.00115.83           N  
ATOM   1003  CD2 HIS A  99     111.160 138.752 167.796  1.00115.39           C  
ATOM   1004  CE1 HIS A  99     109.221 138.921 166.785  1.00114.96           C  
ATOM   1005  NE2 HIS A  99     109.807 138.537 167.904  1.00115.13           N  
ATOM   1006  N   ALA A 100     115.268 138.121 163.908  1.00121.79           N  
ATOM   1007  CA  ALA A 100     116.622 138.364 163.435  1.00120.86           C  
ATOM   1008  C   ALA A 100     116.589 139.106 162.100  1.00119.97           C  
ATOM   1009  O   ALA A 100     115.804 138.756 161.213  1.00120.01           O  
ATOM   1010  CB  ALA A 100     117.383 137.049 163.284  1.00118.79           C  
ATOM   1011  N   PRO A 101     117.424 140.134 161.928  1.00100.34           N  
ATOM   1012  CA  PRO A 101     117.410 140.882 160.661  1.00 99.47           C  
ATOM   1013  C   PRO A 101     117.720 140.025 159.449  1.00101.72           C  
ATOM   1014  O   PRO A 101     117.180 140.283 158.364  1.00105.50           O  
ATOM   1015  CB  PRO A 101     118.481 141.960 160.882  1.00 98.50           C  
ATOM   1016  CG  PRO A 101     119.341 141.430 161.983  1.00 98.37           C  
ATOM   1017  CD  PRO A 101     118.427 140.654 162.870  1.00 99.34           C  
ATOM   1018  N   GLU A 102     118.573 139.010 159.600  1.00106.84           N  
ATOM   1019  CA  GLU A 102     118.888 138.138 158.474  1.00109.50           C  
ATOM   1020  C   GLU A 102     117.647 137.409 157.981  1.00110.27           C  
ATOM   1021  O   GLU A 102     117.421 137.298 156.769  1.00112.80           O  
ATOM   1022  CB  GLU A 102     119.975 137.141 158.875  1.00110.99           C  
ATOM   1023  CG  GLU A 102     120.505 136.298 157.725  1.00113.57           C  
ATOM   1024  CD  GLU A 102     119.756 134.989 157.566  1.00114.47           C  
ATOM   1025  OE1 GLU A 102     119.141 134.531 158.552  1.00114.49           O  
ATOM   1026  OE2 GLU A 102     119.783 134.417 156.456  1.00114.23           O  
ATOM   1027  N   ALA A 103     116.829 136.906 158.907  1.00113.64           N  
ATOM   1028  CA  ALA A 103     115.609 136.210 158.515  1.00119.40           C  
ATOM   1029  C   ALA A 103     114.651 137.144 157.789  1.00121.55           C  
ATOM   1030  O   ALA A 103     114.029 136.755 156.794  1.00124.09           O  
ATOM   1031  CB  ALA A 103     114.936 135.595 159.742  1.00120.22           C  
ATOM   1032  N   VAL A 104     114.517 138.380 158.274  1.00104.92           N  
ATOM   1033  CA  VAL A 104     113.624 139.339 157.629  1.00102.74           C  
ATOM   1034  C   VAL A 104     114.106 139.650 156.218  1.00101.43           C  
ATOM   1035  O   VAL A 104     113.312 139.696 155.269  1.00 98.68           O  
ATOM   1036  CB  VAL A 104     113.507 140.614 158.483  1.00103.37           C  
ATOM   1037  CG1 VAL A 104     112.554 141.596 157.835  1.00104.95           C  
ATOM   1038  CG2 VAL A 104     113.053 140.268 159.890  1.00103.54           C  
ATOM   1039  N   VAL A 105     115.413 139.865 156.059  1.00101.56           N  
ATOM   1040  CA  VAL A 105     115.962 140.150 154.737  1.00102.78           C  
ATOM   1041  C   VAL A 105     115.722 138.978 153.794  1.00101.82           C  
ATOM   1042  O   VAL A 105     115.290 139.162 152.648  1.00104.91           O  
ATOM   1043  CB  VAL A 105     117.459 140.493 154.845  1.00102.20           C  
ATOM   1044  CG1 VAL A 105     118.106 140.499 153.469  1.00102.64           C  
ATOM   1045  CG2 VAL A 105     117.643 141.837 155.530  1.00101.89           C  
ATOM   1046  N   GLU A 106     115.986 137.756 154.263  1.00108.33           N  
ATOM   1047  CA  GLU A 106     115.797 136.583 153.415  1.00110.45           C  
ATOM   1048  C   GLU A 106     114.336 136.417 153.016  1.00111.35           C  
ATOM   1049  O   GLU A 106     114.032 136.126 151.851  1.00113.20           O  
ATOM   1050  CB  GLU A 106     116.302 135.333 154.132  1.00113.07           C  
ATOM   1051  CG  GLU A 106     116.323 134.087 153.261  1.00115.23           C  
ATOM   1052  CD  GLU A 106     116.879 132.879 153.988  1.00118.65           C  
ATOM   1053  OE1 GLU A 106     117.203 133.001 155.188  1.00120.51           O  
ATOM   1054  OE2 GLU A 106     116.993 131.806 153.358  1.00116.89           O  
ATOM   1055  N   GLY A 107     113.417 136.603 153.965  1.00109.24           N  
ATOM   1056  CA  GLY A 107     112.006 136.458 153.649  1.00112.50           C  
ATOM   1057  C   GLY A 107     111.517 137.503 152.666  1.00113.66           C  
ATOM   1058  O   GLY A 107     110.768 137.192 151.733  1.00114.03           O  
ATOM   1059  N   ALA A 108     111.931 138.758 152.861  1.00108.85           N  
ATOM   1060  CA  ALA A 108     111.550 139.806 151.922  1.00107.85           C  
ATOM   1061  C   ALA A 108     112.094 139.514 150.531  1.00102.15           C  
ATOM   1062  O   ALA A 108     111.387 139.684 149.529  1.00102.02           O  
ATOM   1063  CB  ALA A 108     112.041 141.164 152.420  1.00106.29           C  
ATOM   1064  N   SER A 109     113.349 139.065 150.452  1.00 95.78           N  
ATOM   1065  CA  SER A 109     113.930 138.741 149.156  1.00100.07           C  
ATOM   1066  C   SER A 109     113.157 137.622 148.473  1.00101.79           C  
ATOM   1067  O   SER A 109     112.872 137.698 147.272  1.00105.47           O  
ATOM   1068  CB  SER A 109     115.399 138.358 149.323  1.00104.24           C  
ATOM   1069  OG  SER A 109     116.144 139.430 149.875  1.00105.09           O  
ATOM   1070  N   ARG A 110     112.800 136.579 149.225  1.00101.77           N  
ATOM   1071  CA  ARG A 110     112.055 135.473 148.633  1.00104.57           C  
ATOM   1072  C   ARG A 110     110.689 135.927 148.135  1.00106.61           C  
ATOM   1073  O   ARG A 110     110.262 135.547 147.036  1.00111.60           O  
ATOM   1074  CB  ARG A 110     111.907 134.337 149.645  1.00106.30           C  
ATOM   1075  CG  ARG A 110     113.216 133.657 150.010  1.00108.55           C  
ATOM   1076  CD  ARG A 110     113.786 132.887 148.830  1.00108.82           C  
ATOM   1077  NE  ARG A 110     112.905 131.805 148.407  1.00108.45           N  
ATOM   1078  CZ  ARG A 110     112.836 130.619 148.996  1.00109.01           C  
ATOM   1079  NH1 ARG A 110     113.589 130.323 150.043  1.00107.56           N  
ATOM   1080  NH2 ARG A 110     111.992 129.707 148.523  1.00109.65           N  
ATOM   1081  N   ALA A 111     109.986 136.740 148.928  1.00105.17           N  
ATOM   1082  CA  ALA A 111     108.665 137.204 148.511  1.00108.09           C  
ATOM   1083  C   ALA A 111     108.749 138.056 147.250  1.00109.55           C  
ATOM   1084  O   ALA A 111     107.953 137.881 146.314  1.00108.65           O  
ATOM   1085  CB  ALA A 111     108.000 137.984 149.645  1.00105.80           C  
ATOM   1086  N   MET A 112     109.713 138.980 147.205  1.00 97.95           N  
ATOM   1087  CA  MET A 112     109.874 139.812 146.019  1.00 90.85           C  
ATOM   1088  C   MET A 112     110.229 138.969 144.803  1.00 87.87           C  
ATOM   1089  O   MET A 112     109.722 139.212 143.702  1.00 89.91           O  
ATOM   1090  CB  MET A 112     110.936 140.882 146.264  1.00 88.41           C  
ATOM   1091  CG  MET A 112     110.582 141.856 147.369  1.00 91.42           C  
ATOM   1092  SD  MET A 112     111.935 142.968 147.779  1.00100.06           S  
ATOM   1093  CE  MET A 112     111.410 143.546 149.388  1.00 93.27           C  
ATOM   1094  N   ARG A 113     111.101 137.974 144.981  1.00 75.63           N  
ATOM   1095  CA  ARG A 113     111.463 137.108 143.867  1.00 74.60           C  
ATOM   1096  C   ARG A 113     110.251 136.357 143.338  1.00 79.39           C  
ATOM   1097  O   ARG A 113     110.061 136.249 142.121  1.00 85.20           O  
ATOM   1098  CB  ARG A 113     112.552 136.130 144.300  1.00 74.05           C  
ATOM   1099  CG  ARG A 113     112.938 135.118 143.239  1.00 80.48           C  
ATOM   1100  CD  ARG A 113     113.622 135.786 142.061  1.00 85.60           C  
ATOM   1101  NE  ARG A 113     114.126 134.812 141.100  1.00 85.37           N  
ATOM   1102  CZ  ARG A 113     114.486 135.102 139.857  1.00 83.06           C  
ATOM   1103  NH1 ARG A 113     114.412 136.336 139.386  1.00 83.28           N  
ATOM   1104  NH2 ARG A 113     114.932 134.129 139.067  1.00 84.77           N  
ATOM   1105  N   ILE A 114     109.416 135.835 144.239  1.00 82.38           N  
ATOM   1106  CA  ILE A 114     108.232 135.094 143.812  1.00 81.41           C  
ATOM   1107  C   ILE A 114     107.293 136.001 143.027  1.00 79.24           C  
ATOM   1108  O   ILE A 114     106.797 135.634 141.953  1.00 86.15           O  
ATOM   1109  CB  ILE A 114     107.525 134.466 145.026  1.00 87.00           C  
ATOM   1110  CG1 ILE A 114     108.367 133.325 145.602  1.00 88.48           C  
ATOM   1111  CG2 ILE A 114     106.140 133.968 144.641  1.00 84.37           C  
ATOM   1112  CD1 ILE A 114     107.877 132.822 146.942  1.00 85.42           C  
ATOM   1113  N   SER A 115     107.045 137.206 143.547  1.00 80.15           N  
ATOM   1114  CA  SER A 115     106.142 138.125 142.857  1.00 86.38           C  
ATOM   1115  C   SER A 115     106.687 138.522 141.488  1.00 88.97           C  
ATOM   1116  O   SER A 115     105.939 138.565 140.501  1.00 87.61           O  
ATOM   1117  CB  SER A 115     105.894 139.362 143.717  1.00 88.43           C  
ATOM   1118  OG  SER A 115     105.081 139.048 144.834  1.00 87.64           O  
ATOM   1119  N   MET A 116     107.988 138.815 141.407  1.00 92.19           N  
ATOM   1120  CA  MET A 116     108.580 139.208 140.132  1.00 86.91           C  
ATOM   1121  C   MET A 116     108.519 138.074 139.120  1.00 82.51           C  
ATOM   1122  O   MET A 116     108.218 138.301 137.941  1.00 87.08           O  
ATOM   1123  CB  MET A 116     110.026 139.654 140.336  1.00 88.11           C  
ATOM   1124  CG  MET A 116     110.705 140.121 139.060  1.00 89.02           C  
ATOM   1125  SD  MET A 116     112.409 140.618 139.343  1.00 93.94           S  
ATOM   1126  CE  MET A 116     112.145 142.083 140.333  1.00 85.70           C  
ATOM   1127  N   ASN A 117     108.814 136.848 139.556  1.00 64.05           N  
ATOM   1128  CA  ASN A 117     108.738 135.713 138.646  1.00 64.87           C  
ATOM   1129  C   ASN A 117     107.316 135.512 138.143  1.00 70.50           C  
ATOM   1130  O   ASN A 117     107.102 135.250 136.953  1.00 74.48           O  
ATOM   1131  CB  ASN A 117     109.248 134.454 139.341  1.00 70.98           C  
ATOM   1132  CG  ASN A 117     110.735 134.505 139.611  1.00 77.62           C  
ATOM   1133  OD1 ASN A 117     111.466 135.262 138.973  1.00 75.50           O  
ATOM   1134  ND2 ASN A 117     111.193 133.698 140.561  1.00 82.03           N  
ATOM   1135  N   ARG A 118     106.328 135.648 139.032  1.00 74.48           N  
ATOM   1136  CA  ARG A 118     104.939 135.507 138.609  1.00 73.09           C  
ATOM   1137  C   ARG A 118     104.566 136.563 137.577  1.00 76.14           C  
ATOM   1138  O   ARG A 118     103.942 136.250 136.554  1.00 82.82           O  
ATOM   1139  CB  ARG A 118     104.010 135.589 139.819  1.00 78.78           C  
ATOM   1140  CG  ARG A 118     102.556 135.859 139.470  1.00 78.32           C  
ATOM   1141  CD  ARG A 118     101.689 135.917 140.716  1.00 81.54           C  
ATOM   1142  NE  ARG A 118     102.052 137.034 141.581  1.00 79.63           N  
ATOM   1143  CZ  ARG A 118     101.265 137.540 142.521  1.00 81.20           C  
ATOM   1144  NH1 ARG A 118     100.056 137.053 142.747  1.00 82.87           N  
ATOM   1145  NH2 ARG A 118     101.703 138.562 143.252  1.00 80.39           N  
ATOM   1146  N   GLU A 119     104.952 137.818 137.817  1.00 74.98           N  
ATOM   1147  CA  GLU A 119     104.607 138.877 136.872  1.00 73.68           C  
ATOM   1148  C   GLU A 119     105.282 138.661 135.522  1.00 73.39           C  
ATOM   1149  O   GLU A 119     104.649 138.817 134.469  1.00 74.98           O  
ATOM   1150  CB  GLU A 119     104.986 140.241 137.446  1.00 75.19           C  
ATOM   1151  CG  GLU A 119     104.514 141.410 136.603  1.00 76.92           C  
ATOM   1152  CD  GLU A 119     103.013 141.607 136.668  1.00 79.55           C  
ATOM   1153  OE1 GLU A 119     102.384 141.089 137.614  1.00 78.31           O  
ATOM   1154  OE2 GLU A 119     102.462 142.280 135.772  1.00 83.59           O  
ATOM   1155  N   LEU A 120     106.566 138.297 135.532  1.00 68.98           N  
ATOM   1156  CA  LEU A 120     107.271 138.067 134.277  1.00 63.87           C  
ATOM   1157  C   LEU A 120     106.653 136.911 133.506  1.00 65.43           C  
ATOM   1158  O   LEU A 120     106.514 136.980 132.281  1.00 68.50           O  
ATOM   1159  CB  LEU A 120     108.752 137.808 134.540  1.00 67.99           C  
ATOM   1160  CG  LEU A 120     109.565 139.043 134.926  1.00 73.16           C  
ATOM   1161  CD1 LEU A 120     111.017 138.671 135.183  1.00 69.61           C  
ATOM   1162  CD2 LEU A 120     109.457 140.105 133.846  1.00 71.90           C  
ATOM   1163  N   GLU A 121     106.271 135.841 134.205  1.00 74.44           N  
ATOM   1164  CA  GLU A 121     105.562 134.753 133.542  1.00 74.96           C  
ATOM   1165  C   GLU A 121     104.244 135.242 132.957  1.00 70.35           C  
ATOM   1166  O   GLU A 121     103.832 134.801 131.878  1.00 72.89           O  
ATOM   1167  CB  GLU A 121     105.324 133.608 134.526  1.00 77.65           C  
ATOM   1168  CG  GLU A 121     104.491 132.465 133.969  1.00 79.06           C  
ATOM   1169  CD  GLU A 121     104.299 131.342 134.970  1.00 80.08           C  
ATOM   1170  OE1 GLU A 121     103.858 131.624 136.104  1.00 79.10           O  
ATOM   1171  OE2 GLU A 121     104.589 130.178 134.623  1.00 79.88           O  
ATOM   1172  N   ASN A 122     103.568 136.155 133.656  1.00 68.79           N  
ATOM   1173  CA  ASN A 122     102.295 136.668 133.162  1.00 69.03           C  
ATOM   1174  C   ASN A 122     102.467 137.457 131.869  1.00 72.25           C  
ATOM   1175  O   ASN A 122     101.657 137.324 130.945  1.00 74.99           O  
ATOM   1176  CB  ASN A 122     101.629 137.533 134.231  1.00 72.17           C  
ATOM   1177  CG  ASN A 122     100.297 138.092 133.778  1.00 73.72           C  
ATOM   1178  OD1 ASN A 122      99.590 137.472 132.985  1.00 74.96           O  
ATOM   1179  ND2 ASN A 122      99.948 139.270 134.279  1.00 72.35           N  
ATOM   1180  N   LEU A 123     103.506 138.293 131.786  1.00 71.52           N  
ATOM   1181  CA  LEU A 123     103.648 139.170 130.622  1.00 66.42           C  
ATOM   1182  C   LEU A 123     103.920 138.386 129.342  1.00 64.10           C  
ATOM   1183  O   LEU A 123     103.248 138.593 128.326  1.00 67.67           O  
ATOM   1184  CB  LEU A 123     104.750 140.200 130.856  1.00 62.59           C  
ATOM   1185  CG  LEU A 123     104.310 141.553 131.414  1.00 66.09           C  
ATOM   1186  CD1 LEU A 123     103.868 141.449 132.863  1.00 71.10           C  
ATOM   1187  CD2 LEU A 123     105.427 142.567 131.264  1.00 69.17           C  
ATOM   1188  N   GLU A 124     104.896 137.485 129.364  1.00 73.76           N  
ATOM   1189  CA  GLU A 124     105.322 136.794 128.153  1.00 72.64           C  
ATOM   1190  C   GLU A 124     104.491 135.532 127.956  1.00 70.92           C  
ATOM   1191  O   GLU A 124     104.518 134.623 128.793  1.00 76.32           O  
ATOM   1192  CB  GLU A 124     106.812 136.456 128.209  1.00 76.80           C  
ATOM   1193  CG  GLU A 124     107.274 135.788 129.492  1.00 78.84           C  
ATOM   1194  CD  GLU A 124     108.784 135.698 129.591  1.00 83.16           C  
ATOM   1195  OE1 GLU A 124     109.437 135.482 128.549  1.00 84.86           O  
ATOM   1196  OE2 GLU A 124     109.317 135.843 130.711  1.00 83.64           O  
ATOM   1197  N   THR A 125     103.747 135.485 126.856  1.00 67.36           N  
ATOM   1198  CA  THR A 125     102.995 134.298 126.480  1.00 75.60           C  
ATOM   1199  C   THR A 125     102.670 134.383 124.997  1.00 74.05           C  
ATOM   1200  O   THR A 125     102.701 135.461 124.397  1.00 74.67           O  
ATOM   1201  CB  THR A 125     101.718 134.145 127.313  1.00 73.52           C  
ATOM   1202  OG1 THR A 125     101.092 132.895 127.002  1.00 78.42           O  
ATOM   1203  CG2 THR A 125     100.758 135.275 127.032  1.00 71.45           C  
ATOM   1204  N   HIS A 126     102.382 133.222 124.411  1.00 67.49           N  
ATOM   1205  CA  HIS A 126     102.057 133.059 122.997  1.00 66.82           C  
ATOM   1206  C   HIS A 126     103.216 133.413 122.071  1.00 71.73           C  
ATOM   1207  O   HIS A 126     103.041 133.424 120.846  1.00 77.64           O  
ATOM   1208  CB  HIS A 126     100.815 133.871 122.610  1.00 70.06           C  
ATOM   1209  CG  HIS A 126      99.560 133.409 123.280  1.00 69.65           C  
ATOM   1210  ND1 HIS A 126      98.936 134.132 124.272  1.00 68.45           N  
ATOM   1211  CD2 HIS A 126      98.810 132.297 123.097  1.00 70.08           C  
ATOM   1212  CE1 HIS A 126      97.856 133.486 124.673  1.00 70.61           C  
ATOM   1213  NE2 HIS A 126      97.757 132.369 123.976  1.00 73.76           N  
ATOM   1214  N   ILE A 127     104.393 133.697 122.616  1.00 58.83           N  
ATOM   1215  CA  ILE A 127     105.588 133.988 121.826  1.00 58.69           C  
ATOM   1216  C   ILE A 127     106.212 132.699 121.290  1.00 64.53           C  
ATOM   1217  O   ILE A 127     106.654 132.674 120.127  1.00 73.43           O  
ATOM   1218  CB  ILE A 127     106.601 134.807 122.644  1.00 59.76           C  
ATOM   1219  CG1 ILE A 127     106.013 136.167 123.012  1.00 61.50           C  
ATOM   1220  CG2 ILE A 127     107.888 135.001 121.875  1.00 65.52           C  
ATOM   1221  CD1 ILE A 127     106.870 136.952 123.969  1.00 62.04           C  
ATOM   1222  N   PRO A 128     106.291 131.613 122.074  1.00 53.01           N  
ATOM   1223  CA  PRO A 128     106.807 130.360 121.502  1.00 62.58           C  
ATOM   1224  C   PRO A 128     106.031 129.877 120.293  1.00 65.55           C  
ATOM   1225  O   PRO A 128     106.613 129.225 119.418  1.00 65.83           O  
ATOM   1226  CB  PRO A 128     106.701 129.377 122.672  1.00 60.43           C  
ATOM   1227  CG  PRO A 128     106.865 130.226 123.859  1.00 61.17           C  
ATOM   1228  CD  PRO A 128     106.154 131.502 123.539  1.00 53.41           C  
ATOM   1229  N   PHE A 129     104.734 130.177 120.210  1.00 59.90           N  
ATOM   1230  CA  PHE A 129     103.987 129.858 119.000  1.00 57.87           C  
ATOM   1231  C   PHE A 129     104.544 130.615 117.801  1.00 66.65           C  
ATOM   1232  O   PHE A 129     104.686 130.050 116.710  1.00 71.11           O  
ATOM   1233  CB  PHE A 129     102.507 130.174 119.201  1.00 56.77           C  
ATOM   1234  CG  PHE A 129     101.656 129.872 118.007  1.00 60.86           C  
ATOM   1235  CD1 PHE A 129     101.324 128.569 117.689  1.00 63.51           C  
ATOM   1236  CD2 PHE A 129     101.181 130.892 117.207  1.00 61.95           C  
ATOM   1237  CE1 PHE A 129     100.538 128.290 116.591  1.00 65.00           C  
ATOM   1238  CE2 PHE A 129     100.395 130.622 116.110  1.00 61.44           C  
ATOM   1239  CZ  PHE A 129     100.073 129.319 115.801  1.00 63.42           C  
ATOM   1240  N   LEU A 130     104.872 131.897 117.988  1.00 61.18           N  
ATOM   1241  CA  LEU A 130     105.485 132.671 116.913  1.00 58.01           C  
ATOM   1242  C   LEU A 130     106.825 132.075 116.507  1.00 59.85           C  
ATOM   1243  O   LEU A 130     107.132 131.970 115.311  1.00 66.35           O  
ATOM   1244  CB  LEU A 130     105.659 134.126 117.346  1.00 57.71           C  
ATOM   1245  CG  LEU A 130     104.415 135.014 117.354  1.00 57.80           C  
ATOM   1246  CD1 LEU A 130     104.748 136.398 117.869  1.00 58.52           C  
ATOM   1247  CD2 LEU A 130     103.817 135.094 115.968  1.00 60.34           C  
ATOM   1248  N   GLY A 131     107.636 131.681 117.489  1.00 47.02           N  
ATOM   1249  CA  GLY A 131     108.914 131.064 117.165  1.00 50.14           C  
ATOM   1250  C   GLY A 131     108.759 129.773 116.384  1.00 53.79           C  
ATOM   1251  O   GLY A 131     109.472 129.534 115.404  1.00 58.22           O  
ATOM   1252  N   THR A 132     107.815 128.926 116.802  1.00 52.72           N  
ATOM   1253  CA  THR A 132     107.573 127.671 116.101  1.00 52.39           C  
ATOM   1254  C   THR A 132     107.089 127.918 114.679  1.00 54.94           C  
ATOM   1255  O   THR A 132     107.512 127.229 113.742  1.00 64.12           O  
ATOM   1256  CB  THR A 132     106.560 126.831 116.880  1.00 61.69           C  
ATOM   1257  OG1 THR A 132     107.166 126.346 118.084  1.00 69.19           O  
ATOM   1258  CG2 THR A 132     106.083 125.651 116.052  1.00 58.66           C  
ATOM   1259  N   VAL A 133     106.203 128.898 114.498  1.00 50.94           N  
ATOM   1260  CA  VAL A 133     105.718 129.226 113.160  1.00 48.36           C  
ATOM   1261  C   VAL A 133     106.874 129.669 112.274  1.00 49.76           C  
ATOM   1262  O   VAL A 133     107.020 129.210 111.133  1.00 59.39           O  
ATOM   1263  CB  VAL A 133     104.621 130.302 113.237  1.00 47.67           C  
ATOM   1264  CG1 VAL A 133     104.403 130.930 111.878  1.00 51.07           C  
ATOM   1265  CG2 VAL A 133     103.328 129.700 113.757  1.00 55.39           C  
ATOM   1266  N   GLY A 134     107.727 130.550 112.799  1.00 56.20           N  
ATOM   1267  CA  GLY A 134     108.864 131.015 112.021  1.00 60.66           C  
ATOM   1268  C   GLY A 134     109.828 129.900 111.664  1.00 58.96           C  
ATOM   1269  O   GLY A 134     110.408 129.893 110.577  1.00 61.56           O  
ATOM   1270  N   SER A 135     110.015 128.944 112.576  1.00 61.96           N  
ATOM   1271  CA  SER A 135     110.943 127.850 112.304  1.00 60.54           C  
ATOM   1272  C   SER A 135     110.372 126.843 111.312  1.00 55.72           C  
ATOM   1273  O   SER A 135     111.120 126.281 110.506  1.00 59.28           O  
ATOM   1274  CB  SER A 135     111.322 127.149 113.607  1.00 64.88           C  
ATOM   1275  OG  SER A 135     110.189 126.560 114.219  1.00 69.92           O  
ATOM   1276  N   ILE A 136     109.060 126.604 111.348  1.00 46.96           N  
ATOM   1277  CA  ILE A 136     108.471 125.525 110.561  1.00 44.75           C  
ATOM   1278  C   ILE A 136     107.978 125.969 109.185  1.00 52.45           C  
ATOM   1279  O   ILE A 136     107.975 125.155 108.250  1.00 62.70           O  
ATOM   1280  CB  ILE A 136     107.332 124.874 111.370  1.00 51.68           C  
ATOM   1281  CG1 ILE A 136     107.910 124.039 112.513  1.00 62.13           C  
ATOM   1282  CG2 ILE A 136     106.436 124.009 110.502  1.00 51.06           C  
ATOM   1283  CD1 ILE A 136     106.862 123.340 113.349  1.00 58.33           C  
ATOM   1284  N   SER A 137     107.613 127.242 109.018  1.00 56.38           N  
ATOM   1285  CA  SER A 137     106.925 127.670 107.799  1.00 55.50           C  
ATOM   1286  C   SER A 137     107.657 127.336 106.500  1.00 56.53           C  
ATOM   1287  O   SER A 137     107.004 126.821 105.576  1.00 58.19           O  
ATOM   1288  CB  SER A 137     106.629 129.170 107.885  1.00 61.64           C  
ATOM   1289  OG  SER A 137     105.953 129.619 106.725  1.00 68.06           O  
ATOM   1290  N   PRO A 138     108.961 127.600 106.339  1.00 54.32           N  
ATOM   1291  CA  PRO A 138     109.591 127.334 105.031  1.00 53.38           C  
ATOM   1292  C   PRO A 138     109.552 125.874 104.599  1.00 67.52           C  
ATOM   1293  O   PRO A 138     109.446 125.593 103.395  1.00 70.62           O  
ATOM   1294  CB  PRO A 138     111.033 127.815 105.237  1.00 51.50           C  
ATOM   1295  CG  PRO A 138     110.955 128.777 106.355  1.00 54.35           C  
ATOM   1296  CD  PRO A 138     109.914 128.230 107.268  1.00 57.02           C  
ATOM   1297  N   TYR A 139     109.641 124.937 105.547  1.00 62.03           N  
ATOM   1298  CA  TYR A 139     109.695 123.522 105.192  1.00 49.86           C  
ATOM   1299  C   TYR A 139     108.412 123.067 104.510  1.00 56.41           C  
ATOM   1300  O   TYR A 139     108.453 122.278 103.558  1.00 65.44           O  
ATOM   1301  CB  TYR A 139     109.966 122.685 106.437  1.00 48.92           C  
ATOM   1302  CG  TYR A 139     111.352 122.867 106.998  1.00 54.33           C  
ATOM   1303  CD1 TYR A 139     112.412 122.100 106.540  1.00 55.69           C  
ATOM   1304  CD2 TYR A 139     111.600 123.799 107.991  1.00 59.35           C  
ATOM   1305  CE1 TYR A 139     113.678 122.258 107.050  1.00 55.25           C  
ATOM   1306  CE2 TYR A 139     112.865 123.965 108.509  1.00 62.30           C  
ATOM   1307  CZ  TYR A 139     113.900 123.193 108.034  1.00 60.26           C  
ATOM   1308  OH  TYR A 139     115.161 123.361 108.552  1.00 66.26           O  
ATOM   1309  N   ILE A 140     107.262 123.546 104.985  1.00 45.13           N  
ATOM   1310  CA  ILE A 140     105.995 123.179 104.361  1.00 47.65           C  
ATOM   1311  C   ILE A 140     105.927 123.713 102.935  1.00 60.08           C  
ATOM   1312  O   ILE A 140     105.414 123.045 102.027  1.00 71.25           O  
ATOM   1313  CB  ILE A 140     104.817 123.675 105.216  1.00 48.21           C  
ATOM   1314  CG1 ILE A 140     104.978 123.199 106.658  1.00 52.05           C  
ATOM   1315  CG2 ILE A 140     103.504 123.179 104.651  1.00 56.59           C  
ATOM   1316  CD1 ILE A 140     104.054 123.881 107.631  1.00 61.51           C  
ATOM   1317  N   GLY A 141     106.449 124.920 102.712  1.00 49.89           N  
ATOM   1318  CA  GLY A 141     106.488 125.453 101.361  1.00 51.86           C  
ATOM   1319  C   GLY A 141     107.374 124.638 100.440  1.00 54.55           C  
ATOM   1320  O   GLY A 141     107.024 124.390  99.282  1.00 63.51           O  
ATOM   1321  N   LEU A 142     108.534 124.212 100.940  1.00 49.48           N  
ATOM   1322  CA  LEU A 142     109.404 123.357 100.138  1.00 52.53           C  
ATOM   1323  C   LEU A 142     108.725 122.028  99.823  1.00 56.94           C  
ATOM   1324  O   LEU A 142     108.854 121.501  98.710  1.00 64.55           O  
ATOM   1325  CB  LEU A 142     110.732 123.148 100.867  1.00 53.22           C  
ATOM   1326  CG  LEU A 142     111.652 121.982 100.504  1.00 54.68           C  
ATOM   1327  CD1 LEU A 142     112.173 122.109  99.093  1.00 56.23           C  
ATOM   1328  CD2 LEU A 142     112.807 121.923 101.483  1.00 54.76           C  
ATOM   1329  N   PHE A 143     107.986 121.481 100.790  1.00 41.78           N  
ATOM   1330  CA  PHE A 143     107.229 120.253 100.562  1.00 38.93           C  
ATOM   1331  C   PHE A 143     106.200 120.441  99.453  1.00 44.79           C  
ATOM   1332  O   PHE A 143     106.063 119.594  98.557  1.00 65.17           O  
ATOM   1333  CB  PHE A 143     106.551 119.832 101.864  1.00 45.48           C  
ATOM   1334  CG  PHE A 143     106.249 118.368 101.954  1.00 54.75           C  
ATOM   1335  CD1 PHE A 143     107.252 117.428 101.809  1.00 61.75           C  
ATOM   1336  CD2 PHE A 143     104.961 117.933 102.207  1.00 52.78           C  
ATOM   1337  CE1 PHE A 143     106.970 116.079 101.900  1.00 62.07           C  
ATOM   1338  CE2 PHE A 143     104.673 116.591 102.300  1.00 52.83           C  
ATOM   1339  CZ  PHE A 143     105.677 115.662 102.147  1.00 58.34           C  
ATOM   1340  N   GLY A 144     105.471 121.556  99.496  1.00 40.91           N  
ATOM   1341  CA  GLY A 144     104.498 121.831  98.451  1.00 46.49           C  
ATOM   1342  C   GLY A 144     105.134 121.979  97.082  1.00 56.32           C  
ATOM   1343  O   GLY A 144     104.607 121.481  96.083  1.00 64.33           O  
ATOM   1344  N   THR A 145     106.280 122.662  97.018  1.00 59.67           N  
ATOM   1345  CA  THR A 145     106.979 122.820  95.744  1.00 55.09           C  
ATOM   1346  C   THR A 145     107.438 121.475  95.191  1.00 60.95           C  
ATOM   1347  O   THR A 145     107.330 121.219  93.984  1.00 65.45           O  
ATOM   1348  CB  THR A 145     108.170 123.760  95.916  1.00 54.97           C  
ATOM   1349  OG1 THR A 145     107.699 125.067  96.266  1.00 62.63           O  
ATOM   1350  CG2 THR A 145     108.979 123.846  94.633  1.00 58.69           C  
ATOM   1351  N   VAL A 146     107.954 120.603  96.060  1.00 55.51           N  
ATOM   1352  CA  VAL A 146     108.388 119.280  95.616  1.00 47.91           C  
ATOM   1353  C   VAL A 146     107.209 118.489  95.064  1.00 51.51           C  
ATOM   1354  O   VAL A 146     107.308 117.844  94.008  1.00 63.81           O  
ATOM   1355  CB  VAL A 146     109.082 118.535  96.769  1.00 50.38           C  
ATOM   1356  CG1 VAL A 146     109.249 117.068  96.428  1.00 58.76           C  
ATOM   1357  CG2 VAL A 146     110.427 119.166  97.064  1.00 55.05           C  
ATOM   1358  N   TRP A 147     106.075 118.522  95.769  1.00 55.67           N  
ATOM   1359  CA  TRP A 147     104.899 117.813  95.277  1.00 56.44           C  
ATOM   1360  C   TRP A 147     104.458 118.362  93.928  1.00 56.83           C  
ATOM   1361  O   TRP A 147     104.077 117.601  93.031  1.00 66.26           O  
ATOM   1362  CB  TRP A 147     103.756 117.907  96.286  1.00 66.72           C  
ATOM   1363  CG  TRP A 147     102.536 117.146  95.864  1.00 68.32           C  
ATOM   1364  CD1 TRP A 147     101.476 117.623  95.151  1.00 69.97           C  
ATOM   1365  CD2 TRP A 147     102.244 115.772  96.141  1.00 66.71           C  
ATOM   1366  NE1 TRP A 147     100.548 116.630  94.958  1.00 68.82           N  
ATOM   1367  CE2 TRP A 147     100.996 115.484  95.558  1.00 69.30           C  
ATOM   1368  CE3 TRP A 147     102.921 114.756  96.822  1.00 69.70           C  
ATOM   1369  CZ2 TRP A 147     100.409 114.224  95.637  1.00 73.72           C  
ATOM   1370  CZ3 TRP A 147     102.337 113.506  96.898  1.00 71.74           C  
ATOM   1371  CH2 TRP A 147     101.094 113.251  96.310  1.00 74.65           C  
ATOM   1372  N   GLY A 148     104.500 119.685  93.769  1.00 53.27           N  
ATOM   1373  CA  GLY A 148     104.120 120.276  92.498  1.00 56.86           C  
ATOM   1374  C   GLY A 148     105.030 119.856  91.362  1.00 62.93           C  
ATOM   1375  O   GLY A 148     104.571 119.612  90.246  1.00 68.92           O  
ATOM   1376  N   ILE A 149     106.334 119.768  91.629  1.00 63.52           N  
ATOM   1377  CA  ILE A 149     107.272 119.327  90.598  1.00 57.99           C  
ATOM   1378  C   ILE A 149     106.992 117.882  90.200  1.00 58.34           C  
ATOM   1379  O   ILE A 149     107.018 117.531  89.011  1.00 60.27           O  
ATOM   1380  CB  ILE A 149     108.722 119.515  91.079  1.00 62.02           C  
ATOM   1381  CG1 ILE A 149     109.081 121.000  91.109  1.00 62.15           C  
ATOM   1382  CG2 ILE A 149     109.687 118.761  90.186  1.00 66.78           C  
ATOM   1383  CD1 ILE A 149     110.412 121.290  91.761  1.00 65.41           C  
ATOM   1384  N   MET A 150     106.732 117.019  91.186  1.00 72.65           N  
ATOM   1385  CA  MET A 150     106.395 115.631  90.876  1.00 67.33           C  
ATOM   1386  C   MET A 150     105.135 115.557  90.022  1.00 69.45           C  
ATOM   1387  O   MET A 150     105.072 114.809  89.037  1.00 76.17           O  
ATOM   1388  CB  MET A 150     106.213 114.830  92.164  1.00 72.90           C  
ATOM   1389  CG  MET A 150     107.503 114.405  92.830  1.00 76.46           C  
ATOM   1390  SD  MET A 150     107.218 113.260  94.190  1.00 81.94           S  
ATOM   1391  CE  MET A 150     106.754 114.393  95.495  1.00 77.19           C  
ATOM   1392  N   HIS A 151     104.123 116.346  90.385  1.00 84.99           N  
ATOM   1393  CA  HIS A 151     102.890 116.389  89.608  1.00 83.51           C  
ATOM   1394  C   HIS A 151     103.158 116.852  88.183  1.00 83.36           C  
ATOM   1395  O   HIS A 151     102.585 116.315  87.228  1.00 87.14           O  
ATOM   1396  CB  HIS A 151     101.886 117.312  90.300  1.00 87.82           C  
ATOM   1397  CG  HIS A 151     100.522 117.300  89.688  1.00 91.76           C  
ATOM   1398  ND1 HIS A 151     100.215 117.990  88.535  1.00 92.92           N  
ATOM   1399  CD2 HIS A 151      99.375 116.696  90.080  1.00 91.56           C  
ATOM   1400  CE1 HIS A 151      98.942 117.801  88.237  1.00 93.17           C  
ATOM   1401  NE2 HIS A 151      98.410 117.019  89.158  1.00 93.66           N  
ATOM   1402  N   ALA A 152     104.023 117.855  88.024  1.00 92.14           N  
ATOM   1403  CA  ALA A 152     104.323 118.382  86.698  1.00 95.42           C  
ATOM   1404  C   ALA A 152     105.007 117.335  85.829  1.00 98.77           C  
ATOM   1405  O   ALA A 152     104.672 117.179  84.649  1.00 98.46           O  
ATOM   1406  CB  ALA A 152     105.191 119.636  86.817  1.00 96.41           C  
ATOM   1407  N   PHE A 153     105.973 116.606  86.394  1.00107.00           N  
ATOM   1408  CA  PHE A 153     106.597 115.519  85.637  1.00 99.08           C  
ATOM   1409  C   PHE A 153     105.590 114.446  85.255  1.00102.08           C  
ATOM   1410  O   PHE A 153     105.617 113.941  84.127  1.00 98.02           O  
ATOM   1411  CB  PHE A 153     107.743 114.892  86.423  1.00 99.10           C  
ATOM   1412  CG  PHE A 153     108.954 115.748  86.514  1.00103.05           C  
ATOM   1413  CD1 PHE A 153     109.123 116.821  85.662  1.00101.39           C  
ATOM   1414  CD2 PHE A 153     109.928 115.482  87.454  1.00105.26           C  
ATOM   1415  CE1 PHE A 153     110.252 117.600  85.742  1.00104.54           C  
ATOM   1416  CE2 PHE A 153     111.055 116.257  87.543  1.00102.85           C  
ATOM   1417  CZ  PHE A 153     111.219 117.316  86.688  1.00104.00           C  
ATOM   1418  N   ILE A 154     104.712 114.064  86.184  1.00124.31           N  
ATOM   1419  CA  ILE A 154     103.747 113.010  85.880  1.00123.76           C  
ATOM   1420  C   ILE A 154     102.819 113.453  84.754  1.00123.06           C  
ATOM   1421  O   ILE A 154     102.549 112.698  83.810  1.00122.63           O  
ATOM   1422  CB  ILE A 154     102.964 112.616  87.144  1.00124.80           C  
ATOM   1423  CG1 ILE A 154     103.892 111.931  88.146  1.00123.43           C  
ATOM   1424  CG2 ILE A 154     101.835 111.673  86.791  1.00124.53           C  
ATOM   1425  CD1 ILE A 154     103.286 111.756  89.521  1.00122.34           C  
ATOM   1426  N   ALA A 155     102.333 114.694  84.827  1.00132.48           N  
ATOM   1427  CA  ALA A 155     101.465 115.216  83.777  1.00132.22           C  
ATOM   1428  C   ALA A 155     102.195 115.306  82.441  1.00134.46           C  
ATOM   1429  O   ALA A 155     101.622 114.989  81.391  1.00135.42           O  
ATOM   1430  CB  ALA A 155     100.917 116.584  84.183  1.00131.31           C  
ATOM   1431  N   LEU A 156     103.458 115.743  82.457  1.00142.98           N  
ATOM   1432  CA  LEU A 156     104.232 115.818  81.221  1.00144.15           C  
ATOM   1433  C   LEU A 156     104.432 114.437  80.612  1.00143.84           C  
ATOM   1434  O   LEU A 156     104.355 114.272  79.389  1.00142.40           O  
ATOM   1435  CB  LEU A 156     105.581 116.487  81.488  1.00143.69           C  
ATOM   1436  CG  LEU A 156     106.522 116.624  80.290  1.00141.16           C  
ATOM   1437  CD1 LEU A 156     105.984 117.645  79.300  1.00141.35           C  
ATOM   1438  CD2 LEU A 156     107.923 116.999  80.750  1.00138.67           C  
ATOM   1439  N   GLY A 157     104.698 113.434  81.449  1.00153.16           N  
ATOM   1440  CA  GLY A 157     104.802 112.070  80.966  1.00153.06           C  
ATOM   1441  C   GLY A 157     103.494 111.502  80.461  1.00153.10           C  
ATOM   1442  O   GLY A 157     103.508 110.621  79.595  1.00152.18           O  
ATOM   1443  N   ALA A 158     102.364 111.988  80.983  1.00156.90           N  
ATOM   1444  CA  ALA A 158     101.068 111.530  80.493  1.00156.16           C  
ATOM   1445  C   ALA A 158     100.873 111.888  79.024  1.00156.48           C  
ATOM   1446  O   ALA A 158     100.380 111.070  78.238  1.00155.62           O  
ATOM   1447  CB  ALA A 158      99.945 112.121  81.345  1.00154.94           C  
ATOM   1448  N   VAL A 159     101.255 113.101  78.635  1.00162.03           N  
ATOM   1449  CA  VAL A 159     101.147 113.532  77.249  1.00162.28           C  
ATOM   1450  C   VAL A 159     102.427 113.165  76.508  1.00162.45           C  
ATOM   1451  O   VAL A 159     103.466 112.879  77.108  1.00162.69           O  
ATOM   1452  CB  VAL A 159     100.857 115.044  77.144  1.00161.05           C  
ATOM   1453  CG1 VAL A 159      99.485 115.362  77.719  1.00160.39           C  
ATOM   1454  CG2 VAL A 159     101.937 115.843  77.854  1.00159.52           C  
ATOM   1455  N   LYS A 160     102.348 113.166  75.178  1.00163.77           N  
ATOM   1456  CA  LYS A 160     103.483 112.804  74.340  1.00163.63           C  
ATOM   1457  C   LYS A 160     104.376 113.988  73.990  1.00164.30           C  
ATOM   1458  O   LYS A 160     105.443 113.783  73.400  1.00164.31           O  
ATOM   1459  CB  LYS A 160     102.992 112.141  73.048  1.00164.10           C  
ATOM   1460  CG  LYS A 160     102.183 110.874  73.269  1.00162.88           C  
ATOM   1461  CD  LYS A 160     103.051 109.750  73.809  1.00163.00           C  
ATOM   1462  CE  LYS A 160     102.275 108.870  74.775  1.00163.43           C  
ATOM   1463  NZ  LYS A 160     101.817 109.628  75.972  1.00163.18           N  
ATOM   1464  N   GLN A 161     103.977 115.207  74.335  1.00160.36           N  
ATOM   1465  CA  GLN A 161     104.756 116.393  74.011  1.00158.56           C  
ATOM   1466  C   GLN A 161     105.819 116.648  75.073  1.00158.32           C  
ATOM   1467  O   GLN A 161     105.604 116.415  76.266  1.00159.08           O  
ATOM   1468  CB  GLN A 161     103.848 117.617  73.879  1.00157.26           C  
ATOM   1469  CG  GLN A 161     102.684 117.425  72.921  1.00157.83           C  
ATOM   1470  CD  GLN A 161     103.102 116.771  71.619  1.00157.76           C  
ATOM   1471  OE1 GLN A 161     103.904 117.321  70.864  1.00157.92           O  
ATOM   1472  NE2 GLN A 161     102.558 115.590  71.348  1.00157.75           N  
ATOM   1473  N   ALA A 162     106.977 117.132  74.623  1.00146.73           N  
ATOM   1474  CA  ALA A 162     108.090 117.452  75.508  1.00146.84           C  
ATOM   1475  C   ALA A 162     108.461 118.929  75.470  1.00146.56           C  
ATOM   1476  O   ALA A 162     109.533 119.301  75.963  1.00146.00           O  
ATOM   1477  CB  ALA A 162     109.312 116.597  75.159  1.00145.26           C  
ATOM   1478  N   THR A 163     107.611 119.777  74.898  1.00146.22           N  
ATOM   1479  CA  THR A 163     107.906 121.199  74.811  1.00146.53           C  
ATOM   1480  C   THR A 163     107.868 121.844  76.193  1.00148.33           C  
ATOM   1481  O   THR A 163     107.081 121.460  77.063  1.00150.14           O  
ATOM   1482  CB  THR A 163     106.908 121.891  73.881  1.00145.77           C  
ATOM   1483  OG1 THR A 163     106.758 121.122  72.681  1.00146.65           O  
ATOM   1484  CG2 THR A 163     107.390 123.289  73.514  1.00146.25           C  
ATOM   1485  N   LEU A 164     108.742 122.836  76.391  1.00139.32           N  
ATOM   1486  CA  LEU A 164     108.777 123.568  77.653  1.00139.61           C  
ATOM   1487  C   LEU A 164     107.480 124.324  77.915  1.00138.81           C  
ATOM   1488  O   LEU A 164     107.190 124.657  79.071  1.00135.37           O  
ATOM   1489  CB  LEU A 164     109.962 124.537  77.659  1.00137.74           C  
ATOM   1490  CG  LEU A 164     110.316 125.217  78.983  1.00136.95           C  
ATOM   1491  CD1 LEU A 164     110.881 124.208  79.972  1.00133.75           C  
ATOM   1492  CD2 LEU A 164     111.296 126.358  78.755  1.00135.92           C  
ATOM   1493  N   GLN A 165     106.695 124.601  76.870  1.00143.19           N  
ATOM   1494  CA  GLN A 165     105.407 125.257  77.065  1.00142.91           C  
ATOM   1495  C   GLN A 165     104.482 124.405  77.924  1.00142.36           C  
ATOM   1496  O   GLN A 165     103.769 124.929  78.788  1.00142.12           O  
ATOM   1497  CB  GLN A 165     104.762 125.555  75.712  1.00142.51           C  
ATOM   1498  CG  GLN A 165     105.515 126.576  74.876  1.00142.66           C  
ATOM   1499  CD  GLN A 165     105.380 127.985  75.417  1.00143.59           C  
ATOM   1500  OE1 GLN A 165     104.430 128.300  76.134  1.00142.33           O  
ATOM   1501  NE2 GLN A 165     106.333 128.844  75.074  1.00144.38           N  
ATOM   1502  N   MET A 166     104.474 123.090  77.698  1.00146.53           N  
ATOM   1503  CA  MET A 166     103.663 122.203  78.525  1.00147.08           C  
ATOM   1504  C   MET A 166     104.186 122.146  79.955  1.00146.00           C  
ATOM   1505  O   MET A 166     103.404 122.007  80.903  1.00146.57           O  
ATOM   1506  CB  MET A 166     103.625 120.803  77.912  1.00148.63           C  
ATOM   1507  CG  MET A 166     103.091 120.760  76.489  1.00148.71           C  
ATOM   1508  SD  MET A 166     101.358 121.248  76.381  1.00149.58           S  
ATOM   1509  CE  MET A 166     101.064 121.062  74.624  1.00145.51           C  
ATOM   1510  N   VAL A 167     105.506 122.235  80.129  1.00138.24           N  
ATOM   1511  CA  VAL A 167     106.087 122.178  81.466  1.00140.23           C  
ATOM   1512  C   VAL A 167     105.782 123.449  82.249  1.00140.10           C  
ATOM   1513  O   VAL A 167     105.623 123.407  83.476  1.00137.72           O  
ATOM   1514  CB  VAL A 167     107.603 121.922  81.373  1.00139.81           C  
ATOM   1515  CG1 VAL A 167     108.201 121.716  82.758  1.00139.07           C  
ATOM   1516  CG2 VAL A 167     107.883 120.723  80.479  1.00137.74           C  
ATOM   1517  N   ALA A 168     105.687 124.587  81.561  1.00132.41           N  
ATOM   1518  CA  ALA A 168     105.557 125.879  82.233  1.00132.00           C  
ATOM   1519  C   ALA A 168     104.420 125.963  83.249  1.00128.89           C  
ATOM   1520  O   ALA A 168     104.653 126.508  84.340  1.00127.88           O  
ATOM   1521  CB  ALA A 168     105.417 126.989  81.180  1.00130.37           C  
ATOM   1522  N   PRO A 169     103.201 125.477  82.983  1.00129.41           N  
ATOM   1523  CA  PRO A 169     102.156 125.553  84.018  1.00130.85           C  
ATOM   1524  C   PRO A 169     102.476 124.762  85.274  1.00128.30           C  
ATOM   1525  O   PRO A 169     101.860 125.014  86.317  1.00128.11           O  
ATOM   1526  CB  PRO A 169     100.914 124.995  83.309  1.00130.90           C  
ATOM   1527  CG  PRO A 169     101.182 125.190  81.866  1.00131.09           C  
ATOM   1528  CD  PRO A 169     102.654 124.980  81.709  1.00130.78           C  
ATOM   1529  N   GLY A 170     103.413 123.821  85.216  1.00111.29           N  
ATOM   1530  CA  GLY A 170     103.744 123.019  86.374  1.00113.55           C  
ATOM   1531  C   GLY A 170     104.602 123.698  87.415  1.00116.31           C  
ATOM   1532  O   GLY A 170     105.009 123.056  88.387  1.00116.31           O  
ATOM   1533  N   ILE A 171     104.891 124.986  87.239  1.00 95.29           N  
ATOM   1534  CA  ILE A 171     105.779 125.710  88.139  1.00 85.86           C  
ATOM   1535  C   ILE A 171     105.048 126.765  88.966  1.00 92.23           C  
ATOM   1536  O   ILE A 171     105.549 127.157  90.034  1.00 95.06           O  
ATOM   1537  CB  ILE A 171     106.920 126.355  87.329  1.00 82.08           C  
ATOM   1538  CG1 ILE A 171     107.513 125.329  86.366  1.00 87.14           C  
ATOM   1539  CG2 ILE A 171     108.006 126.878  88.243  1.00 90.01           C  
ATOM   1540  CD1 ILE A 171     108.401 125.932  85.303  1.00 92.73           C  
ATOM   1541  N   ALA A 172     103.876 127.220  88.518  1.00 91.08           N  
ATOM   1542  CA  ALA A 172     103.200 128.329  89.181  1.00 91.58           C  
ATOM   1543  C   ALA A 172     102.819 127.973  90.611  1.00 91.34           C  
ATOM   1544  O   ALA A 172     103.128 128.717  91.548  1.00 94.76           O  
ATOM   1545  CB  ALA A 172     101.965 128.740  88.380  1.00 90.56           C  
ATOM   1546  N   GLU A 173     102.145 126.837  90.800  1.00 96.81           N  
ATOM   1547  CA  GLU A 173     101.709 126.451  92.140  1.00102.14           C  
ATOM   1548  C   GLU A 173     102.902 126.185  93.047  1.00102.81           C  
ATOM   1549  O   GLU A 173     102.885 126.533  94.239  1.00104.73           O  
ATOM   1550  CB  GLU A 173     100.812 125.217  92.059  1.00101.14           C  
ATOM   1551  CG  GLU A 173      99.720 125.317  91.007  1.00100.85           C  
ATOM   1552  CD  GLU A 173      99.107 123.971  90.675  1.00102.87           C  
ATOM   1553  OE1 GLU A 173      99.624 122.943  91.161  1.00103.63           O  
ATOM   1554  OE2 GLU A 173      98.112 123.941  89.921  1.00101.44           O  
ATOM   1555  N   ALA A 174     103.948 125.565  92.497  1.00 80.60           N  
ATOM   1556  CA  ALA A 174     105.143 125.286  93.280  1.00 80.43           C  
ATOM   1557  C   ALA A 174     105.768 126.573  93.789  1.00 76.37           C  
ATOM   1558  O   ALA A 174     106.222 126.641  94.938  1.00 83.65           O  
ATOM   1559  CB  ALA A 174     106.145 124.493  92.443  1.00 84.22           C  
ATOM   1560  N   LEU A 175     105.803 127.608  92.952  1.00 58.83           N  
ATOM   1561  CA  LEU A 175     106.359 128.874  93.412  1.00 71.66           C  
ATOM   1562  C   LEU A 175     105.410 129.600  94.362  1.00 80.57           C  
ATOM   1563  O   LEU A 175     105.866 130.303  95.276  1.00 84.33           O  
ATOM   1564  CB  LEU A 175     106.709 129.754  92.217  1.00 72.96           C  
ATOM   1565  CG  LEU A 175     107.842 129.205  91.351  1.00 72.28           C  
ATOM   1566  CD1 LEU A 175     108.005 130.039  90.090  1.00 76.79           C  
ATOM   1567  CD2 LEU A 175     109.136 129.155  92.143  1.00 73.81           C  
ATOM   1568  N   ILE A 176     104.098 129.444  94.166  1.00 76.36           N  
ATOM   1569  CA  ILE A 176     103.131 130.111  95.032  1.00 71.27           C  
ATOM   1570  C   ILE A 176     103.233 129.580  96.455  1.00 71.48           C  
ATOM   1571  O   ILE A 176     103.115 130.339  97.428  1.00 79.12           O  
ATOM   1572  CB  ILE A 176     101.708 129.952  94.470  1.00 66.74           C  
ATOM   1573  CG1 ILE A 176     101.540 130.791  93.205  1.00 72.88           C  
ATOM   1574  CG2 ILE A 176     100.681 130.388  95.490  1.00 73.38           C  
ATOM   1575  CD1 ILE A 176     100.354 130.387  92.363  1.00 75.82           C  
ATOM   1576  N   ALA A 177     103.447 128.273  96.600  1.00 56.70           N  
ATOM   1577  CA  ALA A 177     103.604 127.703  97.935  1.00 59.35           C  
ATOM   1578  C   ALA A 177     104.768 128.356  98.675  1.00 56.04           C  
ATOM   1579  O   ALA A 177     104.638 128.755  99.840  1.00 63.72           O  
ATOM   1580  CB  ALA A 177     103.801 126.191  97.842  1.00 66.34           C  
ATOM   1581  N   THR A 178     105.911 128.495  98.000  1.00 51.37           N  
ATOM   1582  CA  THR A 178     107.079 129.098  98.635  1.00 56.92           C  
ATOM   1583  C   THR A 178     106.840 130.570  98.948  1.00 65.48           C  
ATOM   1584  O   THR A 178     107.273 131.068  99.998  1.00 71.66           O  
ATOM   1585  CB  THR A 178     108.305 128.930  97.739  1.00 56.29           C  
ATOM   1586  OG1 THR A 178     108.478 127.545  97.419  1.00 65.70           O  
ATOM   1587  CG2 THR A 178     109.551 129.430  98.445  1.00 58.41           C  
ATOM   1588  N   ALA A 179     106.160 131.284  98.047  1.00 53.53           N  
ATOM   1589  CA  ALA A 179     105.863 132.690  98.298  1.00 48.79           C  
ATOM   1590  C   ALA A 179     105.010 132.854  99.549  1.00 49.01           C  
ATOM   1591  O   ALA A 179     105.288 133.710 100.400  1.00 58.12           O  
ATOM   1592  CB  ALA A 179     105.167 133.302  97.084  1.00 51.72           C  
ATOM   1593  N   ILE A 180     103.974 132.024  99.686  1.00 44.33           N  
ATOM   1594  CA  ILE A 180     103.115 132.102 100.865  1.00 48.45           C  
ATOM   1595  C   ILE A 180     103.900 131.745 102.120  1.00 50.76           C  
ATOM   1596  O   ILE A 180     103.728 132.367 103.179  1.00 55.65           O  
ATOM   1597  CB  ILE A 180     101.879 131.203 100.685  1.00 50.01           C  
ATOM   1598  CG1 ILE A 180     100.947 131.797  99.633  1.00 49.71           C  
ATOM   1599  CG2 ILE A 180     101.136 131.045 101.991  1.00 52.31           C  
ATOM   1600  CD1 ILE A 180      99.802 130.890  99.259  1.00 52.35           C  
ATOM   1601  N   GLY A 181     104.780 130.746 102.023  1.00 54.46           N  
ATOM   1602  CA  GLY A 181     105.599 130.390 103.170  1.00 50.18           C  
ATOM   1603  C   GLY A 181     106.457 131.542 103.654  1.00 52.64           C  
ATOM   1604  O   GLY A 181     106.500 131.841 104.849  1.00 56.29           O  
ATOM   1605  N   LEU A 182     107.139 132.219 102.727  1.00 51.52           N  
ATOM   1606  CA  LEU A 182     107.984 133.349 103.117  1.00 52.43           C  
ATOM   1607  C   LEU A 182     107.155 134.496 103.687  1.00 53.57           C  
ATOM   1608  O   LEU A 182     107.562 135.149 104.667  1.00 60.40           O  
ATOM   1609  CB  LEU A 182     108.801 133.829 101.921  1.00 40.57           C  
ATOM   1610  CG  LEU A 182     110.000 132.967 101.536  1.00 32.46           C  
ATOM   1611  CD1 LEU A 182     110.503 133.347 100.163  1.00 40.83           C  
ATOM   1612  CD2 LEU A 182     111.101 133.100 102.565  1.00 45.60           C  
ATOM   1613  N   PHE A 183     106.000 134.765 103.070  1.00 50.57           N  
ATOM   1614  CA  PHE A 183     105.132 135.839 103.539  1.00 52.76           C  
ATOM   1615  C   PHE A 183     104.668 135.584 104.964  1.00 49.59           C  
ATOM   1616  O   PHE A 183     104.574 136.515 105.771  1.00 54.10           O  
ATOM   1617  CB  PHE A 183     103.937 135.988 102.599  1.00 51.11           C  
ATOM   1618  CG  PHE A 183     102.911 136.969 103.073  1.00 55.09           C  
ATOM   1619  CD1 PHE A 183     103.135 138.330 102.967  1.00 59.93           C  
ATOM   1620  CD2 PHE A 183     101.716 136.533 103.616  1.00 58.80           C  
ATOM   1621  CE1 PHE A 183     102.190 139.239 103.401  1.00 61.89           C  
ATOM   1622  CE2 PHE A 183     100.766 137.437 104.053  1.00 61.76           C  
ATOM   1623  CZ  PHE A 183     101.004 138.791 103.945  1.00 62.38           C  
ATOM   1624  N   ALA A 184     104.365 134.329 105.291  1.00 47.66           N  
ATOM   1625  CA  ALA A 184     104.009 134.008 106.667  1.00 48.25           C  
ATOM   1626  C   ALA A 184     105.226 134.025 107.581  1.00 52.35           C  
ATOM   1627  O   ALA A 184     105.094 134.294 108.779  1.00 55.64           O  
ATOM   1628  CB  ALA A 184     103.320 132.647 106.728  1.00 52.29           C  
ATOM   1629  N   ALA A 185     106.412 133.735 107.040  1.00 51.41           N  
ATOM   1630  CA  ALA A 185     107.593 133.567 107.882  1.00 51.90           C  
ATOM   1631  C   ALA A 185     108.109 134.895 108.423  1.00 54.26           C  
ATOM   1632  O   ALA A 185     108.437 135.000 109.611  1.00 58.63           O  
ATOM   1633  CB  ALA A 185     108.690 132.849 107.098  1.00 50.41           C  
ATOM   1634  N   ILE A 186     108.202 135.919 107.569  1.00 49.51           N  
ATOM   1635  CA  ILE A 186     108.963 137.125 107.940  1.00 48.80           C  
ATOM   1636  C   ILE A 186     108.407 137.842 109.172  1.00 52.23           C  
ATOM   1637  O   ILE A 186     109.173 138.063 110.133  1.00 59.96           O  
ATOM   1638  CB  ILE A 186     109.090 138.063 106.728  1.00 46.00           C  
ATOM   1639  CG1 ILE A 186     109.999 137.450 105.665  1.00 45.90           C  
ATOM   1640  CG2 ILE A 186     109.626 139.413 107.155  1.00 48.91           C  
ATOM   1641  CD1 ILE A 186     109.985 138.199 104.359  1.00 51.96           C  
ATOM   1642  N   PRO A 187     107.127 138.240 109.220  1.00 43.34           N  
ATOM   1643  CA  PRO A 187     106.659 139.027 110.372  1.00 44.59           C  
ATOM   1644  C   PRO A 187     106.779 138.299 111.694  1.00 48.00           C  
ATOM   1645  O   PRO A 187     106.992 138.945 112.728  1.00 52.91           O  
ATOM   1646  CB  PRO A 187     105.194 139.320 110.025  1.00 41.75           C  
ATOM   1647  CG  PRO A 187     105.100 139.129 108.565  1.00 41.24           C  
ATOM   1648  CD  PRO A 187     106.033 138.013 108.262  1.00 43.52           C  
ATOM   1649  N   ALA A 188     106.646 136.973 111.692  1.00 55.55           N  
ATOM   1650  CA  ALA A 188     106.777 136.218 112.930  1.00 56.46           C  
ATOM   1651  C   ALA A 188     108.162 136.401 113.532  1.00 61.20           C  
ATOM   1652  O   ALA A 188     108.299 136.663 114.731  1.00 66.46           O  
ATOM   1653  CB  ALA A 188     106.490 134.740 112.674  1.00 58.75           C  
ATOM   1654  N   VAL A 189     109.203 136.295 112.703  1.00 58.73           N  
ATOM   1655  CA  VAL A 189     110.569 136.456 113.196  1.00 58.59           C  
ATOM   1656  C   VAL A 189     110.789 137.878 113.697  1.00 64.22           C  
ATOM   1657  O   VAL A 189     111.362 138.099 114.779  1.00 68.73           O  
ATOM   1658  CB  VAL A 189     111.579 136.084 112.097  1.00 51.56           C  
ATOM   1659  CG1 VAL A 189     112.990 136.403 112.543  1.00 61.10           C  
ATOM   1660  CG2 VAL A 189     111.450 134.618 111.741  1.00 56.04           C  
ATOM   1661  N   MET A 190     110.333 138.866 112.919  1.00 65.22           N  
ATOM   1662  CA  MET A 190     110.543 140.255 113.327  1.00 63.87           C  
ATOM   1663  C   MET A 190     109.890 140.538 114.681  1.00 66.29           C  
ATOM   1664  O   MET A 190     110.525 141.088 115.598  1.00 68.62           O  
ATOM   1665  CB  MET A 190     110.000 141.196 112.253  1.00 62.76           C  
ATOM   1666  CG  MET A 190     110.448 142.635 112.402  1.00 68.55           C  
ATOM   1667  SD  MET A 190     109.797 143.696 111.100  1.00 83.56           S  
ATOM   1668  CE  MET A 190     110.833 143.223 109.721  1.00 67.37           C  
ATOM   1669  N   ALA A 191     108.621 140.144 114.829  1.00 61.53           N  
ATOM   1670  CA  ALA A 191     107.905 140.384 116.075  1.00 61.01           C  
ATOM   1671  C   ALA A 191     108.523 139.608 117.227  1.00 58.75           C  
ATOM   1672  O   ALA A 191     108.596 140.111 118.352  1.00 64.78           O  
ATOM   1673  CB  ALA A 191     106.432 140.018 115.910  1.00 59.94           C  
ATOM   1674  N   TYR A 192     108.957 138.373 116.970  1.00 46.74           N  
ATOM   1675  CA  TYR A 192     109.617 137.578 117.997  1.00 50.51           C  
ATOM   1676  C   TYR A 192     110.799 138.333 118.585  1.00 56.68           C  
ATOM   1677  O   TYR A 192     110.907 138.501 119.810  1.00 61.83           O  
ATOM   1678  CB  TYR A 192     110.060 136.250 117.385  1.00 42.78           C  
ATOM   1679  CG  TYR A 192     110.629 135.238 118.347  1.00 52.94           C  
ATOM   1680  CD1 TYR A 192     109.804 134.364 119.032  1.00 56.09           C  
ATOM   1681  CD2 TYR A 192     111.995 135.134 118.545  1.00 57.86           C  
ATOM   1682  CE1 TYR A 192     110.321 133.429 119.903  1.00 54.83           C  
ATOM   1683  CE2 TYR A 192     112.521 134.200 119.412  1.00 55.17           C  
ATOM   1684  CZ  TYR A 192     111.679 133.352 120.089  1.00 52.51           C  
ATOM   1685  OH  TYR A 192     112.199 132.422 120.957  1.00 58.94           O  
ATOM   1686  N   ASN A 193     111.680 138.832 117.715  1.00 57.23           N  
ATOM   1687  CA  ASN A 193     112.865 139.535 118.199  1.00 51.46           C  
ATOM   1688  C   ASN A 193     112.489 140.797 118.973  1.00 61.27           C  
ATOM   1689  O   ASN A 193     113.017 141.050 120.069  1.00 71.55           O  
ATOM   1690  CB  ASN A 193     113.788 139.866 117.030  1.00 58.95           C  
ATOM   1691  CG  ASN A 193     114.580 138.665 116.563  1.00 62.15           C  
ATOM   1692  OD1 ASN A 193     114.787 137.716 117.316  1.00 59.34           O  
ATOM   1693  ND2 ASN A 193     115.030 138.699 115.316  1.00 60.26           N  
ATOM   1694  N   ARG A 194     111.570 141.600 118.425  1.00 64.33           N  
ATOM   1695  CA  ARG A 194     111.227 142.857 119.092  1.00 65.14           C  
ATOM   1696  C   ARG A 194     110.607 142.616 120.468  1.00 68.81           C  
ATOM   1697  O   ARG A 194     110.969 143.282 121.452  1.00 69.86           O  
ATOM   1698  CB  ARG A 194     110.288 143.679 118.213  1.00 67.53           C  
ATOM   1699  CG  ARG A 194     110.976 144.326 117.027  1.00 70.66           C  
ATOM   1700  CD  ARG A 194     110.035 145.251 116.270  1.00 73.39           C  
ATOM   1701  NE  ARG A 194     108.987 144.520 115.567  1.00 78.67           N  
ATOM   1702  CZ  ARG A 194     107.716 144.485 115.942  1.00 78.14           C  
ATOM   1703  NH1 ARG A 194     107.294 145.129 117.018  1.00 77.40           N  
ATOM   1704  NH2 ARG A 194     106.844 143.788 115.218  1.00 70.06           N  
ATOM   1705  N   LEU A 195     109.676 141.662 120.560  1.00 57.36           N  
ATOM   1706  CA  LEU A 195     109.028 141.387 121.836  1.00 52.66           C  
ATOM   1707  C   LEU A 195     110.020 140.846 122.854  1.00 50.51           C  
ATOM   1708  O   LEU A 195     109.953 141.197 124.040  1.00 59.15           O  
ATOM   1709  CB  LEU A 195     107.870 140.409 121.642  1.00 57.33           C  
ATOM   1710  CG  LEU A 195     106.716 140.854 120.741  1.00 54.83           C  
ATOM   1711  CD1 LEU A 195     105.559 139.879 120.831  1.00 59.24           C  
ATOM   1712  CD2 LEU A 195     106.265 142.258 121.074  1.00 57.68           C  
ATOM   1713  N   ASN A 196     110.949 139.989 122.419  1.00 46.90           N  
ATOM   1714  CA  ASN A 196     111.957 139.498 123.353  1.00 51.30           C  
ATOM   1715  C   ASN A 196     112.803 140.639 123.903  1.00 58.48           C  
ATOM   1716  O   ASN A 196     113.093 140.682 125.108  1.00 66.05           O  
ATOM   1717  CB  ASN A 196     112.838 138.450 122.681  1.00 56.54           C  
ATOM   1718  CG  ASN A 196     112.200 137.082 122.668  1.00 61.85           C  
ATOM   1719  OD1 ASN A 196     111.286 136.805 123.443  1.00 62.71           O  
ATOM   1720  ND2 ASN A 196     112.683 136.213 121.793  1.00 63.04           N  
ATOM   1721  N   GLN A 197     113.203 141.578 123.040  1.00 56.70           N  
ATOM   1722  CA  GLN A 197     113.987 142.713 123.524  1.00 53.29           C  
ATOM   1723  C   GLN A 197     113.207 143.535 124.546  1.00 59.59           C  
ATOM   1724  O   GLN A 197     113.751 143.931 125.589  1.00 66.63           O  
ATOM   1725  CB  GLN A 197     114.428 143.587 122.354  1.00 53.52           C  
ATOM   1726  CG  GLN A 197     115.370 142.895 121.390  1.00 62.03           C  
ATOM   1727  CD  GLN A 197     116.674 142.487 122.046  1.00 67.81           C  
ATOM   1728  OE1 GLN A 197     117.227 143.221 122.865  1.00 67.17           O  
ATOM   1729  NE2 GLN A 197     117.172 141.309 121.689  1.00 64.35           N  
ATOM   1730  N   ARG A 198     111.925 143.795 124.270  1.00 55.65           N  
ATOM   1731  CA  ARG A 198     111.124 144.577 125.211  1.00 51.30           C  
ATOM   1732  C   ARG A 198     110.990 143.870 126.556  1.00 53.06           C  
ATOM   1733  O   ARG A 198     111.098 144.504 127.618  1.00 60.28           O  
ATOM   1734  CB  ARG A 198     109.747 144.864 124.619  1.00 52.32           C  
ATOM   1735  CG  ARG A 198     109.742 145.954 123.564  1.00 56.96           C  
ATOM   1736  CD  ARG A 198     108.328 146.280 123.124  1.00 59.90           C  
ATOM   1737  NE  ARG A 198     108.297 147.330 122.115  1.00 60.77           N  
ATOM   1738  CZ  ARG A 198     107.192 147.776 121.535  1.00 61.63           C  
ATOM   1739  NH1 ARG A 198     106.004 147.287 121.846  1.00 62.26           N  
ATOM   1740  NH2 ARG A 198     107.282 148.739 120.622  1.00 59.60           N  
ATOM   1741  N   VAL A 199     110.752 142.557 126.535  1.00 52.35           N  
ATOM   1742  CA  VAL A 199     110.596 141.819 127.785  1.00 40.05           C  
ATOM   1743  C   VAL A 199     111.896 141.833 128.578  1.00 45.42           C  
ATOM   1744  O   VAL A 199     111.886 141.949 129.810  1.00 56.45           O  
ATOM   1745  CB  VAL A 199     110.110 140.385 127.508  1.00 45.50           C  
ATOM   1746  CG1 VAL A 199     110.092 139.576 128.786  1.00 47.55           C  
ATOM   1747  CG2 VAL A 199     108.724 140.409 126.892  1.00 54.41           C  
ATOM   1748  N   ASN A 200     113.036 141.715 127.890  1.00 45.92           N  
ATOM   1749  CA  ASN A 200     114.316 141.778 128.592  1.00 44.88           C  
ATOM   1750  C   ASN A 200     114.519 143.136 129.252  1.00 53.19           C  
ATOM   1751  O   ASN A 200     115.007 143.217 130.389  1.00 62.12           O  
ATOM   1752  CB  ASN A 200     115.461 141.474 127.632  1.00 46.93           C  
ATOM   1753  CG  ASN A 200     115.620 139.994 127.371  1.00 57.66           C  
ATOM   1754  OD1 ASN A 200     115.233 139.164 128.192  1.00 60.79           O  
ATOM   1755  ND2 ASN A 200     116.193 139.653 126.223  1.00 59.59           N  
ATOM   1756  N   LYS A 201     114.156 144.216 128.556  1.00 51.51           N  
ATOM   1757  CA  LYS A 201     114.283 145.541 129.159  1.00 45.24           C  
ATOM   1758  C   LYS A 201     113.411 145.669 130.404  1.00 41.14           C  
ATOM   1759  O   LYS A 201     113.851 146.206 131.433  1.00 47.50           O  
ATOM   1760  CB  LYS A 201     113.923 146.619 128.140  1.00 52.89           C  
ATOM   1761  CG  LYS A 201     113.992 148.033 128.687  1.00 57.59           C  
ATOM   1762  CD  LYS A 201     115.385 148.359 129.202  1.00 61.66           C  
ATOM   1763  CE  LYS A 201     115.489 149.814 129.628  1.00 62.55           C  
ATOM   1764  NZ  LYS A 201     116.766 150.093 130.341  1.00 61.83           N  
ATOM   1765  N   LEU A 202     112.171 145.177 130.334  1.00 49.26           N  
ATOM   1766  CA  LEU A 202     111.297 145.238 131.504  1.00 48.64           C  
ATOM   1767  C   LEU A 202     111.861 144.423 132.661  1.00 46.91           C  
ATOM   1768  O   LEU A 202     111.788 144.844 133.824  1.00 57.43           O  
ATOM   1769  CB  LEU A 202     109.891 144.760 131.147  1.00 49.51           C  
ATOM   1770  CG  LEU A 202     108.969 145.805 130.522  1.00 50.69           C  
ATOM   1771  CD1 LEU A 202     107.668 145.173 130.072  1.00 56.85           C  
ATOM   1772  CD2 LEU A 202     108.704 146.927 131.505  1.00 55.79           C  
ATOM   1773  N   GLU A 203     112.420 143.248 132.365  1.00 45.32           N  
ATOM   1774  CA  GLU A 203     113.013 142.428 133.416  1.00 40.67           C  
ATOM   1775  C   GLU A 203     114.175 143.148 134.083  1.00 42.33           C  
ATOM   1776  O   GLU A 203     114.317 143.110 135.312  1.00 47.50           O  
ATOM   1777  CB  GLU A 203     113.471 141.091 132.840  1.00 45.65           C  
ATOM   1778  CG  GLU A 203     114.120 140.169 133.854  1.00 57.69           C  
ATOM   1779  CD  GLU A 203     114.540 138.843 133.251  1.00 68.12           C  
ATOM   1780  OE1 GLU A 203     114.352 138.657 132.030  1.00 67.89           O  
ATOM   1781  OE2 GLU A 203     115.058 137.986 133.998  1.00 67.95           O  
ATOM   1782  N   LEU A 204     115.021 143.806 133.288  1.00 55.17           N  
ATOM   1783  CA  LEU A 204     116.135 144.556 133.861  1.00 52.42           C  
ATOM   1784  C   LEU A 204     115.640 145.677 134.764  1.00 52.12           C  
ATOM   1785  O   LEU A 204     116.188 145.896 135.853  1.00 62.33           O  
ATOM   1786  CB  LEU A 204     117.020 145.118 132.750  1.00 58.99           C  
ATOM   1787  CG  LEU A 204     117.976 144.135 132.074  1.00 64.63           C  
ATOM   1788  CD1 LEU A 204     119.044 144.887 131.300  1.00 60.98           C  
ATOM   1789  CD2 LEU A 204     118.606 143.205 133.097  1.00 60.28           C  
ATOM   1790  N   ASN A 205     114.606 146.400 134.329  1.00 51.45           N  
ATOM   1791  CA  ASN A 205     114.070 147.478 135.156  1.00 45.62           C  
ATOM   1792  C   ASN A 205     113.522 146.943 136.476  1.00 47.33           C  
ATOM   1793  O   ASN A 205     113.774 147.512 137.549  1.00 58.45           O  
ATOM   1794  CB  ASN A 205     112.988 148.234 134.391  1.00 53.29           C  
ATOM   1795  CG  ASN A 205     112.610 149.533 135.058  1.00 56.59           C  
ATOM   1796  OD1 ASN A 205     111.438 149.789 135.321  1.00 61.82           O  
ATOM   1797  ND2 ASN A 205     113.604 150.364 135.338  1.00 56.73           N  
ATOM   1798  N   TYR A 206     112.776 145.837 136.416  1.00 49.02           N  
ATOM   1799  CA  TYR A 206     112.241 145.242 137.636  1.00 51.79           C  
ATOM   1800  C   TYR A 206     113.360 144.812 138.576  1.00 50.30           C  
ATOM   1801  O   TYR A 206     113.283 145.037 139.791  1.00 52.15           O  
ATOM   1802  CB  TYR A 206     111.352 144.047 137.296  1.00 58.02           C  
ATOM   1803  CG  TYR A 206     109.960 144.408 136.831  1.00 57.89           C  
ATOM   1804  CD1 TYR A 206     109.455 145.683 137.011  1.00 54.25           C  
ATOM   1805  CD2 TYR A 206     109.152 143.468 136.211  1.00 56.51           C  
ATOM   1806  CE1 TYR A 206     108.188 146.012 136.585  1.00 58.40           C  
ATOM   1807  CE2 TYR A 206     107.886 143.788 135.782  1.00 52.78           C  
ATOM   1808  CZ  TYR A 206     107.408 145.060 135.972  1.00 55.77           C  
ATOM   1809  OH  TYR A 206     106.142 145.381 135.545  1.00 64.24           O  
ATOM   1810  N   ASP A 207     114.404 144.181 138.033  1.00 52.12           N  
ATOM   1811  CA  ASP A 207     115.509 143.724 138.869  1.00 47.09           C  
ATOM   1812  C   ASP A 207     116.212 144.893 139.541  1.00 49.91           C  
ATOM   1813  O   ASP A 207     116.561 144.821 140.727  1.00 60.39           O  
ATOM   1814  CB  ASP A 207     116.499 142.916 138.034  1.00 54.23           C  
ATOM   1815  CG  ASP A 207     117.483 142.142 138.886  1.00 63.76           C  
ATOM   1816  OD1 ASP A 207     117.294 142.089 140.119  1.00 66.52           O  
ATOM   1817  OD2 ASP A 207     118.448 141.584 138.322  1.00 67.55           O  
ATOM   1818  N   ASN A 208     116.437 145.978 138.797  1.00 48.51           N  
ATOM   1819  CA  ASN A 208     117.061 147.151 139.396  1.00 48.35           C  
ATOM   1820  C   ASN A 208     116.204 147.706 140.525  1.00 52.75           C  
ATOM   1821  O   ASN A 208     116.723 148.054 141.596  1.00 66.34           O  
ATOM   1822  CB  ASN A 208     117.311 148.215 138.328  1.00 56.28           C  
ATOM   1823  CG  ASN A 208     118.007 149.447 138.878  1.00 65.28           C  
ATOM   1824  OD1 ASN A 208     117.441 150.196 139.675  1.00 65.68           O  
ATOM   1825  ND2 ASN A 208     119.246 149.663 138.451  1.00 63.10           N  
ATOM   1826  N   PHE A 209     114.887 147.784 140.313  1.00 50.68           N  
ATOM   1827  CA  PHE A 209     114.016 148.300 141.365  1.00 49.02           C  
ATOM   1828  C   PHE A 209     114.055 147.414 142.604  1.00 56.44           C  
ATOM   1829  O   PHE A 209     114.102 147.917 143.734  1.00 66.64           O  
ATOM   1830  CB  PHE A 209     112.581 148.434 140.862  1.00 58.87           C  
ATOM   1831  CG  PHE A 209     111.571 148.585 141.966  1.00 61.46           C  
ATOM   1832  CD1 PHE A 209     111.436 149.787 142.636  1.00 60.76           C  
ATOM   1833  CD2 PHE A 209     110.766 147.525 142.339  1.00 63.05           C  
ATOM   1834  CE1 PHE A 209     110.515 149.930 143.652  1.00 59.95           C  
ATOM   1835  CE2 PHE A 209     109.845 147.664 143.355  1.00 63.86           C  
ATOM   1836  CZ  PHE A 209     109.721 148.867 144.012  1.00 62.32           C  
ATOM   1837  N   MET A 210     114.028 146.092 142.417  1.00 62.32           N  
ATOM   1838  CA  MET A 210     114.002 145.202 143.575  1.00 52.37           C  
ATOM   1839  C   MET A 210     115.320 145.247 144.336  1.00 54.25           C  
ATOM   1840  O   MET A 210     115.327 145.201 145.571  1.00 54.05           O  
ATOM   1841  CB  MET A 210     113.654 143.772 143.149  1.00 57.89           C  
ATOM   1842  CG  MET A 210     114.825 142.898 142.736  1.00 65.89           C  
ATOM   1843  SD  MET A 210     114.473 141.140 142.927  1.00 75.40           S  
ATOM   1844  CE  MET A 210     114.611 140.958 144.703  1.00 66.49           C  
ATOM   1845  N   GLU A 211     116.446 145.364 143.627  1.00 65.46           N  
ATOM   1846  CA  GLU A 211     117.724 145.495 144.321  1.00 56.78           C  
ATOM   1847  C   GLU A 211     117.799 146.803 145.097  1.00 56.12           C  
ATOM   1848  O   GLU A 211     118.278 146.826 146.237  1.00 64.64           O  
ATOM   1849  CB  GLU A 211     118.882 145.388 143.332  1.00 61.56           C  
ATOM   1850  CG  GLU A 211     119.198 143.967 142.907  1.00 68.55           C  
ATOM   1851  CD  GLU A 211     120.391 143.891 141.975  1.00 74.97           C  
ATOM   1852  OE1 GLU A 211     120.847 144.953 141.502  1.00 73.65           O  
ATOM   1853  OE2 GLU A 211     120.874 142.768 141.716  1.00 74.47           O  
ATOM   1854  N   GLU A 212     117.327 147.902 144.503  1.00 55.12           N  
ATOM   1855  CA  GLU A 212     117.334 149.173 145.220  1.00 52.87           C  
ATOM   1856  C   GLU A 212     116.457 149.108 146.464  1.00 62.36           C  
ATOM   1857  O   GLU A 212     116.844 149.594 147.534  1.00 69.21           O  
ATOM   1858  CB  GLU A 212     116.874 150.299 144.298  1.00 61.75           C  
ATOM   1859  CG  GLU A 212     117.892 150.689 143.240  1.00 70.56           C  
ATOM   1860  CD  GLU A 212     117.619 152.055 142.643  1.00 72.43           C  
ATOM   1861  OE1 GLU A 212     116.875 152.840 143.268  1.00 72.06           O  
ATOM   1862  OE2 GLU A 212     118.147 152.344 141.549  1.00 67.18           O  
ATOM   1863  N   PHE A 213     115.272 148.506 146.344  1.00 68.96           N  
ATOM   1864  CA  PHE A 213     114.374 148.396 147.490  1.00 64.32           C  
ATOM   1865  C   PHE A 213     114.974 147.519 148.583  1.00 56.99           C  
ATOM   1866  O   PHE A 213     114.858 147.835 149.774  1.00 60.64           O  
ATOM   1867  CB  PHE A 213     113.020 147.852 147.031  1.00 71.92           C  
ATOM   1868  CG  PHE A 213     111.915 148.035 148.033  1.00 67.55           C  
ATOM   1869  CD1 PHE A 213     111.514 149.301 148.418  1.00 66.82           C  
ATOM   1870  CD2 PHE A 213     111.257 146.941 148.563  1.00 61.69           C  
ATOM   1871  CE1 PHE A 213     110.495 149.471 149.331  1.00 67.10           C  
ATOM   1872  CE2 PHE A 213     110.238 147.106 149.473  1.00 65.44           C  
ATOM   1873  CZ  PHE A 213     109.856 148.372 149.857  1.00 67.44           C  
ATOM   1874  N   THR A 214     115.613 146.412 148.201  1.00 51.58           N  
ATOM   1875  CA  THR A 214     116.258 145.556 149.188  1.00 51.46           C  
ATOM   1876  C   THR A 214     117.377 146.296 149.905  1.00 51.86           C  
ATOM   1877  O   THR A 214     117.523 146.185 151.128  1.00 53.51           O  
ATOM   1878  CB  THR A 214     116.796 144.294 148.517  1.00 60.91           C  
ATOM   1879  OG1 THR A 214     115.724 143.604 147.865  1.00 71.31           O  
ATOM   1880  CG2 THR A 214     117.428 143.373 149.546  1.00 56.95           C  
ATOM   1881  N   ALA A 215     118.177 147.060 149.160  1.00 67.48           N  
ATOM   1882  CA  ALA A 215     119.234 147.843 149.788  1.00 69.22           C  
ATOM   1883  C   ALA A 215     118.656 148.865 150.756  1.00 67.54           C  
ATOM   1884  O   ALA A 215     119.202 149.076 151.846  1.00 67.59           O  
ATOM   1885  CB  ALA A 215     120.084 148.532 148.721  1.00 70.81           C  
ATOM   1886  N   ILE A 216     117.553 149.512 150.376  1.00 72.02           N  
ATOM   1887  CA  ILE A 216     116.930 150.500 151.256  1.00 71.99           C  
ATOM   1888  C   ILE A 216     116.450 149.838 152.540  1.00 70.28           C  
ATOM   1889  O   ILE A 216     116.670 150.348 153.645  1.00 70.18           O  
ATOM   1890  CB  ILE A 216     115.778 151.218 150.530  1.00 76.37           C  
ATOM   1891  CG1 ILE A 216     116.323 152.128 149.428  1.00 77.00           C  
ATOM   1892  CG2 ILE A 216     114.944 152.017 151.518  1.00 72.43           C  
ATOM   1893  CD1 ILE A 216     115.262 152.630 148.475  1.00 74.31           C  
ATOM   1894  N   LEU A 217     115.787 148.688 152.415  1.00 74.94           N  
ATOM   1895  CA  LEU A 217     115.257 148.009 153.594  1.00 69.95           C  
ATOM   1896  C   LEU A 217     116.378 147.541 154.513  1.00 64.51           C  
ATOM   1897  O   LEU A 217     116.301 147.699 155.736  1.00 67.15           O  
ATOM   1898  CB  LEU A 217     114.380 146.831 153.171  1.00 73.43           C  
ATOM   1899  CG  LEU A 217     112.976 147.177 152.674  1.00 76.85           C  
ATOM   1900  CD1 LEU A 217     112.236 145.921 152.241  1.00 75.22           C  
ATOM   1901  CD2 LEU A 217     112.198 147.918 153.750  1.00 74.40           C  
ATOM   1902  N   HIS A 218     117.438 146.969 153.938  1.00 69.76           N  
ATOM   1903  CA  HIS A 218     118.508 146.400 154.752  1.00 70.89           C  
ATOM   1904  C   HIS A 218     119.261 147.469 155.532  1.00 71.95           C  
ATOM   1905  O   HIS A 218     119.900 147.162 156.544  1.00 68.74           O  
ATOM   1906  CB  HIS A 218     119.472 145.615 153.865  1.00 72.46           C  
ATOM   1907  CG  HIS A 218     120.577 144.941 154.617  1.00 68.03           C  
ATOM   1908  ND1 HIS A 218     121.671 145.623 155.101  1.00 71.41           N  
ATOM   1909  CD2 HIS A 218     120.761 143.644 154.957  1.00 70.82           C  
ATOM   1910  CE1 HIS A 218     122.479 144.777 155.713  1.00 73.75           C  
ATOM   1911  NE2 HIS A 218     121.951 143.569 155.640  1.00 74.76           N  
ATOM   1912  N   ARG A 219     119.208 148.721 155.079  1.00 80.65           N  
ATOM   1913  CA  ARG A 219     119.979 149.770 155.735  1.00 77.57           C  
ATOM   1914  C   ARG A 219     119.412 150.112 157.107  1.00 80.90           C  
ATOM   1915  O   ARG A 219     120.168 150.275 158.072  1.00 85.18           O  
ATOM   1916  CB  ARG A 219     120.030 151.012 154.848  1.00 80.26           C  
ATOM   1917  CG  ARG A 219     120.944 152.109 155.367  1.00 81.95           C  
ATOM   1918  CD  ARG A 219     121.139 153.205 154.331  1.00 84.05           C  
ATOM   1919  NE  ARG A 219     119.885 153.858 153.979  1.00 87.11           N  
ATOM   1920  CZ  ARG A 219     119.256 153.696 152.823  1.00 85.87           C  
ATOM   1921  NH1 ARG A 219     119.737 152.902 151.880  1.00 81.18           N  
ATOM   1922  NH2 ARG A 219     118.115 154.345 152.608  1.00 85.64           N  
ATOM   1923  N   GLN A 220     118.087 150.228 157.217  1.00 77.32           N  
ATOM   1924  CA  GLN A 220     117.486 150.643 158.482  1.00 73.01           C  
ATOM   1925  C   GLN A 220     117.657 149.581 159.561  1.00 70.03           C  
ATOM   1926  O   GLN A 220     117.905 149.909 160.727  1.00 70.75           O  
ATOM   1927  CB  GLN A 220     116.007 150.965 158.281  1.00 70.55           C  
ATOM   1928  CG  GLN A 220     115.350 151.599 159.492  1.00 72.64           C  
ATOM   1929  CD  GLN A 220     113.924 152.030 159.221  1.00 78.88           C  
ATOM   1930  OE1 GLN A 220     113.441 151.941 158.093  1.00 80.84           O  
ATOM   1931  NE2 GLN A 220     113.240 152.499 160.258  1.00 76.07           N  
ATOM   1932  N   ALA A 221     117.524 148.310 159.199  1.00 65.12           N  
ATOM   1933  CA  ALA A 221     117.646 147.228 160.169  1.00 70.62           C  
ATOM   1934  C   ALA A 221     119.109 146.879 160.422  1.00 70.91           C  
ATOM   1935  CB  ALA A 221     116.885 146.004 159.693  1.00 70.45           C  
TER    1936      ALA A 221                                                      
ATOM   1937  N   ASN B   5     124.499 147.849  82.304  1.00157.13           N  
ATOM   1938  CA  ASN B   5     124.705 146.544  82.922  1.00158.46           C  
ATOM   1939  C   ASN B   5     123.831 146.389  84.162  1.00157.75           C  
ATOM   1940  O   ASN B   5     122.620 146.191  84.057  1.00157.32           O  
ATOM   1941  CB  ASN B   5     126.179 146.349  83.284  1.00158.07           C  
ATOM   1942  CG  ASN B   5     126.546 144.890  83.470  1.00157.94           C  
ATOM   1943  OD1 ASN B   5     125.683 144.012  83.440  1.00158.33           O  
ATOM   1944  ND2 ASN B   5     127.832 144.623  83.664  1.00157.20           N  
ATOM   1945  N   ILE B   6     124.457 146.477  85.338  1.00155.03           N  
ATOM   1946  CA  ILE B   6     123.710 146.374  86.589  1.00155.06           C  
ATOM   1947  C   ILE B   6     122.737 147.539  86.725  1.00155.60           C  
ATOM   1948  O   ILE B   6     121.583 147.361  87.136  1.00154.00           O  
ATOM   1949  CB  ILE B   6     124.680 146.302  87.783  1.00156.21           C  
ATOM   1950  CG1 ILE B   6     125.560 145.055  87.678  1.00154.56           C  
ATOM   1951  CG2 ILE B   6     123.914 146.305  89.098  1.00155.61           C  
ATOM   1952  CD1 ILE B   6     126.724 145.046  88.645  1.00153.38           C  
ATOM   1953  N   LEU B   7     123.187 148.748  86.380  1.00158.27           N  
ATOM   1954  CA  LEU B   7     122.316 149.916  86.460  1.00158.08           C  
ATOM   1955  C   LEU B   7     121.131 149.788  85.511  1.00157.95           C  
ATOM   1956  O   LEU B   7     120.011 150.189  85.847  1.00156.85           O  
ATOM   1957  CB  LEU B   7     123.113 151.185  86.159  1.00157.48           C  
ATOM   1958  CG  LEU B   7     124.241 151.520  87.137  1.00157.05           C  
ATOM   1959  CD1 LEU B   7     125.202 152.527  86.524  1.00156.70           C  
ATOM   1960  CD2 LEU B   7     123.677 152.040  88.450  1.00155.83           C  
ATOM   1961  N   ASP B   8     121.361 149.241  84.314  1.00157.13           N  
ATOM   1962  CA  ASP B   8     120.265 149.046  83.370  1.00156.08           C  
ATOM   1963  C   ASP B   8     119.226 148.078  83.923  1.00154.91           C  
ATOM   1964  O   ASP B   8     118.018 148.312  83.796  1.00154.51           O  
ATOM   1965  CB  ASP B   8     120.808 148.546  82.032  1.00156.77           C  
ATOM   1966  CG  ASP B   8     121.811 149.501  81.416  1.00156.99           C  
ATOM   1967  OD1 ASP B   8     121.967 150.623  81.944  1.00156.49           O  
ATOM   1968  OD2 ASP B   8     122.444 149.131  80.406  1.00157.63           O  
ATOM   1969  N   LEU B   9     119.678 146.983  84.540  1.00137.72           N  
ATOM   1970  CA  LEU B   9     118.743 146.037  85.140  1.00138.13           C  
ATOM   1971  C   LEU B   9     117.987 146.671  86.300  1.00140.09           C  
ATOM   1972  O   LEU B   9     116.789 146.422  86.479  1.00138.40           O  
ATOM   1973  CB  LEU B   9     119.484 144.784  85.605  1.00137.66           C  
ATOM   1974  CG  LEU B   9     120.187 143.969  84.520  1.00137.13           C  
ATOM   1975  CD1 LEU B   9     120.971 142.832  85.146  1.00136.04           C  
ATOM   1976  CD2 LEU B   9     119.184 143.440  83.506  1.00134.37           C  
ATOM   1977  N   PHE B  10     118.672 147.487  87.104  1.00145.76           N  
ATOM   1978  CA  PHE B  10     117.999 148.177  88.200  1.00145.60           C  
ATOM   1979  C   PHE B  10     116.931 149.129  87.675  1.00145.39           C  
ATOM   1980  O   PHE B  10     115.836 149.221  88.242  1.00144.42           O  
ATOM   1981  CB  PHE B  10     119.019 148.930  89.052  1.00143.88           C  
ATOM   1982  CG  PHE B  10     118.401 149.862  90.056  1.00144.98           C  
ATOM   1983  CD1 PHE B  10     117.703 149.365  91.144  1.00144.73           C  
ATOM   1984  CD2 PHE B  10     118.519 151.234  89.911  1.00144.66           C  
ATOM   1985  CE1 PHE B  10     117.134 150.220  92.069  1.00144.11           C  
ATOM   1986  CE2 PHE B  10     117.951 152.094  90.833  1.00143.84           C  
ATOM   1987  CZ  PHE B  10     117.258 151.586  91.913  1.00144.09           C  
ATOM   1988  N   LEU B  11     117.237 149.849  86.594  1.00148.07           N  
ATOM   1989  CA  LEU B  11     116.262 150.766  86.011  1.00148.31           C  
ATOM   1990  C   LEU B  11     115.077 150.015  85.414  1.00148.31           C  
ATOM   1991  O   LEU B  11     113.928 150.452  85.549  1.00148.05           O  
ATOM   1992  CB  LEU B  11     116.933 151.640  84.952  1.00148.46           C  
ATOM   1993  CG  LEU B  11     117.892 152.714  85.467  1.00147.92           C  
ATOM   1994  CD1 LEU B  11     118.606 153.396  84.311  1.00146.84           C  
ATOM   1995  CD2 LEU B  11     117.150 153.732  86.320  1.00146.48           C  
ATOM   1996  N   LYS B  12     115.333 148.888  84.754  1.00150.30           N  
ATOM   1997  CA  LYS B  12     114.287 148.130  84.080  1.00151.32           C  
ATOM   1998  C   LYS B  12     113.570 147.148  84.997  1.00150.29           C  
ATOM   1999  O   LYS B  12     112.643 146.467  84.545  1.00149.89           O  
ATOM   2000  CB  LYS B  12     114.872 147.376  82.881  1.00151.09           C  
ATOM   2001  CG  LYS B  12     115.271 148.271  81.720  1.00150.41           C  
ATOM   2002  CD  LYS B  12     115.268 147.505  80.407  1.00148.77           C  
ATOM   2003  CE  LYS B  12     116.329 146.418  80.399  1.00148.70           C  
ATOM   2004  NZ  LYS B  12     116.404 145.726  79.083  1.00148.52           N  
ATOM   2005  N   ALA B  13     113.968 147.054  86.262  1.00135.27           N  
ATOM   2006  CA  ALA B  13     113.325 146.133  87.183  1.00133.37           C  
ATOM   2007  C   ALA B  13     111.973 146.678  87.636  1.00133.54           C  
ATOM   2008  O   ALA B  13     111.669 147.865  87.494  1.00132.10           O  
ATOM   2009  CB  ALA B  13     114.217 145.871  88.397  1.00132.78           C  
ATOM   2010  N   SER B  14     111.156 145.784  88.187  1.00122.64           N  
ATOM   2011  CA  SER B  14     109.861 146.177  88.717  1.00122.53           C  
ATOM   2012  C   SER B  14     110.034 146.987  90.000  1.00119.85           C  
ATOM   2013  O   SER B  14     111.109 147.027  90.604  1.00120.29           O  
ATOM   2014  CB  SER B  14     108.991 144.948  88.977  1.00121.71           C  
ATOM   2015  OG  SER B  14     108.900 144.136  87.819  1.00120.33           O  
ATOM   2016  N   LEU B  15     108.947 147.643  90.411  1.00101.90           N  
ATOM   2017  CA  LEU B  15     109.013 148.529  91.569  1.00105.94           C  
ATOM   2018  C   LEU B  15     109.358 147.762  92.839  1.00104.66           C  
ATOM   2019  O   LEU B  15     110.098 148.263  93.697  1.00107.32           O  
ATOM   2020  CB  LEU B  15     107.687 149.271  91.730  1.00108.80           C  
ATOM   2021  CG  LEU B  15     107.134 149.915  90.458  1.00108.06           C  
ATOM   2022  CD1 LEU B  15     105.759 150.514  90.712  1.00106.81           C  
ATOM   2023  CD2 LEU B  15     108.093 150.967  89.926  1.00107.16           C  
ATOM   2024  N   LEU B  16     108.827 146.547  92.979  1.00 90.16           N  
ATOM   2025  CA  LEU B  16     109.084 145.761  94.180  1.00 93.20           C  
ATOM   2026  C   LEU B  16     110.564 145.431  94.313  1.00 96.08           C  
ATOM   2027  O   LEU B  16     111.121 145.472  95.418  1.00 99.70           O  
ATOM   2028  CB  LEU B  16     108.240 144.487  94.157  1.00 94.23           C  
ATOM   2029  CG  LEU B  16     108.572 143.419  95.198  1.00 97.25           C  
ATOM   2030  CD1 LEU B  16     108.000 143.800  96.554  1.00 96.76           C  
ATOM   2031  CD2 LEU B  16     108.050 142.062  94.756  1.00 93.17           C  
ATOM   2032  N   VAL B  17     111.220 145.106  93.197  1.00 98.40           N  
ATOM   2033  CA  VAL B  17     112.646 144.794  93.237  1.00102.46           C  
ATOM   2034  C   VAL B  17     113.443 146.007  93.700  1.00105.75           C  
ATOM   2035  O   VAL B  17     114.362 145.891  94.522  1.00107.21           O  
ATOM   2036  CB  VAL B  17     113.119 144.296  91.860  1.00 99.31           C  
ATOM   2037  CG1 VAL B  17     114.591 143.917  91.908  1.00100.31           C  
ATOM   2038  CG2 VAL B  17     112.271 143.122  91.400  1.00 98.05           C  
ATOM   2039  N   LYS B  18     113.105 147.187  93.178  1.00110.16           N  
ATOM   2040  CA  LYS B  18     113.801 148.403  93.582  1.00109.78           C  
ATOM   2041  C   LYS B  18     113.595 148.688  95.063  1.00105.47           C  
ATOM   2042  O   LYS B  18     114.540 149.063  95.769  1.00107.16           O  
ATOM   2043  CB  LYS B  18     113.324 149.582  92.736  1.00110.52           C  
ATOM   2044  CG  LYS B  18     113.715 149.491  91.271  1.00109.21           C  
ATOM   2045  CD  LYS B  18     113.015 150.556  90.444  1.00109.25           C  
ATOM   2046  CE  LYS B  18     113.438 151.952  90.867  1.00109.92           C  
ATOM   2047  NZ  LYS B  18     112.841 152.999  89.994  1.00111.36           N  
ATOM   2048  N   LEU B  19     112.365 148.518  95.551  1.00 86.69           N  
ATOM   2049  CA  LEU B  19     112.105 148.749  96.967  1.00 87.07           C  
ATOM   2050  C   LEU B  19     112.897 147.782  97.835  1.00 91.22           C  
ATOM   2051  O   LEU B  19     113.452 148.172  98.871  1.00 96.56           O  
ATOM   2052  CB  LEU B  19     110.610 148.627  97.254  1.00 91.69           C  
ATOM   2053  CG  LEU B  19     110.207 148.765  98.722  1.00 94.10           C  
ATOM   2054  CD1 LEU B  19     110.565 150.145  99.248  1.00 90.78           C  
ATOM   2055  CD2 LEU B  19     108.723 148.489  98.900  1.00 93.68           C  
ATOM   2056  N   ILE B  20     112.966 146.514  97.423  1.00 86.04           N  
ATOM   2057  CA  ILE B  20     113.713 145.522  98.189  1.00 84.85           C  
ATOM   2058  C   ILE B  20     115.193 145.879  98.224  1.00 87.75           C  
ATOM   2059  O   ILE B  20     115.844 145.796  99.276  1.00 89.35           O  
ATOM   2060  CB  ILE B  20     113.474 144.117  97.608  1.00 85.00           C  
ATOM   2061  CG1 ILE B  20     112.074 143.631  97.979  1.00 84.66           C  
ATOM   2062  CG2 ILE B  20     114.528 143.142  98.103  1.00 88.24           C  
ATOM   2063  CD1 ILE B  20     111.640 142.395  97.238  1.00 85.24           C  
ATOM   2064  N   MET B  21     115.747 146.290  97.080  1.00 88.98           N  
ATOM   2065  CA  MET B  21     117.154 146.678  97.051  1.00 89.40           C  
ATOM   2066  C   MET B  21     117.413 147.882  97.948  1.00 92.15           C  
ATOM   2067  O   MET B  21     118.429 147.931  98.652  1.00 91.85           O  
ATOM   2068  CB  MET B  21     117.596 146.967  95.617  1.00 90.62           C  
ATOM   2069  CG  MET B  21     117.672 145.738  94.733  1.00 92.50           C  
ATOM   2070  SD  MET B  21     118.076 146.138  93.025  1.00101.43           S  
ATOM   2071  CE  MET B  21     119.542 147.140  93.255  1.00 95.11           C  
ATOM   2072  N   LEU B  22     116.506 148.863  97.938  1.00 85.48           N  
ATOM   2073  CA  LEU B  22     116.673 150.026  98.805  1.00 76.92           C  
ATOM   2074  C   LEU B  22     116.646 149.632 100.276  1.00 72.29           C  
ATOM   2075  O   LEU B  22     117.462 150.115 101.072  1.00 76.60           O  
ATOM   2076  CB  LEU B  22     115.592 151.063  98.509  1.00 76.99           C  
ATOM   2077  CG  LEU B  22     115.742 151.812  97.184  1.00 77.93           C  
ATOM   2078  CD1 LEU B  22     114.546 152.717  96.938  1.00 76.99           C  
ATOM   2079  CD2 LEU B  22     117.036 152.611  97.168  1.00 78.29           C  
ATOM   2080  N   ILE B  23     115.718 148.751 100.654  1.00 64.10           N  
ATOM   2081  CA  ILE B  23     115.643 148.308 102.044  1.00 64.67           C  
ATOM   2082  C   ILE B  23     116.934 147.609 102.449  1.00 70.37           C  
ATOM   2083  O   ILE B  23     117.486 147.861 103.531  1.00 76.62           O  
ATOM   2084  CB  ILE B  23     114.420 147.398 102.249  1.00 65.98           C  
ATOM   2085  CG1 ILE B  23     113.131 148.176 102.006  1.00 69.14           C  
ATOM   2086  CG2 ILE B  23     114.418 146.818 103.649  1.00 68.66           C  
ATOM   2087  CD1 ILE B  23     111.916 147.299 101.841  1.00 71.38           C  
ATOM   2088  N   LEU B  24     117.439 146.722 101.588  1.00 67.30           N  
ATOM   2089  CA  LEU B  24     118.649 145.980 101.927  1.00 70.20           C  
ATOM   2090  C   LEU B  24     119.859 146.903 102.040  1.00 77.27           C  
ATOM   2091  O   LEU B  24     120.691 146.741 102.944  1.00 80.11           O  
ATOM   2092  CB  LEU B  24     118.889 144.881 100.897  1.00 71.76           C  
ATOM   2093  CG  LEU B  24     117.794 143.813 100.863  1.00 71.08           C  
ATOM   2094  CD1 LEU B  24     118.029 142.834  99.727  1.00 73.80           C  
ATOM   2095  CD2 LEU B  24     117.709 143.087 102.192  1.00 70.01           C  
ATOM   2096  N   ILE B  25     119.971 147.883 101.139  1.00 67.09           N  
ATOM   2097  CA  ILE B  25     121.077 148.833 101.211  1.00 61.45           C  
ATOM   2098  C   ILE B  25     121.001 149.649 102.495  1.00 64.02           C  
ATOM   2099  O   ILE B  25     122.022 149.903 103.151  1.00 65.59           O  
ATOM   2100  CB  ILE B  25     121.089 149.734  99.964  1.00 60.70           C  
ATOM   2101  CG1 ILE B  25     121.474 148.924  98.729  1.00 65.52           C  
ATOM   2102  CG2 ILE B  25     122.053 150.892 100.148  1.00 63.06           C  
ATOM   2103  CD1 ILE B  25     122.817 148.250  98.842  1.00 64.78           C  
ATOM   2104  N   GLY B  26     119.797 150.086 102.870  1.00 61.39           N  
ATOM   2105  CA  GLY B  26     119.651 150.814 104.119  1.00 58.62           C  
ATOM   2106  C   GLY B  26     120.062 149.990 105.323  1.00 55.04           C  
ATOM   2107  O   GLY B  26     120.736 150.489 106.231  1.00 61.28           O  
ATOM   2108  N   PHE B  27     119.669 148.714 105.343  1.00 53.98           N  
ATOM   2109  CA  PHE B  27     120.088 147.840 106.434  1.00 57.80           C  
ATOM   2110  C   PHE B  27     121.604 147.703 106.483  1.00 63.31           C  
ATOM   2111  O   PHE B  27     122.203 147.738 107.566  1.00 69.86           O  
ATOM   2112  CB  PHE B  27     119.432 146.467 106.304  1.00 57.63           C  
ATOM   2113  CG  PHE B  27     117.964 146.467 106.599  1.00 58.37           C  
ATOM   2114  CD1 PHE B  27     117.375 147.539 107.244  1.00 60.86           C  
ATOM   2115  CD2 PHE B  27     117.175 145.389 106.247  1.00 62.48           C  
ATOM   2116  CE1 PHE B  27     116.026 147.538 107.522  1.00 62.41           C  
ATOM   2117  CE2 PHE B  27     115.826 145.383 106.524  1.00 65.29           C  
ATOM   2118  CZ  PHE B  27     115.250 146.459 107.161  1.00 65.82           C  
ATOM   2119  N   SER B  28     122.244 147.549 105.321  1.00 55.14           N  
ATOM   2120  CA  SER B  28     123.699 147.427 105.299  1.00 56.29           C  
ATOM   2121  C   SER B  28     124.373 148.684 105.839  1.00 58.65           C  
ATOM   2122  O   SER B  28     125.332 148.599 106.618  1.00 64.76           O  
ATOM   2123  CB  SER B  28     124.181 147.136 103.881  1.00 62.73           C  
ATOM   2124  OG  SER B  28     125.593 147.207 103.802  1.00 63.49           O  
ATOM   2125  N   ILE B  29     123.886 149.861 105.435  1.00 60.38           N  
ATOM   2126  CA  ILE B  29     124.485 151.112 105.899  1.00 51.14           C  
ATOM   2127  C   ILE B  29     124.325 151.256 107.407  1.00 52.28           C  
ATOM   2128  O   ILE B  29     125.272 151.628 108.117  1.00 56.83           O  
ATOM   2129  CB  ILE B  29     123.879 152.311 105.148  1.00 47.19           C  
ATOM   2130  CG1 ILE B  29     124.310 152.294 103.682  1.00 57.81           C  
ATOM   2131  CG2 ILE B  29     124.300 153.612 105.796  1.00 49.37           C  
ATOM   2132  CD1 ILE B  29     123.578 153.297 102.819  1.00 59.44           C  
ATOM   2133  N   ALA B  30     123.129 150.962 107.922  1.00 56.92           N  
ATOM   2134  CA  ALA B  30     122.913 151.055 109.362  1.00 53.86           C  
ATOM   2135  C   ALA B  30     123.821 150.097 110.117  1.00 53.91           C  
ATOM   2136  O   ALA B  30     124.405 150.462 111.147  1.00 61.29           O  
ATOM   2137  CB  ALA B  30     121.448 150.778 109.694  1.00 55.80           C  
ATOM   2138  N   SER B  31     123.959 148.866 109.618  1.00 52.96           N  
ATOM   2139  CA  SER B  31     124.806 147.890 110.291  1.00 56.47           C  
ATOM   2140  C   SER B  31     126.260 148.341 110.313  1.00 56.65           C  
ATOM   2141  O   SER B  31     126.937 148.227 111.344  1.00 61.35           O  
ATOM   2142  CB  SER B  31     124.675 146.530 109.609  1.00 57.72           C  
ATOM   2143  OG  SER B  31     125.187 146.575 108.290  1.00 61.99           O  
ATOM   2144  N   TRP B  32     126.760 148.856 109.187  1.00 48.83           N  
ATOM   2145  CA  TRP B  32     128.146 149.312 109.149  1.00 50.17           C  
ATOM   2146  C   TRP B  32     128.370 150.464 110.117  1.00 49.00           C  
ATOM   2147  O   TRP B  32     129.374 150.492 110.842  1.00 53.97           O  
ATOM   2148  CB  TRP B  32     128.532 149.725 107.730  1.00 58.13           C  
ATOM   2149  CG  TRP B  32     128.998 148.588 106.878  1.00 52.10           C  
ATOM   2150  CD1 TRP B  32     128.449 148.171 105.703  1.00 53.83           C  
ATOM   2151  CD2 TRP B  32     130.108 147.720 107.133  1.00 50.89           C  
ATOM   2152  NE1 TRP B  32     129.146 147.097 105.211  1.00 58.12           N  
ATOM   2153  CE2 TRP B  32     130.170 146.801 106.071  1.00 55.02           C  
ATOM   2154  CE3 TRP B  32     131.054 147.631 108.156  1.00 53.87           C  
ATOM   2155  CZ2 TRP B  32     131.140 145.807 106.002  1.00 55.46           C  
ATOM   2156  CZ3 TRP B  32     132.015 146.644 108.086  1.00 54.24           C  
ATOM   2157  CH2 TRP B  32     132.052 145.746 107.018  1.00 55.47           C  
ATOM   2158  N   ALA B  33     127.439 151.422 110.151  1.00 49.65           N  
ATOM   2159  CA  ALA B  33     127.581 152.544 111.073  1.00 49.63           C  
ATOM   2160  C   ALA B  33     127.598 152.070 112.520  1.00 56.27           C  
ATOM   2161  O   ALA B  33     128.429 152.522 113.320  1.00 56.76           O  
ATOM   2162  CB  ALA B  33     126.453 153.551 110.852  1.00 46.46           C  
ATOM   2163  N   ILE B  34     126.695 151.152 112.873  1.00 54.84           N  
ATOM   2164  CA  ILE B  34     126.634 150.661 114.247  1.00 44.89           C  
ATOM   2165  C   ILE B  34     127.926 149.946 114.620  1.00 46.55           C  
ATOM   2166  O   ILE B  34     128.471 150.152 115.711  1.00 49.03           O  
ATOM   2167  CB  ILE B  34     125.408 149.752 114.435  1.00 46.12           C  
ATOM   2168  CG1 ILE B  34     124.130 150.583 114.401  1.00 55.00           C  
ATOM   2169  CG2 ILE B  34     125.503 148.997 115.742  1.00 49.86           C  
ATOM   2170  CD1 ILE B  34     122.873 149.759 114.371  1.00 55.47           C  
ATOM   2171  N   ILE B  35     128.437 149.099 113.723  1.00 59.07           N  
ATOM   2172  CA  ILE B  35     129.658 148.351 114.019  1.00 56.57           C  
ATOM   2173  C   ILE B  35     130.828 149.303 114.229  1.00 57.59           C  
ATOM   2174  O   ILE B  35     131.590 149.181 115.200  1.00 63.85           O  
ATOM   2175  CB  ILE B  35     129.955 147.341 112.897  1.00 59.39           C  
ATOM   2176  CG1 ILE B  35     128.909 146.229 112.885  1.00 64.16           C  
ATOM   2177  CG2 ILE B  35     131.344 146.758 113.064  1.00 60.24           C  
ATOM   2178  CD1 ILE B  35     128.927 145.397 111.625  1.00 61.72           C  
ATOM   2179  N   ILE B  36     130.981 150.275 113.325  1.00 57.15           N  
ATOM   2180  CA  ILE B  36     132.096 151.211 113.431  1.00 52.88           C  
ATOM   2181  C   ILE B  36     132.000 152.014 114.720  1.00 53.52           C  
ATOM   2182  O   ILE B  36     132.998 152.200 115.426  1.00 56.88           O  
ATOM   2183  CB  ILE B  36     132.146 152.125 112.194  1.00 58.48           C  
ATOM   2184  CG1 ILE B  36     132.540 151.321 110.954  1.00 63.01           C  
ATOM   2185  CG2 ILE B  36     133.121 153.265 112.414  1.00 58.51           C  
ATOM   2186  CD1 ILE B  36     132.350 152.072 109.654  1.00 60.29           C  
ATOM   2187  N   GLN B  37     130.800 152.494 115.056  1.00 59.26           N  
ATOM   2188  CA  GLN B  37     130.645 153.305 116.260  1.00 62.72           C  
ATOM   2189  C   GLN B  37     130.902 152.492 117.522  1.00 63.31           C  
ATOM   2190  O   GLN B  37     131.505 152.995 118.477  1.00 69.14           O  
ATOM   2191  CB  GLN B  37     129.249 153.924 116.298  1.00 67.27           C  
ATOM   2192  CG  GLN B  37     129.013 154.858 117.474  1.00 68.26           C  
ATOM   2193  CD  GLN B  37     129.964 156.040 117.481  1.00 73.03           C  
ATOM   2194  OE1 GLN B  37     130.979 156.031 118.177  1.00 73.53           O  
ATOM   2195  NE2 GLN B  37     129.637 157.066 116.704  1.00 69.79           N  
ATOM   2196  N   ARG B  38     130.454 151.238 117.552  1.00 58.15           N  
ATOM   2197  CA  ARG B  38     130.571 150.435 118.761  1.00 49.52           C  
ATOM   2198  C   ARG B  38     131.965 149.857 118.961  1.00 54.98           C  
ATOM   2199  O   ARG B  38     132.323 149.533 120.098  1.00 63.78           O  
ATOM   2200  CB  ARG B  38     129.536 149.308 118.730  1.00 57.10           C  
ATOM   2201  CG  ARG B  38     129.305 148.606 120.058  1.00 58.01           C  
ATOM   2202  CD  ARG B  38     128.871 149.581 121.139  1.00 57.50           C  
ATOM   2203  NE  ARG B  38     127.694 150.346 120.750  1.00 59.09           N  
ATOM   2204  CZ  ARG B  38     127.182 151.342 121.458  1.00 55.12           C  
ATOM   2205  NH1 ARG B  38     127.713 151.715 122.610  1.00 53.46           N  
ATOM   2206  NH2 ARG B  38     126.111 151.981 121.000  1.00 52.42           N  
ATOM   2207  N   THR B  39     132.760 149.718 117.896  1.00 63.14           N  
ATOM   2208  CA  THR B  39     134.073 149.093 118.046  1.00 57.06           C  
ATOM   2209  C   THR B  39     135.002 149.916 118.937  1.00 60.84           C  
ATOM   2210  O   THR B  39     135.746 149.356 119.750  1.00 68.96           O  
ATOM   2211  CB  THR B  39     134.708 148.871 116.675  1.00 60.51           C  
ATOM   2212  OG1 THR B  39     133.792 148.157 115.837  1.00 67.74           O  
ATOM   2213  CG2 THR B  39     135.984 148.063 116.810  1.00 62.21           C  
ATOM   2214  N   ARG B  40     134.978 151.245 118.800  1.00 69.00           N  
ATOM   2215  CA  ARG B  40     135.939 152.087 119.513  1.00 71.22           C  
ATOM   2216  C   ARG B  40     135.650 152.174 121.009  1.00 74.52           C  
ATOM   2217  O   ARG B  40     136.587 152.281 121.815  1.00 80.55           O  
ATOM   2218  CB  ARG B  40     135.950 153.491 118.908  1.00 70.55           C  
ATOM   2219  CG  ARG B  40     136.150 153.524 117.403  1.00 73.43           C  
ATOM   2220  CD  ARG B  40     137.628 153.531 117.042  1.00 76.03           C  
ATOM   2221  NE  ARG B  40     138.177 152.184 116.952  1.00 79.73           N  
ATOM   2222  CZ  ARG B  40     138.088 151.409 115.879  1.00 79.94           C  
ATOM   2223  NH1 ARG B  40     137.478 151.819 114.779  1.00 77.01           N  
ATOM   2224  NH2 ARG B  40     138.626 150.193 115.911  1.00 78.86           N  
ATOM   2225  N   ILE B  41     134.371 152.157 121.393  1.00 58.84           N  
ATOM   2226  CA  ILE B  41     134.006 152.364 122.792  1.00 57.93           C  
ATOM   2227  C   ILE B  41     134.568 151.251 123.665  1.00 61.10           C  
ATOM   2228  O   ILE B  41     135.090 151.503 124.759  1.00 68.69           O  
ATOM   2229  CB  ILE B  41     132.478 152.479 122.931  1.00 60.48           C  
ATOM   2230  CG1 ILE B  41     131.969 153.706 122.177  1.00 63.74           C  
ATOM   2231  CG2 ILE B  41     132.077 152.558 124.393  1.00 61.37           C  
ATOM   2232  CD1 ILE B  41     130.466 153.760 122.047  1.00 63.84           C  
ATOM   2233  N   LEU B  42     134.465 150.004 123.203  1.00 50.56           N  
ATOM   2234  CA  LEU B  42     134.966 148.887 123.994  1.00 59.99           C  
ATOM   2235  C   LEU B  42     136.476 148.972 124.185  1.00 68.34           C  
ATOM   2236  O   LEU B  42     136.987 148.700 125.278  1.00 76.16           O  
ATOM   2237  CB  LEU B  42     134.576 147.567 123.337  1.00 54.23           C  
ATOM   2238  CG  LEU B  42     133.073 147.333 123.198  1.00 57.09           C  
ATOM   2239  CD1 LEU B  42     132.802 146.127 122.327  1.00 63.41           C  
ATOM   2240  CD2 LEU B  42     132.435 147.159 124.563  1.00 60.21           C  
ATOM   2241  N   ASN B  43     137.207 149.342 123.131  1.00 69.50           N  
ATOM   2242  CA  ASN B  43     138.655 149.475 123.250  1.00 67.72           C  
ATOM   2243  C   ASN B  43     139.026 150.577 124.234  1.00 68.70           C  
ATOM   2244  O   ASN B  43     139.935 150.406 125.060  1.00 70.87           O  
ATOM   2245  CB  ASN B  43     139.268 149.748 121.879  1.00 67.85           C  
ATOM   2246  CG  ASN B  43     139.006 148.629 120.892  1.00 71.71           C  
ATOM   2247  OD1 ASN B  43     138.170 147.759 121.132  1.00 75.16           O  
ATOM   2248  ND2 ASN B  43     139.722 148.645 119.775  1.00 70.25           N  
ATOM   2249  N   ALA B  44     138.331 151.715 124.161  1.00 66.51           N  
ATOM   2250  CA  ALA B  44     138.600 152.794 125.107  1.00 70.88           C  
ATOM   2251  C   ALA B  44     138.333 152.346 126.538  1.00 74.21           C  
ATOM   2252  O   ALA B  44     139.121 152.639 127.449  1.00 74.39           O  
ATOM   2253  CB  ALA B  44     137.758 154.020 124.758  1.00 70.20           C  
ATOM   2254  N   ALA B  45     137.229 151.628 126.752  1.00 82.47           N  
ATOM   2255  CA  ALA B  45     136.906 151.150 128.090  1.00 81.25           C  
ATOM   2256  C   ALA B  45     137.962 150.181 128.601  1.00 80.07           C  
ATOM   2257  O   ALA B  45     138.348 150.236 129.775  1.00 82.19           O  
ATOM   2258  CB  ALA B  45     135.527 150.492 128.094  1.00 78.90           C  
ATOM   2259  N   ALA B  46     138.435 149.280 127.739  1.00 76.68           N  
ATOM   2260  CA  ALA B  46     139.456 148.326 128.161  1.00 75.70           C  
ATOM   2261  C   ALA B  46     140.748 149.035 128.543  1.00 81.90           C  
ATOM   2262  O   ALA B  46     141.378 148.698 129.556  1.00 82.43           O  
ATOM   2263  CB  ALA B  46     139.710 147.303 127.054  1.00 76.51           C  
ATOM   2264  N   ARG B  47     141.159 150.024 127.744  1.00 86.14           N  
ATOM   2265  CA  ARG B  47     142.369 150.771 128.071  1.00 84.67           C  
ATOM   2266  C   ARG B  47     142.219 151.509 129.395  1.00 86.72           C  
ATOM   2267  O   ARG B  47     143.141 151.512 130.222  1.00 86.93           O  
ATOM   2268  CB  ARG B  47     142.704 151.750 126.947  1.00 87.09           C  
ATOM   2269  CG  ARG B  47     143.079 151.084 125.634  1.00 89.53           C  
ATOM   2270  CD  ARG B  47     143.149 152.099 124.504  1.00 91.27           C  
ATOM   2271  NE  ARG B  47     141.944 152.083 123.682  1.00 91.20           N  
ATOM   2272  CZ  ARG B  47     141.583 153.062 122.865  1.00 89.58           C  
ATOM   2273  NH1 ARG B  47     142.312 154.158 122.734  1.00 87.19           N  
ATOM   2274  NH2 ARG B  47     140.461 152.939 122.162  1.00 88.39           N  
ATOM   2275  N   GLU B  48     141.060 152.137 129.616  1.00 95.85           N  
ATOM   2276  CA  GLU B  48     140.836 152.846 130.873  1.00 94.15           C  
ATOM   2277  C   GLU B  48     140.861 151.890 132.059  1.00 91.83           C  
ATOM   2278  O   GLU B  48     141.426 152.210 133.112  1.00 93.74           O  
ATOM   2279  CB  GLU B  48     139.510 153.603 130.823  1.00 96.40           C  
ATOM   2280  CG  GLU B  48     139.547 154.866 129.980  1.00 99.57           C  
ATOM   2281  CD  GLU B  48     138.233 155.620 130.003  1.00100.19           C  
ATOM   2282  OE1 GLU B  48     137.235 155.062 130.506  1.00 99.19           O  
ATOM   2283  OE2 GLU B  48     138.197 156.771 129.518  1.00 98.54           O  
ATOM   2284  N   ALA B  49     140.252 150.713 131.909  1.00 85.20           N  
ATOM   2285  CA  ALA B  49     140.251 149.741 132.996  1.00 86.26           C  
ATOM   2286  C   ALA B  49     141.662 149.276 133.321  1.00 88.02           C  
ATOM   2287  O   ALA B  49     142.031 149.164 134.497  1.00 88.39           O  
ATOM   2288  CB  ALA B  49     139.363 148.550 132.636  1.00 89.30           C  
ATOM   2289  N   GLU B  50     142.469 149.000 132.293  1.00 93.54           N  
ATOM   2290  CA  GLU B  50     143.842 148.568 132.543  1.00 90.64           C  
ATOM   2291  C   GLU B  50     144.653 149.666 133.221  1.00 89.50           C  
ATOM   2292  O   GLU B  50     145.426 149.396 134.150  1.00 90.14           O  
ATOM   2293  CB  GLU B  50     144.506 148.139 131.237  1.00 90.57           C  
ATOM   2294  CG  GLU B  50     145.935 147.655 131.408  1.00 93.12           C  
ATOM   2295  CD  GLU B  50     146.024 146.361 132.195  1.00 95.76           C  
ATOM   2296  OE1 GLU B  50     145.017 145.625 132.254  1.00 96.56           O  
ATOM   2297  OE2 GLU B  50     147.104 146.080 132.756  1.00 95.13           O  
ATOM   2298  N   ALA B  51     144.484 150.914 132.777  1.00 86.44           N  
ATOM   2299  CA  ALA B  51     145.199 152.020 133.406  1.00 84.46           C  
ATOM   2300  C   ALA B  51     144.789 152.186 134.864  1.00 85.88           C  
ATOM   2301  O   ALA B  51     145.637 152.424 135.733  1.00 86.35           O  
ATOM   2302  CB  ALA B  51     144.957 153.313 132.630  1.00 85.40           C  
ATOM   2303  N   PHE B  52     143.492 152.062 135.153  1.00 93.30           N  
ATOM   2304  CA  PHE B  52     143.040 152.198 136.533  1.00 95.64           C  
ATOM   2305  C   PHE B  52     143.552 151.058 137.402  1.00 93.53           C  
ATOM   2306  O   PHE B  52     143.890 151.269 138.570  1.00 95.71           O  
ATOM   2307  CB  PHE B  52     141.517 152.267 136.598  1.00 94.61           C  
ATOM   2308  CG  PHE B  52     140.989 152.545 137.974  1.00 90.66           C  
ATOM   2309  CD1 PHE B  52     141.280 153.737 138.611  1.00 90.43           C  
ATOM   2310  CD2 PHE B  52     140.221 151.608 138.637  1.00 89.58           C  
ATOM   2311  CE1 PHE B  52     140.802 153.995 139.877  1.00 90.96           C  
ATOM   2312  CE2 PHE B  52     139.740 151.859 139.904  1.00 92.43           C  
ATOM   2313  CZ  PHE B  52     140.031 153.055 140.526  1.00 93.18           C  
ATOM   2314  N   GLU B  53     143.598 149.839 136.860  1.00 99.26           N  
ATOM   2315  CA  GLU B  53     144.158 148.728 137.621  1.00 99.58           C  
ATOM   2316  C   GLU B  53     145.630 148.969 137.930  1.00100.72           C  
ATOM   2317  O   GLU B  53     146.088 148.723 139.055  1.00 98.94           O  
ATOM   2318  CB  GLU B  53     143.977 147.420 136.852  1.00101.71           C  
ATOM   2319  CG  GLU B  53     142.567 146.855 136.910  1.00102.60           C  
ATOM   2320  CD  GLU B  53     142.490 145.429 136.403  1.00103.39           C  
ATOM   2321  OE1 GLU B  53     143.319 145.055 135.547  1.00103.12           O  
ATOM   2322  OE2 GLU B  53     141.600 144.681 136.861  1.00103.56           O  
ATOM   2323  N   ASP B  54     146.382 149.464 136.943  1.00104.48           N  
ATOM   2324  CA  ASP B  54     147.788 149.780 137.174  1.00102.99           C  
ATOM   2325  C   ASP B  54     147.942 150.854 138.244  1.00 98.83           C  
ATOM   2326  O   ASP B  54     148.835 150.769 139.095  1.00 99.05           O  
ATOM   2327  CB  ASP B  54     148.448 150.223 135.870  1.00104.87           C  
ATOM   2328  CG  ASP B  54     148.795 149.057 134.967  1.00102.85           C  
ATOM   2329  OD1 ASP B  54     148.748 147.902 135.440  1.00101.02           O  
ATOM   2330  OD2 ASP B  54     149.114 149.294 133.783  1.00102.09           O  
ATOM   2331  N   LYS B  55     147.084 151.875 138.213  1.00 93.56           N  
ATOM   2332  CA  LYS B  55     147.139 152.912 139.239  1.00 95.24           C  
ATOM   2333  C   LYS B  55     146.802 152.353 140.617  1.00102.18           C  
ATOM   2334  O   LYS B  55     147.439 152.714 141.614  1.00105.11           O  
ATOM   2335  CB  LYS B  55     146.191 154.055 138.881  1.00 95.29           C  
ATOM   2336  CG  LYS B  55     146.643 154.888 137.698  1.00 99.26           C  
ATOM   2337  CD  LYS B  55     147.762 155.838 138.091  1.00101.01           C  
ATOM   2338  CE  LYS B  55     147.264 157.271 138.175  1.00100.99           C  
ATOM   2339  NZ  LYS B  55     148.358 158.222 138.517  1.00 98.78           N  
ATOM   2340  N   PHE B  56     145.795 151.479 140.695  1.00103.39           N  
ATOM   2341  CA  PHE B  56     145.380 150.928 141.982  1.00100.88           C  
ATOM   2342  C   PHE B  56     146.465 150.050 142.588  1.00100.36           C  
ATOM   2343  O   PHE B  56     146.702 150.096 143.801  1.00 97.89           O  
ATOM   2344  CB  PHE B  56     144.081 150.138 141.824  1.00 99.41           C  
ATOM   2345  CG  PHE B  56     143.487 149.678 143.126  1.00 96.83           C  
ATOM   2346  CD2 PHE B  56     143.828 148.450 143.665  1.00 96.75           C  
ATOM   2347  CD1 PHE B  56     142.589 150.476 143.812  1.00 97.68           C  
ATOM   2348  CE2 PHE B  56     143.284 148.027 144.859  1.00 98.72           C  
ATOM   2349  CE1 PHE B  56     142.042 150.058 145.007  1.00 99.71           C  
ATOM   2350  CZ  PHE B  56     142.390 148.832 145.531  1.00100.06           C  
ATOM   2351  N   TRP B  57     147.134 149.241 141.768  1.00 99.82           N  
ATOM   2352  CA  TRP B  57     148.191 148.368 142.255  1.00 97.42           C  
ATOM   2353  C   TRP B  57     149.547 149.061 142.311  1.00 97.44           C  
ATOM   2354  O   TRP B  57     150.582 148.386 142.257  1.00 97.82           O  
ATOM   2355  CB  TRP B  57     148.276 147.108 141.394  1.00 98.84           C  
ATOM   2356  CG  TRP B  57     147.235 146.091 141.729  1.00 98.10           C  
ATOM   2357  CD1 TRP B  57     146.098 145.821 141.029  1.00 99.33           C  
ATOM   2358  CD2 TRP B  57     147.231 145.208 142.856  1.00 96.75           C  
ATOM   2359  NE1 TRP B  57     145.388 144.821 141.646  1.00 97.83           N  
ATOM   2360  CE2 TRP B  57     146.063 144.428 142.771  1.00 94.88           C  
ATOM   2361  CE3 TRP B  57     148.104 145.000 143.927  1.00 99.24           C  
ATOM   2362  CZ2 TRP B  57     145.744 143.457 143.715  1.00 97.20           C  
ATOM   2363  CZ3 TRP B  57     147.786 144.035 144.863  1.00 99.86           C  
ATOM   2364  CH2 TRP B  57     146.616 143.276 144.751  1.00 99.57           C  
ATOM   2365  N   SER B  58     149.565 150.387 142.412  1.00100.75           N  
ATOM   2366  CA  SER B  58     150.799 151.155 142.478  1.00101.52           C  
ATOM   2367  C   SER B  58     151.254 151.424 143.905  1.00100.48           C  
ATOM   2368  O   SER B  58     152.232 152.151 144.103  1.00101.37           O  
ATOM   2369  CB  SER B  58     150.633 152.481 141.733  1.00103.73           C  
ATOM   2370  OG  SER B  58     149.690 153.310 142.387  1.00104.55           O  
ATOM   2371  N   GLY B  59     150.566 150.871 144.900  1.00108.41           N  
ATOM   2372  CA  GLY B  59     150.972 151.052 146.278  1.00111.17           C  
ATOM   2373  C   GLY B  59     150.598 152.381 146.891  1.00113.60           C  
ATOM   2374  O   GLY B  59     150.990 152.650 148.032  1.00112.77           O  
ATOM   2375  N   ILE B  60     149.859 153.220 146.176  1.00123.39           N  
ATOM   2376  CA  ILE B  60     149.423 154.505 146.705  1.00122.55           C  
ATOM   2377  C   ILE B  60     148.311 154.274 147.718  1.00122.07           C  
ATOM   2378  O   ILE B  60     147.480 153.373 147.556  1.00123.41           O  
ATOM   2379  CB  ILE B  60     148.967 155.427 145.559  1.00123.11           C  
ATOM   2380  CG1 ILE B  60     150.139 155.735 144.626  1.00121.65           C  
ATOM   2381  CG2 ILE B  60     148.375 156.723 146.095  1.00123.05           C  
ATOM   2382  CD1 ILE B  60     149.736 156.454 143.357  1.00121.74           C  
ATOM   2383  N   GLU B  61     148.305 155.076 148.781  1.00126.89           N  
ATOM   2384  CA  GLU B  61     147.257 154.979 149.787  1.00129.64           C  
ATOM   2385  C   GLU B  61     145.893 155.268 149.170  1.00131.70           C  
ATOM   2386  O   GLU B  61     145.755 156.135 148.304  1.00130.03           O  
ATOM   2387  CB  GLU B  61     147.533 155.955 150.931  1.00129.73           C  
ATOM   2388  CG  GLU B  61     148.861 155.732 151.629  1.00131.41           C  
ATOM   2389  CD  GLU B  61     149.288 156.925 152.461  1.00132.15           C  
ATOM   2390  OE1 GLU B  61     148.487 157.380 153.304  1.00130.69           O  
ATOM   2391  OE2 GLU B  61     150.424 157.407 152.272  1.00132.06           O  
ATOM   2392  N   LEU B  62     144.879 154.527 149.626  1.00121.60           N  
ATOM   2393  CA  LEU B  62     143.534 154.692 149.082  1.00117.45           C  
ATOM   2394  C   LEU B  62     142.975 156.079 149.364  1.00114.66           C  
ATOM   2395  O   LEU B  62     142.153 156.585 148.592  1.00116.85           O  
ATOM   2396  CB  LEU B  62     142.601 153.622 149.649  1.00117.84           C  
ATOM   2397  CG  LEU B  62     143.092 152.176 149.569  1.00119.11           C  
ATOM   2398  CD1 LEU B  62     142.079 151.230 150.193  1.00117.70           C  
ATOM   2399  CD2 LEU B  62     143.377 151.785 148.127  1.00117.75           C  
ATOM   2400  N   SER B  63     143.405 156.705 150.461  1.00113.43           N  
ATOM   2401  CA  SER B  63     142.886 158.021 150.813  1.00116.52           C  
ATOM   2402  C   SER B  63     143.241 159.059 149.758  1.00119.32           C  
ATOM   2403  O   SER B  63     142.402 159.888 149.386  1.00118.67           O  
ATOM   2404  CB  SER B  63     143.418 158.444 152.182  1.00116.74           C  
ATOM   2405  OG  SER B  63     144.834 158.389 152.216  1.00117.80           O  
ATOM   2406  N   ARG B  64     144.478 159.031 149.261  1.00124.98           N  
ATOM   2407  CA  ARG B  64     144.901 160.018 148.272  1.00126.05           C  
ATOM   2408  C   ARG B  64     144.125 159.862 146.969  1.00126.04           C  
ATOM   2409  O   ARG B  64     143.595 160.840 146.426  1.00124.08           O  
ATOM   2410  CB  ARG B  64     146.405 159.895 148.026  1.00124.84           C  
ATOM   2411  CG  ARG B  64     147.258 160.387 149.182  1.00123.18           C  
ATOM   2412  CD  ARG B  64     148.739 160.232 148.882  1.00124.32           C  
ATOM   2413  NE  ARG B  64     149.177 158.847 149.006  1.00125.25           N  
ATOM   2414  CZ  ARG B  64     150.341 158.387 148.567  1.00125.47           C  
ATOM   2415  NH1 ARG B  64     151.215 159.178 147.967  1.00124.66           N  
ATOM   2416  NH2 ARG B  64     150.635 157.101 148.736  1.00125.78           N  
ATOM   2417  N   LEU B  65     144.041 158.634 146.454  1.00121.75           N  
ATOM   2418  CA  LEU B  65     143.313 158.401 145.215  1.00118.48           C  
ATOM   2419  C   LEU B  65     141.818 158.639 145.370  1.00116.18           C  
ATOM   2420  O   LEU B  65     141.148 158.944 144.379  1.00116.90           O  
ATOM   2421  CB  LEU B  65     143.588 156.985 144.704  1.00119.30           C  
ATOM   2422  CG  LEU B  65     143.293 155.793 145.617  1.00120.28           C  
ATOM   2423  CD1 LEU B  65     141.865 155.315 145.464  1.00119.86           C  
ATOM   2424  CD2 LEU B  65     144.271 154.659 145.345  1.00120.31           C  
ATOM   2425  N   TYR B  66     141.280 158.506 146.583  1.00119.60           N  
ATOM   2426  CA  TYR B  66     139.887 158.877 146.801  1.00121.93           C  
ATOM   2427  C   TYR B  66     139.721 160.390 146.825  1.00120.65           C  
ATOM   2428  O   TYR B  66     138.730 160.916 146.306  1.00122.13           O  
ATOM   2429  CB  TYR B  66     139.368 158.260 148.099  1.00123.13           C  
ATOM   2430  CG  TYR B  66     137.962 158.689 148.455  1.00123.32           C  
ATOM   2431  CD1 TYR B  66     136.863 158.115 147.831  1.00123.10           C  
ATOM   2432  CD2 TYR B  66     137.733 159.661 149.419  1.00121.16           C  
ATOM   2433  CE1 TYR B  66     135.576 158.500 148.153  1.00122.91           C  
ATOM   2434  CE2 TYR B  66     136.449 160.053 149.746  1.00120.39           C  
ATOM   2435  CZ  TYR B  66     135.376 159.469 149.110  1.00121.03           C  
ATOM   2436  OH  TYR B  66     134.096 159.856 149.434  1.00119.38           O  
ATOM   2437  N   GLN B  67     140.678 161.101 147.425  1.00120.51           N  
ATOM   2438  CA  GLN B  67     140.648 162.558 147.392  1.00123.65           C  
ATOM   2439  C   GLN B  67     140.762 163.078 145.968  1.00123.41           C  
ATOM   2440  O   GLN B  67     140.235 164.150 145.652  1.00121.73           O  
ATOM   2441  CB  GLN B  67     141.771 163.128 148.258  1.00124.79           C  
ATOM   2442  CG  GLN B  67     141.488 163.086 149.751  1.00126.83           C  
ATOM   2443  CD  GLN B  67     140.298 163.940 150.141  1.00126.89           C  
ATOM   2444  OE1 GLN B  67     140.360 165.169 150.097  1.00126.07           O  
ATOM   2445  NE2 GLN B  67     139.205 163.291 150.527  1.00125.84           N  
ATOM   2446  N   GLU B  68     141.457 162.344 145.102  1.00132.55           N  
ATOM   2447  CA  GLU B  68     141.480 162.682 143.685  1.00133.73           C  
ATOM   2448  C   GLU B  68     140.244 162.177 142.952  1.00132.08           C  
ATOM   2449  O   GLU B  68     139.959 162.647 141.845  1.00131.63           O  
ATOM   2450  CB  GLU B  68     142.744 162.110 143.035  1.00133.80           C  
ATOM   2451  CG  GLU B  68     143.061 162.667 141.654  1.00134.51           C  
ATOM   2452  CD  GLU B  68     144.499 162.418 141.243  1.00134.78           C  
ATOM   2453  OE1 GLU B  68     144.997 161.295 141.464  1.00134.09           O  
ATOM   2454  OE2 GLU B  68     145.132 163.347 140.697  1.00135.40           O  
ATOM   2455  N   SER B  69     139.497 161.246 143.550  1.00127.11           N  
ATOM   2456  CA  SER B  69     138.398 160.604 142.837  1.00128.11           C  
ATOM   2457  C   SER B  69     137.191 161.525 142.704  1.00127.51           C  
ATOM   2458  O   SER B  69     136.549 161.562 141.647  1.00128.18           O  
ATOM   2459  CB  SER B  69     138.003 159.307 143.542  1.00129.11           C  
ATOM   2460  OG  SER B  69     137.202 159.571 144.681  1.00127.41           O  
ATOM   2461  N   GLN B  70     136.861 162.274 143.758  1.00120.24           N  
ATOM   2462  CA  GLN B  70     135.633 163.061 143.745  1.00121.50           C  
ATOM   2463  C   GLN B  70     135.683 164.234 142.776  1.00121.99           C  
ATOM   2464  O   GLN B  70     134.640 164.850 142.531  1.00121.57           O  
ATOM   2465  CB  GLN B  70     135.312 163.574 145.149  1.00124.03           C  
ATOM   2466  CG  GLN B  70     136.002 164.876 145.510  1.00125.27           C  
ATOM   2467  CD  GLN B  70     137.329 164.651 146.195  1.00125.37           C  
ATOM   2468  OE1 GLN B  70     137.687 163.519 146.515  1.00124.94           O  
ATOM   2469  NE2 GLN B  70     138.071 165.729 146.423  1.00124.52           N  
ATOM   2470  N   GLY B  71     136.855 164.561 142.228  1.00121.03           N  
ATOM   2471  CA  GLY B  71     136.937 165.671 141.292  1.00120.86           C  
ATOM   2472  C   GLY B  71     136.084 165.462 140.056  1.00118.57           C  
ATOM   2473  O   GLY B  71     135.435 166.393 139.573  1.00117.41           O  
ATOM   2474  N   LYS B  72     136.072 164.243 139.529  1.00106.82           N  
ATOM   2475  CA  LYS B  72     135.246 163.909 138.370  1.00106.40           C  
ATOM   2476  C   LYS B  72     133.880 163.383 138.798  1.00105.47           C  
ATOM   2477  O   LYS B  72     133.443 162.313 138.377  1.00105.58           O  
ATOM   2478  CB  LYS B  72     135.971 162.901 137.489  1.00106.64           C  
ATOM   2479  CG  LYS B  72     137.277 163.414 136.903  1.00106.84           C  
ATOM   2480  CD  LYS B  72     137.915 162.383 135.987  1.00105.86           C  
ATOM   2481  CE  LYS B  72     138.426 161.187 136.774  1.00104.17           C  
ATOM   2482  NZ  LYS B  72     139.547 161.556 137.681  1.00105.52           N  
ATOM   2483  N   ARG B  73     133.198 164.145 139.650  1.00112.13           N  
ATOM   2484  CA  ARG B  73     131.883 163.744 140.132  1.00113.40           C  
ATOM   2485  C   ARG B  73     130.898 163.667 138.974  1.00110.83           C  
ATOM   2486  O   ARG B  73     130.846 164.564 138.127  1.00108.92           O  
ATOM   2487  CB  ARG B  73     131.385 164.729 141.188  1.00113.56           C  
ATOM   2488  CG  ARG B  73     130.075 164.328 141.844  1.00110.89           C  
ATOM   2489  CD  ARG B  73     129.775 165.200 143.054  1.00112.13           C  
ATOM   2490  NE  ARG B  73     130.750 165.008 144.122  1.00114.16           N  
ATOM   2491  CZ  ARG B  73     131.682 165.891 144.453  1.00113.64           C  
ATOM   2492  NH1 ARG B  73     131.799 167.045 143.816  1.00113.10           N  
ATOM   2493  NH2 ARG B  73     132.520 165.608 145.446  1.00111.11           N  
ATOM   2494  N   ASP B  74     130.126 162.581 138.935  1.00104.04           N  
ATOM   2495  CA  ASP B  74     129.192 162.288 137.850  1.00104.96           C  
ATOM   2496  C   ASP B  74     129.891 162.202 136.497  1.00103.90           C  
ATOM   2497  O   ASP B  74     129.246 162.327 135.452  1.00102.66           O  
ATOM   2498  CB  ASP B  74     128.055 163.315 137.795  1.00105.45           C  
ATOM   2499  CG  ASP B  74     127.113 163.204 138.978  1.00105.03           C  
ATOM   2500  OD1 ASP B  74     126.682 162.075 139.292  1.00104.31           O  
ATOM   2501  OD2 ASP B  74     126.804 164.246 139.594  1.00102.86           O  
ATOM   2502  N   ASN B  75     131.207 161.991 136.502  1.00 90.30           N  
ATOM   2503  CA  ASN B  75     131.980 161.838 135.282  1.00 86.57           C  
ATOM   2504  C   ASN B  75     132.775 160.543 135.232  1.00 88.28           C  
ATOM   2505  O   ASN B  75     133.407 160.266 134.206  1.00 87.26           O  
ATOM   2506  CB  ASN B  75     132.942 163.023 135.106  1.00 87.41           C  
ATOM   2507  CG  ASN B  75     133.196 163.355 133.650  1.00 92.83           C  
ATOM   2508  OD1 ASN B  75     132.781 162.621 132.753  1.00 95.31           O  
ATOM   2509  ND2 ASN B  75     133.880 164.467 133.407  1.00 92.85           N  
ATOM   2510  N   LEU B  76     132.767 159.750 136.299  1.00 93.10           N  
ATOM   2511  CA  LEU B  76     133.512 158.502 136.314  1.00 92.81           C  
ATOM   2512  C   LEU B  76     132.821 157.449 135.458  1.00 88.95           C  
ATOM   2513  O   LEU B  76     131.606 157.479 135.251  1.00 91.79           O  
ATOM   2514  CB  LEU B  76     133.663 157.989 137.745  1.00 94.96           C  
ATOM   2515  CG  LEU B  76     134.272 158.958 138.761  1.00 96.28           C  
ATOM   2516  CD1 LEU B  76     134.165 158.395 140.170  1.00 93.84           C  
ATOM   2517  CD2 LEU B  76     135.720 159.261 138.411  1.00 96.35           C  
ATOM   2518  N   THR B  77     133.617 156.509 134.959  1.00 80.50           N  
ATOM   2519  CA  THR B  77     133.102 155.382 134.200  1.00 80.29           C  
ATOM   2520  C   THR B  77     134.028 154.196 134.415  1.00 83.24           C  
ATOM   2521  O   THR B  77     135.175 154.349 134.841  1.00 88.05           O  
ATOM   2522  CB  THR B  77     132.983 155.704 132.707  1.00 86.05           C  
ATOM   2523  OG1 THR B  77     132.285 154.643 132.043  1.00 87.32           O  
ATOM   2524  CG2 THR B  77     134.361 155.863 132.086  1.00 87.33           C  
ATOM   2525  N   GLY B  78     133.516 153.006 134.118  1.00 77.52           N  
ATOM   2526  CA  GLY B  78     134.331 151.815 134.278  1.00 76.54           C  
ATOM   2527  C   GLY B  78     134.606 151.526 135.740  1.00 75.94           C  
ATOM   2528  O   GLY B  78     133.754 151.731 136.611  1.00 80.92           O  
ATOM   2529  N   SER B  79     135.819 151.047 136.019  1.00 68.02           N  
ATOM   2530  CA  SER B  79     136.161 150.627 137.372  1.00 71.06           C  
ATOM   2531  C   SER B  79     136.228 151.788 138.355  1.00 71.22           C  
ATOM   2532  O   SER B  79     136.108 151.562 139.564  1.00 75.89           O  
ATOM   2533  CB  SER B  79     137.490 149.875 137.364  1.00 72.76           C  
ATOM   2534  OG  SER B  79     137.419 148.737 136.525  1.00 71.74           O  
ATOM   2535  N   GLU B  80     136.406 153.019 137.874  1.00 86.83           N  
ATOM   2536  CA  GLU B  80     136.475 154.161 138.781  1.00 92.60           C  
ATOM   2537  C   GLU B  80     135.148 154.381 139.498  1.00 97.42           C  
ATOM   2538  O   GLU B  80     135.112 154.537 140.725  1.00 97.62           O  
ATOM   2539  CB  GLU B  80     136.888 155.418 138.014  1.00 92.93           C  
ATOM   2540  CG  GLU B  80     138.342 155.431 137.579  1.00 95.72           C  
ATOM   2541  CD  GLU B  80     138.715 156.695 136.831  1.00 98.77           C  
ATOM   2542  OE1 GLU B  80     137.803 157.478 136.489  1.00 98.42           O  
ATOM   2543  OE2 GLU B  80     139.921 156.908 136.585  1.00 97.81           O  
ATOM   2544  N   GLN B  81     134.043 154.397 138.747  1.00 95.60           N  
ATOM   2545  CA  GLN B  81     132.733 154.590 139.360  1.00 90.34           C  
ATOM   2546  C   GLN B  81     132.384 153.435 140.284  1.00 86.04           C  
ATOM   2547  O   GLN B  81     131.804 153.640 141.358  1.00 95.28           O  
ATOM   2548  CB  GLN B  81     131.665 154.751 138.279  1.00 91.52           C  
ATOM   2549  CG  GLN B  81     130.267 154.995 138.819  1.00 91.08           C  
ATOM   2550  CD  GLN B  81     130.115 156.368 139.442  1.00 94.02           C  
ATOM   2551  OE1 GLN B  81     130.198 156.522 140.661  1.00 94.10           O  
ATOM   2552  NE2 GLN B  81     129.892 157.376 138.607  1.00 92.88           N  
ATOM   2553  N   ILE B  82     132.729 152.212 139.881  1.00 66.79           N  
ATOM   2554  CA  ILE B  82     132.459 151.045 140.715  1.00 74.69           C  
ATOM   2555  C   ILE B  82     133.194 151.165 142.044  1.00 81.81           C  
ATOM   2556  O   ILE B  82     132.612 150.968 143.123  1.00 89.58           O  
ATOM   2557  CB  ILE B  82     132.846 149.760 139.964  1.00 74.51           C  
ATOM   2558  CG1 ILE B  82     131.922 149.558 138.764  1.00 74.39           C  
ATOM   2559  CG2 ILE B  82     132.801 148.564 140.884  1.00 80.39           C  
ATOM   2560  CD1 ILE B  82     132.274 148.369 137.915  1.00 76.55           C  
ATOM   2561  N   PHE B  83     134.481 151.515 141.987  1.00 83.46           N  
ATOM   2562  CA  PHE B  83     135.253 151.680 143.212  1.00 83.53           C  
ATOM   2563  C   PHE B  83     134.686 152.795 144.076  1.00 80.13           C  
ATOM   2564  O   PHE B  83     134.597 152.655 145.300  1.00 80.65           O  
ATOM   2565  CB  PHE B  83     136.717 151.969 142.889  1.00 89.45           C  
ATOM   2566  CG  PHE B  83     137.436 152.696 143.988  1.00 90.47           C  
ATOM   2567  CD1 PHE B  83     137.811 152.032 145.141  1.00 89.48           C  
ATOM   2568  CD2 PHE B  83     137.723 154.045 143.875  1.00 89.06           C  
ATOM   2569  CE1 PHE B  83     138.463 152.693 146.159  1.00 88.78           C  
ATOM   2570  CE2 PHE B  83     138.375 154.713 144.890  1.00 89.14           C  
ATOM   2571  CZ  PHE B  83     138.744 154.035 146.034  1.00 91.20           C  
ATOM   2572  N   TYR B  84     134.320 153.918 143.459  1.00 87.51           N  
ATOM   2573  CA  TYR B  84     133.796 155.040 144.226  1.00 91.40           C  
ATOM   2574  C   TYR B  84     132.524 154.646 144.960  1.00 90.51           C  
ATOM   2575  O   TYR B  84     132.374 154.917 146.157  1.00 93.33           O  
ATOM   2576  CB  TYR B  84     133.541 156.231 143.304  1.00 91.56           C  
ATOM   2577  CG  TYR B  84     132.834 157.382 143.977  1.00 91.40           C  
ATOM   2578  CD1 TYR B  84     133.506 158.213 144.861  1.00 92.82           C  
ATOM   2579  CD2 TYR B  84     131.496 157.640 143.726  1.00 89.98           C  
ATOM   2580  CE1 TYR B  84     132.864 159.267 145.478  1.00 91.71           C  
ATOM   2581  CE2 TYR B  84     130.845 158.691 144.338  1.00 90.85           C  
ATOM   2582  CZ  TYR B  84     131.533 159.501 145.212  1.00 92.01           C  
ATOM   2583  OH  TYR B  84     130.887 160.550 145.824  1.00 94.02           O  
ATOM   2584  N   SER B  85     131.601 153.987 144.257  1.00 84.81           N  
ATOM   2585  CA  SER B  85     130.356 153.569 144.889  1.00 81.62           C  
ATOM   2586  C   SER B  85     130.629 152.623 146.047  1.00 83.00           C  
ATOM   2587  O   SER B  85     130.117 152.817 147.158  1.00 88.67           O  
ATOM   2588  CB  SER B  85     129.443 152.905 143.863  1.00 81.55           C  
ATOM   2589  OG  SER B  85     129.996 151.680 143.420  1.00 84.36           O  
ATOM   2590  N   GLY B  86     131.448 151.595 145.809  1.00 91.93           N  
ATOM   2591  CA  GLY B  86     131.714 150.632 146.864  1.00 96.64           C  
ATOM   2592  C   GLY B  86     132.350 151.268 148.085  1.00103.40           C  
ATOM   2593  O   GLY B  86     131.918 151.039 149.219  1.00105.13           O  
ATOM   2594  N   PHE B  87     133.377 152.093 147.866  1.00119.58           N  
ATOM   2595  CA  PHE B  87     134.087 152.712 148.979  1.00120.50           C  
ATOM   2596  C   PHE B  87     133.188 153.669 149.751  1.00119.68           C  
ATOM   2597  O   PHE B  87     133.208 153.683 150.987  1.00121.45           O  
ATOM   2598  CB  PHE B  87     135.332 153.435 148.465  1.00120.05           C  
ATOM   2599  CG  PHE B  87     136.150 154.085 149.545  1.00120.23           C  
ATOM   2600  CD1 PHE B  87     137.033 153.340 150.307  1.00118.56           C  
ATOM   2601  CD2 PHE B  87     136.044 155.444 149.789  1.00119.21           C  
ATOM   2602  CE1 PHE B  87     137.790 153.937 151.298  1.00118.50           C  
ATOM   2603  CE2 PHE B  87     136.798 156.047 150.777  1.00118.84           C  
ATOM   2604  CZ  PHE B  87     137.672 155.293 151.533  1.00119.51           C  
ATOM   2605  N   LYS B  88     132.395 154.481 149.044  1.00105.55           N  
ATOM   2606  CA  LYS B  88     131.517 155.418 149.734  1.00104.52           C  
ATOM   2607  C   LYS B  88     130.466 154.686 150.552  1.00105.83           C  
ATOM   2608  O   LYS B  88     130.192 155.061 151.698  1.00108.14           O  
ATOM   2609  CB  LYS B  88     130.854 156.358 148.731  1.00106.75           C  
ATOM   2610  CG  LYS B  88     130.083 157.493 149.376  1.00108.32           C  
ATOM   2611  CD  LYS B  88     130.987 158.338 150.256  1.00108.10           C  
ATOM   2612  CE  LYS B  88     130.238 159.526 150.836  1.00108.05           C  
ATOM   2613  NZ  LYS B  88     131.118 160.372 151.689  1.00108.74           N  
ATOM   2614  N   GLU B  89     129.865 153.637 149.983  1.00114.66           N  
ATOM   2615  CA  GLU B  89     128.872 152.876 150.731  1.00116.75           C  
ATOM   2616  C   GLU B  89     129.494 152.237 151.964  1.00116.22           C  
ATOM   2617  O   GLU B  89     128.920 152.293 153.060  1.00116.38           O  
ATOM   2618  CB  GLU B  89     128.242 151.810 149.835  1.00120.48           C  
ATOM   2619  CG  GLU B  89     127.116 151.028 150.492  1.00122.16           C  
ATOM   2620  CD  GLU B  89     125.858 151.855 150.678  1.00122.43           C  
ATOM   2621  OE1 GLU B  89     125.711 152.883 149.984  1.00123.39           O  
ATOM   2622  OE2 GLU B  89     125.015 151.476 151.518  1.00121.95           O  
ATOM   2623  N   PHE B  90     130.684 151.648 151.806  1.00112.89           N  
ATOM   2624  CA  PHE B  90     131.369 151.030 152.936  1.00113.67           C  
ATOM   2625  C   PHE B  90     131.635 152.049 154.035  1.00110.37           C  
ATOM   2626  O   PHE B  90     131.333 151.806 155.207  1.00109.85           O  
ATOM   2627  CB  PHE B  90     132.679 150.395 152.465  1.00114.85           C  
ATOM   2628  CG  PHE B  90     133.409 149.628 153.536  1.00113.70           C  
ATOM   2629  CD1 PHE B  90     134.203 150.284 154.462  1.00109.58           C  
ATOM   2630  CD2 PHE B  90     133.331 148.249 153.591  1.00114.50           C  
ATOM   2631  CE1 PHE B  90     134.875 149.586 155.436  1.00109.12           C  
ATOM   2632  CE2 PHE B  90     134.009 147.543 154.564  1.00111.89           C  
ATOM   2633  CZ  PHE B  90     134.781 148.214 155.487  1.00110.71           C  
ATOM   2634  N   VAL B  91     132.186 153.208 153.670  1.00122.71           N  
ATOM   2635  CA  VAL B  91     132.553 154.205 154.672  1.00125.64           C  
ATOM   2636  C   VAL B  91     131.312 154.733 155.382  1.00127.30           C  
ATOM   2637  O   VAL B  91     131.276 154.830 156.616  1.00128.02           O  
ATOM   2638  CB  VAL B  91     133.364 155.342 154.026  1.00127.54           C  
ATOM   2639  CG1 VAL B  91     133.439 156.541 154.963  1.00126.58           C  
ATOM   2640  CG2 VAL B  91     134.759 154.853 153.653  1.00126.63           C  
ATOM   2641  N   ARG B  92     130.273 155.079 154.615  1.00125.14           N  
ATOM   2642  CA  ARG B  92     129.069 155.648 155.213  1.00122.06           C  
ATOM   2643  C   ARG B  92     128.398 154.653 156.151  1.00118.27           C  
ATOM   2644  O   ARG B  92     128.071 154.985 157.297  1.00117.10           O  
ATOM   2645  CB  ARG B  92     128.097 156.092 154.118  1.00123.96           C  
ATOM   2646  CG  ARG B  92     126.725 156.480 154.649  1.00124.04           C  
ATOM   2647  CD  ARG B  92     125.872 157.148 153.592  1.00124.70           C  
ATOM   2648  NE  ARG B  92     125.823 156.351 152.374  1.00125.22           N  
ATOM   2649  CZ  ARG B  92     125.957 156.838 151.148  1.00122.92           C  
ATOM   2650  NH1 ARG B  92     126.165 158.127 150.934  1.00122.42           N  
ATOM   2651  NH2 ARG B  92     125.873 156.011 150.111  1.00121.98           N  
ATOM   2652  N   LEU B  93     128.207 153.414 155.692  1.00122.34           N  
ATOM   2653  CA  LEU B  93     127.482 152.456 156.512  1.00124.97           C  
ATOM   2654  C   LEU B  93     128.340 151.963 157.670  1.00125.67           C  
ATOM   2655  O   LEU B  93     127.802 151.507 158.685  1.00130.80           O  
ATOM   2656  CB  LEU B  93     126.977 151.304 155.639  1.00128.38           C  
ATOM   2657  CG  LEU B  93     126.028 150.249 156.224  1.00128.96           C  
ATOM   2658  CD1 LEU B  93     125.177 149.658 155.118  1.00127.02           C  
ATOM   2659  CD2 LEU B  93     126.759 149.131 156.954  1.00126.73           C  
ATOM   2660  N   HIS B  94     129.667 152.055 157.557  1.00132.30           N  
ATOM   2661  CA  HIS B  94     130.505 151.716 158.700  1.00135.82           C  
ATOM   2662  C   HIS B  94     130.468 152.812 159.755  1.00134.43           C  
ATOM   2663  O   HIS B  94     130.361 152.523 160.952  1.00134.57           O  
ATOM   2664  CB  HIS B  94     131.941 151.460 158.246  1.00137.09           C  
ATOM   2665  CG  HIS B  94     132.750 150.670 159.227  1.00135.97           C  
ATOM   2666  ND1 HIS B  94     132.624 149.305 159.368  1.00134.93           N  
ATOM   2667  CD2 HIS B  94     133.697 151.054 160.115  1.00134.68           C  
ATOM   2668  CE1 HIS B  94     133.456 148.883 160.304  1.00133.65           C  
ATOM   2669  NE2 HIS B  94     134.119 149.924 160.773  1.00134.39           N  
ATOM   2670  N   ARG B  95     130.553 154.077 159.334  1.00122.06           N  
ATOM   2671  CA  ARG B  95     130.522 155.171 160.296  1.00118.84           C  
ATOM   2672  C   ARG B  95     129.128 155.401 160.853  1.00118.99           C  
ATOM   2673  O   ARG B  95     128.988 156.098 161.863  1.00118.75           O  
ATOM   2674  CB  ARG B  95     131.048 156.461 159.663  1.00120.36           C  
ATOM   2675  CG  ARG B  95     132.522 156.417 159.294  1.00121.24           C  
ATOM   2676  CD  ARG B  95     133.395 156.239 160.530  1.00120.44           C  
ATOM   2677  NE  ARG B  95     134.810 156.161 160.189  1.00119.62           N  
ATOM   2678  CZ  ARG B  95     135.618 157.208 160.086  1.00119.31           C  
ATOM   2679  NH1 ARG B  95     135.181 158.441 160.282  1.00118.05           N  
ATOM   2680  NH2 ARG B  95     136.895 157.012 159.770  1.00118.97           N  
ATOM   2681  N   ALA B  96     128.099 154.835 160.224  1.00133.82           N  
ATOM   2682  CA  ALA B  96     126.743 154.941 160.750  1.00135.33           C  
ATOM   2683  C   ALA B  96     126.446 153.834 161.760  1.00133.91           C  
ATOM   2684  O   ALA B  96     126.138 154.112 162.924  1.00132.55           O  
ATOM   2685  CB  ALA B  96     125.731 154.908 159.599  1.00134.33           C  
ATOM   2686  N   ASN B  97     126.538 152.579 161.330  1.00136.59           N  
ATOM   2687  CA  ASN B  97     126.269 151.426 162.179  1.00135.89           C  
ATOM   2688  C   ASN B  97     127.513 150.556 162.253  1.00135.92           C  
ATOM   2689  O   ASN B  97     128.073 150.179 161.219  1.00138.54           O  
ATOM   2690  CB  ASN B  97     125.086 150.610 161.648  1.00137.23           C  
ATOM   2691  CG  ASN B  97     123.773 151.365 161.720  1.00137.46           C  
ATOM   2692  OD1 ASN B  97     123.730 152.522 162.137  1.00136.96           O  
ATOM   2693  ND2 ASN B  97     122.691 150.712 161.309  1.00136.83           N  
ATOM   2694  N   SER B  98     127.938 150.234 163.475  1.00134.28           N  
ATOM   2695  CA  SER B  98     129.104 149.388 163.702  1.00135.50           C  
ATOM   2696  C   SER B  98     128.716 148.042 164.299  1.00134.62           C  
ATOM   2697  O   SER B  98     129.559 147.363 164.894  1.00134.70           O  
ATOM   2698  CB  SER B  98     130.115 150.097 164.605  1.00136.05           C  
ATOM   2699  OG  SER B  98     129.518 150.490 165.829  1.00136.94           O  
ATOM   2700  N   HIS B  99     127.450 147.648 164.154  1.00133.66           N  
ATOM   2701  CA  HIS B  99     126.980 146.416 164.778  1.00137.64           C  
ATOM   2702  C   HIS B  99     127.672 145.192 164.192  1.00137.05           C  
ATOM   2703  O   HIS B  99     128.030 144.263 164.926  1.00136.15           O  
ATOM   2704  CB  HIS B  99     125.463 146.301 164.625  1.00137.83           C  
ATOM   2705  CG  HIS B  99     125.000 146.260 163.202  1.00138.51           C  
ATOM   2706  ND1 HIS B  99     125.050 147.359 162.371  1.00137.41           N  
ATOM   2707  CD2 HIS B  99     124.477 145.253 162.463  1.00138.53           C  
ATOM   2708  CE1 HIS B  99     124.579 147.030 161.181  1.00137.78           C  
ATOM   2709  NE2 HIS B  99     124.225 145.758 161.210  1.00138.34           N  
ATOM   2710  N   ALA B 100     127.872 145.169 162.879  1.00119.16           N  
ATOM   2711  CA  ALA B 100     128.385 143.963 162.245  1.00117.28           C  
ATOM   2712  C   ALA B 100     129.208 144.292 161.007  1.00116.63           C  
ATOM   2713  O   ALA B 100     128.667 144.803 160.018  1.00116.93           O  
ATOM   2714  CB  ALA B 100     127.229 143.031 161.881  1.00118.07           C  
ATOM   2715  N   PRO B 101     130.513 144.014 161.024  1.00114.69           N  
ATOM   2716  CA  PRO B 101     131.326 144.240 159.816  1.00117.86           C  
ATOM   2717  C   PRO B 101     130.852 143.443 158.610  1.00115.58           C  
ATOM   2718  O   PRO B 101     130.994 143.910 157.470  1.00113.55           O  
ATOM   2719  CB  PRO B 101     132.734 143.818 160.263  1.00116.36           C  
ATOM   2720  CG  PRO B 101     132.712 143.934 161.754  1.00113.59           C  
ATOM   2721  CD  PRO B 101     131.324 143.563 162.165  1.00112.73           C  
ATOM   2722  N   GLU B 102     130.297 142.248 158.826  1.00107.81           N  
ATOM   2723  CA  GLU B 102     129.787 141.466 157.706  1.00109.67           C  
ATOM   2724  C   GLU B 102     128.604 142.152 157.040  1.00106.45           C  
ATOM   2725  O   GLU B 102     128.447 142.063 155.818  1.00108.66           O  
ATOM   2726  CB  GLU B 102     129.415 140.056 158.172  1.00111.98           C  
ATOM   2727  CG  GLU B 102     128.261 139.982 159.155  1.00110.95           C  
ATOM   2728  CD  GLU B 102     128.692 140.251 160.582  1.00110.65           C  
ATOM   2729  OE1 GLU B 102     129.795 140.804 160.785  1.00108.73           O  
ATOM   2730  OE2 GLU B 102     127.928 139.900 161.504  1.00110.86           O  
ATOM   2731  N   ALA B 103     127.777 142.854 157.815  1.00107.64           N  
ATOM   2732  CA  ALA B 103     126.724 143.663 157.214  1.00115.04           C  
ATOM   2733  C   ALA B 103     127.316 144.767 156.351  1.00116.94           C  
ATOM   2734  O   ALA B 103     126.778 145.091 155.286  1.00116.47           O  
ATOM   2735  CB  ALA B 103     125.828 144.253 158.302  1.00115.79           C  
ATOM   2736  N   VAL B 104     128.424 145.360 156.800  1.00111.28           N  
ATOM   2737  CA  VAL B 104     129.067 146.415 156.025  1.00108.95           C  
ATOM   2738  C   VAL B 104     129.557 145.862 154.695  1.00109.68           C  
ATOM   2739  O   VAL B 104     129.333 146.458 153.632  1.00110.55           O  
ATOM   2740  CB  VAL B 104     130.221 147.037 156.832  1.00105.26           C  
ATOM   2741  CG1 VAL B 104     130.900 148.125 156.025  1.00111.12           C  
ATOM   2742  CG2 VAL B 104     129.729 147.555 158.166  1.00107.40           C  
ATOM   2743  N   VAL B 105     130.217 144.700 154.736  1.00109.87           N  
ATOM   2744  CA  VAL B 105     130.696 144.053 153.516  1.00111.51           C  
ATOM   2745  C   VAL B 105     129.531 143.709 152.597  1.00111.64           C  
ATOM   2746  O   VAL B 105     129.610 143.893 151.377  1.00113.42           O  
ATOM   2747  CB  VAL B 105     131.526 142.803 153.866  1.00112.28           C  
ATOM   2748  CG1 VAL B 105     132.015 142.091 152.601  1.00111.18           C  
ATOM   2749  CG2 VAL B 105     132.699 143.180 154.753  1.00111.18           C  
ATOM   2750  N   GLU B 106     128.438 143.193 153.162  1.00111.13           N  
ATOM   2751  CA  GLU B 106     127.290 142.825 152.341  1.00114.28           C  
ATOM   2752  C   GLU B 106     126.673 144.047 151.667  1.00118.61           C  
ATOM   2753  O   GLU B 106     126.316 143.998 150.484  1.00120.98           O  
ATOM   2754  CB  GLU B 106     126.251 142.095 153.191  1.00115.35           C  
ATOM   2755  CG  GLU B 106     125.068 141.559 152.398  1.00117.82           C  
ATOM   2756  CD  GLU B 106     125.463 140.467 151.420  1.00117.96           C  
ATOM   2757  OE1 GLU B 106     125.804 140.795 150.264  1.00118.12           O  
ATOM   2758  OE2 GLU B 106     125.425 139.279 151.805  1.00117.35           O  
ATOM   2759  N   GLY B 107     126.537 145.152 152.403  1.00114.06           N  
ATOM   2760  CA  GLY B 107     126.017 146.368 151.797  1.00115.12           C  
ATOM   2761  C   GLY B 107     126.922 146.899 150.703  1.00112.77           C  
ATOM   2762  O   GLY B 107     126.452 147.332 149.641  1.00111.65           O  
ATOM   2763  N   ALA B 108     128.237 146.860 150.940  1.00101.70           N  
ATOM   2764  CA  ALA B 108     129.184 147.274 149.914  1.00103.15           C  
ATOM   2765  C   ALA B 108     129.045 146.413 148.669  1.00102.82           C  
ATOM   2766  O   ALA B 108     129.044 146.927 147.545  1.00107.01           O  
ATOM   2767  CB  ALA B 108     130.611 147.204 150.458  1.00102.03           C  
ATOM   2768  N   SER B 109     128.907 145.100 148.853  1.00 87.09           N  
ATOM   2769  CA  SER B 109     128.772 144.195 147.718  1.00 88.71           C  
ATOM   2770  C   SER B 109     127.483 144.455 146.952  1.00 87.93           C  
ATOM   2771  O   SER B 109     127.460 144.374 145.719  1.00 95.15           O  
ATOM   2772  CB  SER B 109     128.830 142.747 148.198  1.00 90.23           C  
ATOM   2773  OG  SER B 109     129.077 141.863 147.121  1.00 91.22           O  
ATOM   2774  N   ARG B 110     126.396 144.751 147.664  1.00 72.65           N  
ATOM   2775  CA  ARG B 110     125.140 145.046 146.980  1.00 82.83           C  
ATOM   2776  C   ARG B 110     125.254 146.311 146.137  1.00 88.60           C  
ATOM   2777  O   ARG B 110     124.816 146.336 144.974  1.00 91.92           O  
ATOM   2778  CB  ARG B 110     124.005 145.172 147.994  1.00 85.90           C  
ATOM   2779  CG  ARG B 110     122.629 145.265 147.362  1.00 87.63           C  
ATOM   2780  CD  ARG B 110     121.534 145.067 148.393  1.00 85.61           C  
ATOM   2781  NE  ARG B 110     121.657 143.783 149.071  1.00 82.79           N  
ATOM   2782  CZ  ARG B 110     121.375 142.611 148.518  1.00 81.83           C  
ATOM   2783  NH1 ARG B 110     120.943 142.519 147.272  1.00 81.48           N  
ATOM   2784  NH2 ARG B 110     121.533 141.502 149.234  1.00 85.79           N  
ATOM   2785  N   ALA B 111     125.851 147.366 146.698  1.00 86.58           N  
ATOM   2786  CA  ALA B 111     126.062 148.580 145.914  1.00 84.66           C  
ATOM   2787  C   ALA B 111     126.948 148.301 144.704  1.00 83.67           C  
ATOM   2788  O   ALA B 111     126.693 148.804 143.598  1.00 84.80           O  
ATOM   2789  CB  ALA B 111     126.671 149.673 146.790  1.00 83.38           C  
ATOM   2790  N   MET B 112     127.989 147.488 144.898  1.00 86.13           N  
ATOM   2791  CA  MET B 112     128.885 147.136 143.805  1.00 87.29           C  
ATOM   2792  C   MET B 112     128.134 146.426 142.689  1.00 86.68           C  
ATOM   2793  O   MET B 112     128.341 146.712 141.504  1.00 91.41           O  
ATOM   2794  CB  MET B 112     130.013 146.250 144.330  1.00 88.68           C  
ATOM   2795  CG  MET B 112     131.038 146.959 145.197  1.00 91.73           C  
ATOM   2796  SD  MET B 112     132.125 148.048 144.270  1.00 98.66           S  
ATOM   2797  CE  MET B 112     133.582 148.025 145.306  1.00 91.14           C  
ATOM   2798  N   ARG B 113     127.266 145.479 143.052  1.00 68.25           N  
ATOM   2799  CA  ARG B 113     126.518 144.737 142.044  1.00 66.97           C  
ATOM   2800  C   ARG B 113     125.580 145.653 141.274  1.00 74.96           C  
ATOM   2801  O   ARG B 113     125.457 145.537 140.047  1.00 83.76           O  
ATOM   2802  CB  ARG B 113     125.741 143.597 142.697  1.00 72.28           C  
ATOM   2803  CG  ARG B 113     126.502 142.284 142.748  1.00 75.93           C  
ATOM   2804  CD  ARG B 113     125.668 141.186 143.388  1.00 79.40           C  
ATOM   2805  NE  ARG B 113     125.365 141.478 144.785  1.00 80.18           N  
ATOM   2806  CZ  ARG B 113     126.241 141.397 145.777  1.00 77.78           C  
ATOM   2807  NH1 ARG B 113     127.491 141.017 145.568  1.00 76.74           N  
ATOM   2808  NH2 ARG B 113     125.853 141.702 147.012  1.00 74.67           N  
ATOM   2809  N   ILE B 114     124.915 146.577 141.973  1.00 76.70           N  
ATOM   2810  CA  ILE B 114     124.034 147.523 141.288  1.00 78.00           C  
ATOM   2811  C   ILE B 114     124.820 148.338 140.266  1.00 85.76           C  
ATOM   2812  O   ILE B 114     124.420 148.467 139.097  1.00 86.42           O  
ATOM   2813  CB  ILE B 114     123.325 148.433 142.307  1.00 75.83           C  
ATOM   2814  CG1 ILE B 114     122.250 147.654 143.065  1.00 81.93           C  
ATOM   2815  CG2 ILE B 114     122.724 149.643 141.618  1.00 77.86           C  
ATOM   2816  CD1 ILE B 114     121.686 148.397 144.254  1.00 81.32           C  
ATOM   2817  N   SER B 115     125.962 148.890 140.689  1.00 84.65           N  
ATOM   2818  CA  SER B 115     126.746 149.728 139.786  1.00 78.45           C  
ATOM   2819  C   SER B 115     127.282 148.929 138.602  1.00 77.75           C  
ATOM   2820  O   SER B 115     127.288 149.422 137.465  1.00 76.59           O  
ATOM   2821  CB  SER B 115     127.890 150.396 140.546  1.00 77.26           C  
ATOM   2822  OG  SER B 115     128.609 151.277 139.703  1.00 78.67           O  
ATOM   2823  N   MET B 116     127.742 147.699 138.847  1.00 78.50           N  
ATOM   2824  CA  MET B 116     128.259 146.876 137.759  1.00 75.21           C  
ATOM   2825  C   MET B 116     127.170 146.553 136.750  1.00 72.92           C  
ATOM   2826  O   MET B 116     127.408 146.581 135.535  1.00 79.41           O  
ATOM   2827  CB  MET B 116     128.869 145.588 138.308  1.00 75.59           C  
ATOM   2828  CG  MET B 116     129.332 144.630 137.226  1.00 75.30           C  
ATOM   2829  SD  MET B 116     129.919 143.050 137.855  1.00 87.75           S  
ATOM   2830  CE  MET B 116     128.370 142.266 138.293  1.00 79.73           C  
ATOM   2831  N   ASN B 117     125.968 146.228 137.233  1.00 64.59           N  
ATOM   2832  CA  ASN B 117     124.869 145.956 136.318  1.00 65.09           C  
ATOM   2833  C   ASN B 117     124.554 147.177 135.471  1.00 63.57           C  
ATOM   2834  O   ASN B 117     124.343 147.061 134.257  1.00 72.30           O  
ATOM   2835  CB  ASN B 117     123.636 145.503 137.093  1.00 68.14           C  
ATOM   2836  CG  ASN B 117     123.616 144.009 137.324  1.00 71.38           C  
ATOM   2837  OD1 ASN B 117     123.375 143.233 136.400  1.00 70.93           O  
ATOM   2838  ND2 ASN B 117     123.870 143.596 138.560  1.00 74.48           N  
ATOM   2839  N   ARG B 118     124.536 148.362 136.086  1.00 69.68           N  
ATOM   2840  CA  ARG B 118     124.264 149.569 135.310  1.00 74.71           C  
ATOM   2841  C   ARG B 118     125.336 149.801 134.249  1.00 77.64           C  
ATOM   2842  O   ARG B 118     125.021 150.131 133.098  1.00 76.83           O  
ATOM   2843  CB  ARG B 118     124.151 150.779 136.234  1.00 75.72           C  
ATOM   2844  CG  ARG B 118     123.757 152.060 135.519  1.00 75.26           C  
ATOM   2845  CD  ARG B 118     123.392 153.155 136.507  1.00 78.20           C  
ATOM   2846  NE  ARG B 118     122.125 152.883 137.176  1.00 83.58           N  
ATOM   2847  CZ  ARG B 118     122.009 152.551 138.455  1.00 84.46           C  
ATOM   2848  NH1 ARG B 118     123.068 152.441 139.239  1.00 82.80           N  
ATOM   2849  NH2 ARG B 118     120.799 152.323 138.958  1.00 78.11           N  
ATOM   2850  N   GLU B 119     126.608 149.616 134.606  1.00 72.08           N  
ATOM   2851  CA  GLU B 119     127.679 149.851 133.638  1.00 65.05           C  
ATOM   2852  C   GLU B 119     127.601 148.874 132.471  1.00 63.66           C  
ATOM   2853  O   GLU B 119     127.693 149.276 131.303  1.00 68.45           O  
ATOM   2854  CB  GLU B 119     129.040 149.764 134.323  1.00 64.78           C  
ATOM   2855  CG  GLU B 119     129.451 151.039 135.029  1.00 70.34           C  
ATOM   2856  CD  GLU B 119     129.631 152.193 134.069  1.00 68.83           C  
ATOM   2857  OE1 GLU B 119     130.202 151.973 132.981  1.00 67.54           O  
ATOM   2858  OE2 GLU B 119     129.198 153.317 134.397  1.00 67.54           O  
ATOM   2859  N   LEU B 120     127.425 147.584 132.763  1.00 57.81           N  
ATOM   2860  CA  LEU B 120     127.354 146.606 131.681  1.00 53.80           C  
ATOM   2861  C   LEU B 120     126.133 146.835 130.801  1.00 57.81           C  
ATOM   2862  O   LEU B 120     126.215 146.699 129.575  1.00 65.84           O  
ATOM   2863  CB  LEU B 120     127.363 145.182 132.232  1.00 52.72           C  
ATOM   2864  CG  LEU B 120     128.747 144.549 132.383  1.00 56.00           C  
ATOM   2865  CD1 LEU B 120     129.506 145.141 133.559  1.00 64.44           C  
ATOM   2866  CD2 LEU B 120     128.639 143.042 132.511  1.00 55.49           C  
ATOM   2867  N   GLU B 121     124.989 147.183 131.397  1.00 68.27           N  
ATOM   2868  CA  GLU B 121     123.820 147.466 130.574  1.00 66.99           C  
ATOM   2869  C   GLU B 121     123.989 148.746 129.769  1.00 68.71           C  
ATOM   2870  O   GLU B 121     123.319 148.911 128.745  1.00 71.15           O  
ATOM   2871  CB  GLU B 121     122.560 147.539 131.439  1.00 71.70           C  
ATOM   2872  CG  GLU B 121     122.343 148.866 132.142  1.00 74.18           C  
ATOM   2873  CD  GLU B 121     120.980 148.961 132.799  1.00 76.81           C  
ATOM   2874  OE1 GLU B 121     120.743 148.235 133.787  1.00 76.95           O  
ATOM   2875  OE2 GLU B 121     120.146 149.761 132.326  1.00 75.60           O  
ATOM   2876  N   ASN B 122     124.863 149.654 130.206  1.00 60.01           N  
ATOM   2877  CA  ASN B 122     125.178 150.820 129.388  1.00 57.25           C  
ATOM   2878  C   ASN B 122     126.099 150.459 128.228  1.00 55.82           C  
ATOM   2879  O   ASN B 122     125.987 151.037 127.142  1.00 55.19           O  
ATOM   2880  CB  ASN B 122     125.810 151.911 130.250  1.00 57.46           C  
ATOM   2881  CG  ASN B 122     125.741 153.280 129.604  1.00 57.30           C  
ATOM   2882  OD1 ASN B 122     125.455 153.405 128.415  1.00 53.95           O  
ATOM   2883  ND2 ASN B 122     126.004 154.316 130.389  1.00 60.45           N  
ATOM   2884  N   LEU B 123     127.013 149.511 128.434  1.00 62.83           N  
ATOM   2885  CA  LEU B 123     127.968 149.156 127.388  1.00 60.89           C  
ATOM   2886  C   LEU B 123     127.387 148.257 126.303  1.00 62.91           C  
ATOM   2887  O   LEU B 123     128.072 148.006 125.307  1.00 68.33           O  
ATOM   2888  CB  LEU B 123     129.190 148.464 127.994  1.00 61.83           C  
ATOM   2889  CG  LEU B 123     130.276 149.353 128.594  1.00 60.51           C  
ATOM   2890  CD1 LEU B 123     131.320 148.504 129.287  1.00 62.75           C  
ATOM   2891  CD2 LEU B 123     130.911 150.206 127.515  1.00 61.69           C  
ATOM   2892  N   GLU B 124     126.157 147.768 126.457  1.00 60.57           N  
ATOM   2893  CA  GLU B 124     125.600 146.764 125.559  1.00 58.77           C  
ATOM   2894  C   GLU B 124     124.387 147.275 124.785  1.00 64.80           C  
ATOM   2895  O   GLU B 124     123.385 146.569 124.657  1.00 67.12           O  
ATOM   2896  CB  GLU B 124     125.234 145.504 126.340  1.00 59.16           C  
ATOM   2897  CG  GLU B 124     125.284 144.225 125.523  1.00 66.95           C  
ATOM   2898  CD  GLU B 124     124.839 143.012 126.316  1.00 69.20           C  
ATOM   2899  OE1 GLU B 124     124.405 143.183 127.474  1.00 68.74           O  
ATOM   2900  OE2 GLU B 124     124.923 141.886 125.781  1.00 67.36           O  
ATOM   2901  N   THR B 125     124.459 148.495 124.262  1.00 60.98           N  
ATOM   2902  CA  THR B 125     123.356 149.039 123.484  1.00 58.88           C  
ATOM   2903  C   THR B 125     123.584 148.819 121.994  1.00 62.07           C  
ATOM   2904  O   THR B 125     124.719 148.813 121.510  1.00 68.27           O  
ATOM   2905  CB  THR B 125     123.183 150.531 123.759  1.00 58.78           C  
ATOM   2906  OG1 THR B 125     124.247 151.259 123.135  1.00 67.85           O  
ATOM   2907  CG2 THR B 125     123.200 150.801 125.248  1.00 58.94           C  
ATOM   2908  N   HIS B 126     122.482 148.620 121.273  1.00 45.71           N  
ATOM   2909  CA  HIS B 126     122.401 148.498 119.820  1.00 40.07           C  
ATOM   2910  C   HIS B 126     123.017 147.217 119.279  1.00 46.42           C  
ATOM   2911  O   HIS B 126     122.950 146.987 118.068  1.00 52.83           O  
ATOM   2912  CB  HIS B 126     123.041 149.688 119.094  1.00 46.21           C  
ATOM   2913  CG  HIS B 126     122.284 150.968 119.250  1.00 50.93           C  
ATOM   2914  ND1 HIS B 126     122.749 152.018 120.011  1.00 53.94           N  
ATOM   2915  CD2 HIS B 126     121.096 151.368 118.742  1.00 54.11           C  
ATOM   2916  CE1 HIS B 126     121.879 153.011 119.965  1.00 58.19           C  
ATOM   2917  NE2 HIS B 126     120.866 152.642 119.201  1.00 60.57           N  
ATOM   2918  N   ILE B 127     123.618 146.379 120.119  1.00 45.50           N  
ATOM   2919  CA  ILE B 127     124.112 145.087 119.645  1.00 44.92           C  
ATOM   2920  C   ILE B 127     122.982 144.171 119.181  1.00 54.33           C  
ATOM   2921  O   ILE B 127     123.118 143.557 118.111  1.00 59.90           O  
ATOM   2922  CB  ILE B 127     125.007 144.436 120.713  1.00 45.01           C  
ATOM   2923  CG1 ILE B 127     126.250 145.290 120.956  1.00 57.51           C  
ATOM   2924  CG2 ILE B 127     125.415 143.043 120.283  1.00 46.75           C  
ATOM   2925  CD1 ILE B 127     127.062 144.859 122.157  1.00 60.64           C  
ATOM   2926  N   PRO B 128     121.866 144.024 119.910  1.00 50.21           N  
ATOM   2927  CA  PRO B 128     120.819 143.097 119.448  1.00 44.07           C  
ATOM   2928  C   PRO B 128     120.195 143.472 118.117  1.00 49.83           C  
ATOM   2929  O   PRO B 128     119.559 142.616 117.491  1.00 56.36           O  
ATOM   2930  CB  PRO B 128     119.784 143.144 120.578  1.00 44.37           C  
ATOM   2931  CG  PRO B 128     120.547 143.556 121.763  1.00 50.88           C  
ATOM   2932  CD  PRO B 128     121.560 144.530 121.260  1.00 54.72           C  
ATOM   2933  N   PHE B 129     120.340 144.719 117.666  1.00 42.28           N  
ATOM   2934  CA  PHE B 129     119.807 145.094 116.361  1.00 43.31           C  
ATOM   2935  C   PHE B 129     120.500 144.343 115.231  1.00 46.85           C  
ATOM   2936  O   PHE B 129     119.909 144.147 114.164  1.00 53.66           O  
ATOM   2937  CB  PHE B 129     119.942 146.602 116.157  1.00 50.66           C  
ATOM   2938  CG  PHE B 129     119.517 147.073 114.797  1.00 43.02           C  
ATOM   2939  CD1 PHE B 129     118.185 147.302 114.516  1.00 47.35           C  
ATOM   2940  CD2 PHE B 129     120.450 147.304 113.806  1.00 40.65           C  
ATOM   2941  CE1 PHE B 129     117.793 147.740 113.271  1.00 47.58           C  
ATOM   2942  CE2 PHE B 129     120.064 147.742 112.561  1.00 41.27           C  
ATOM   2943  CZ  PHE B 129     118.735 147.960 112.293  1.00 46.07           C  
ATOM   2944  N   LEU B 130     121.746 143.916 115.442  1.00 45.75           N  
ATOM   2945  CA  LEU B 130     122.490 143.263 114.370  1.00 45.64           C  
ATOM   2946  C   LEU B 130     121.950 141.873 114.064  1.00 48.43           C  
ATOM   2947  O   LEU B 130     122.002 141.435 112.910  1.00 54.30           O  
ATOM   2948  CB  LEU B 130     123.972 143.187 114.727  1.00 46.39           C  
ATOM   2949  CG  LEU B 130     124.718 144.516 114.822  1.00 44.96           C  
ATOM   2950  CD1 LEU B 130     126.011 144.341 115.592  1.00 51.88           C  
ATOM   2951  CD2 LEU B 130     124.994 145.078 113.445  1.00 42.44           C  
ATOM   2952  N   GLY B 131     121.440 141.165 115.071  1.00 54.61           N  
ATOM   2953  CA  GLY B 131     120.941 139.820 114.834  1.00 61.21           C  
ATOM   2954  C   GLY B 131     119.726 139.793 113.928  1.00 63.86           C  
ATOM   2955  O   GLY B 131     119.563 138.876 113.116  1.00 68.38           O  
ATOM   2956  N   THR B 132     118.859 140.800 114.050  1.00 55.37           N  
ATOM   2957  CA  THR B 132     117.647 140.840 113.240  1.00 51.36           C  
ATOM   2958  C   THR B 132     117.975 140.942 111.755  1.00 53.92           C  
ATOM   2959  O   THR B 132     117.334 140.286 110.924  1.00 59.49           O  
ATOM   2960  CB  THR B 132     116.771 142.010 113.678  1.00 52.60           C  
ATOM   2961  OG1 THR B 132     116.660 142.011 115.106  1.00 60.78           O  
ATOM   2962  CG2 THR B 132     115.386 141.893 113.075  1.00 53.75           C  
ATOM   2963  N   VAL B 133     118.969 141.761 111.402  1.00 48.39           N  
ATOM   2964  CA  VAL B 133     119.356 141.907 110.001  1.00 49.90           C  
ATOM   2965  C   VAL B 133     119.829 140.574 109.441  1.00 49.48           C  
ATOM   2966  O   VAL B 133     119.398 140.139 108.364  1.00 55.35           O  
ATOM   2967  CB  VAL B 133     120.436 142.992 109.857  1.00 48.89           C  
ATOM   2968  CG1 VAL B 133     121.047 142.949 108.471  1.00 54.32           C  
ATOM   2969  CG2 VAL B 133     119.847 144.359 110.139  1.00 51.96           C  
ATOM   2970  N   GLY B 134     120.706 139.893 110.179  1.00 44.13           N  
ATOM   2971  CA  GLY B 134     121.209 138.612 109.718  1.00 53.35           C  
ATOM   2972  C   GLY B 134     120.120 137.566 109.597  1.00 53.98           C  
ATOM   2973  O   GLY B 134     120.151 136.723 108.698  1.00 58.62           O  
ATOM   2974  N   SER B 135     119.141 137.604 110.500  1.00 50.43           N  
ATOM   2975  CA  SER B 135     118.063 136.626 110.444  1.00 48.53           C  
ATOM   2976  C   SER B 135     117.063 136.917 109.331  1.00 50.10           C  
ATOM   2977  O   SER B 135     116.443 135.984 108.810  1.00 49.37           O  
ATOM   2978  CB  SER B 135     117.340 136.568 111.789  1.00 58.07           C  
ATOM   2979  OG  SER B 135     118.257 136.395 112.853  1.00 65.68           O  
ATOM   2980  N   ILE B 136     116.886 138.179 108.952  1.00 45.67           N  
ATOM   2981  CA  ILE B 136     115.787 138.569 108.079  1.00 36.94           C  
ATOM   2982  C   ILE B 136     116.220 138.717 106.625  1.00 46.25           C  
ATOM   2983  O   ILE B 136     115.513 138.256 105.728  1.00 62.57           O  
ATOM   2984  CB  ILE B 136     115.131 139.863 108.604  1.00 44.80           C  
ATOM   2985  CG1 ILE B 136     114.161 139.535 109.736  1.00 53.67           C  
ATOM   2986  CG2 ILE B 136     114.402 140.590 107.495  1.00 47.62           C  
ATOM   2987  CD1 ILE B 136     113.433 140.738 110.280  1.00 53.87           C  
ATOM   2988  N   SER B 137     117.372 139.343 106.361  1.00 49.69           N  
ATOM   2989  CA  SER B 137     117.700 139.788 105.004  1.00 55.18           C  
ATOM   2990  C   SER B 137     117.597 138.708 103.927  1.00 54.91           C  
ATOM   2991  O   SER B 137     117.014 138.988 102.862  1.00 62.68           O  
ATOM   2992  CB  SER B 137     119.102 140.411 105.012  1.00 54.34           C  
ATOM   2993  OG  SER B 137     119.145 141.543 105.860  1.00 56.83           O  
ATOM   2994  N   PRO B 138     118.128 137.492 104.110  1.00 40.50           N  
ATOM   2995  CA  PRO B 138     117.985 136.485 103.048  1.00 47.26           C  
ATOM   2996  C   PRO B 138     116.543 136.169 102.708  1.00 53.68           C  
ATOM   2997  O   PRO B 138     116.246 135.863 101.548  1.00 59.18           O  
ATOM   2998  CB  PRO B 138     118.717 135.261 103.616  1.00 48.97           C  
ATOM   2999  CG  PRO B 138     118.855 135.514 105.062  1.00 49.29           C  
ATOM   3000  CD  PRO B 138     118.953 136.986 105.219  1.00 46.66           C  
ATOM   3001  N   TYR B 139     115.634 136.235 103.683  1.00 46.19           N  
ATOM   3002  CA  TYR B 139     114.229 135.973 103.393  1.00 35.12           C  
ATOM   3003  C   TYR B 139     113.660 137.007 102.430  1.00 44.53           C  
ATOM   3004  O   TYR B 139     112.937 136.658 101.489  1.00 65.02           O  
ATOM   3005  CB  TYR B 139     113.422 135.941 104.689  1.00 45.57           C  
ATOM   3006  CG  TYR B 139     113.636 134.691 105.511  1.00 49.99           C  
ATOM   3007  CD1 TYR B 139     114.343 133.615 105.001  1.00 52.40           C  
ATOM   3008  CD2 TYR B 139     113.125 134.586 106.794  1.00 49.33           C  
ATOM   3009  CE1 TYR B 139     114.539 132.473 105.747  1.00 53.05           C  
ATOM   3010  CE2 TYR B 139     113.315 133.449 107.546  1.00 50.14           C  
ATOM   3011  CZ  TYR B 139     114.023 132.397 107.018  1.00 49.79           C  
ATOM   3012  OH  TYR B 139     114.215 131.261 107.767  1.00 52.68           O  
ATOM   3013  N   ILE B 140     113.981 138.284 102.642  1.00 38.98           N  
ATOM   3014  CA  ILE B 140     113.502 139.326 101.740  1.00 39.92           C  
ATOM   3015  C   ILE B 140     114.108 139.153 100.354  1.00 50.12           C  
ATOM   3016  O   ILE B 140     113.413 139.284  99.333  1.00 60.42           O  
ATOM   3017  CB  ILE B 140     113.804 140.717 102.321  1.00 39.19           C  
ATOM   3018  CG1 ILE B 140     113.164 140.868 103.697  1.00 42.31           C  
ATOM   3019  CG2 ILE B 140     113.300 141.803 101.392  1.00 50.71           C  
ATOM   3020  CD1 ILE B 140     113.485 142.172 104.370  1.00 48.44           C  
ATOM   3021  N   GLY B 141     115.410 138.859 100.291  1.00 56.67           N  
ATOM   3022  CA  GLY B 141     116.027 138.621  98.994  1.00 60.96           C  
ATOM   3023  C   GLY B 141     115.375 137.476  98.240  1.00 60.06           C  
ATOM   3024  O   GLY B 141     115.090 137.582  97.041  1.00 54.01           O  
ATOM   3025  N   LEU B 142     115.110 136.372  98.939  1.00 54.30           N  
ATOM   3026  CA  LEU B 142     114.487 135.222  98.301  1.00 47.87           C  
ATOM   3027  C   LEU B 142     113.054 135.516  97.884  1.00 58.25           C  
ATOM   3028  O   LEU B 142     112.601 135.009  96.854  1.00 66.52           O  
ATOM   3029  CB  LEU B 142     114.541 134.017  99.236  1.00 49.39           C  
ATOM   3030  CG  LEU B 142     115.702 133.049  99.002  1.00 58.22           C  
ATOM   3031  CD1 LEU B 142     117.040 133.752  99.147  1.00 59.23           C  
ATOM   3032  CD2 LEU B 142     115.619 131.880  99.961  1.00 62.63           C  
ATOM   3033  N   PHE B 143     112.322 136.316  98.664  1.00 55.56           N  
ATOM   3034  CA  PHE B 143     110.974 136.697  98.253  1.00 45.30           C  
ATOM   3035  C   PHE B 143     111.005 137.494  96.959  1.00 45.93           C  
ATOM   3036  O   PHE B 143     110.203 137.250  96.044  1.00 61.98           O  
ATOM   3037  CB  PHE B 143     110.290 137.500  99.355  1.00 42.35           C  
ATOM   3038  CG  PHE B 143     108.874 137.887  99.033  1.00 51.32           C  
ATOM   3039  CD1 PHE B 143     107.831 137.019  99.291  1.00 53.28           C  
ATOM   3040  CD2 PHE B 143     108.587 139.120  98.478  1.00 55.30           C  
ATOM   3041  CE1 PHE B 143     106.533 137.372  98.999  1.00 49.49           C  
ATOM   3042  CE2 PHE B 143     107.289 139.475  98.183  1.00 54.17           C  
ATOM   3043  CZ  PHE B 143     106.263 138.600  98.445  1.00 47.89           C  
ATOM   3044  N   GLY B 144     111.932 138.448  96.862  1.00 50.04           N  
ATOM   3045  CA  GLY B 144     112.081 139.182  95.618  1.00 58.32           C  
ATOM   3046  C   GLY B 144     112.403 138.274  94.447  1.00 63.26           C  
ATOM   3047  O   GLY B 144     111.814 138.400  93.367  1.00 67.00           O  
ATOM   3048  N   THR B 145     113.332 137.335  94.649  1.00 57.57           N  
ATOM   3049  CA  THR B 145     113.707 136.424  93.572  1.00 57.61           C  
ATOM   3050  C   THR B 145     112.530 135.555  93.141  1.00 53.63           C  
ATOM   3051  O   THR B 145     112.320 135.330  91.942  1.00 55.75           O  
ATOM   3052  CB  THR B 145     114.884 135.552  94.007  1.00 59.37           C  
ATOM   3053  OG1 THR B 145     115.951 136.387  94.470  1.00 63.40           O  
ATOM   3054  CG2 THR B 145     115.381 134.715  92.846  1.00 55.31           C  
ATOM   3055  N   VAL B 146     111.756 135.055  94.104  1.00 49.29           N  
ATOM   3056  CA  VAL B 146     110.618 134.199  93.785  1.00 44.65           C  
ATOM   3057  C   VAL B 146     109.591 134.969  92.968  1.00 48.49           C  
ATOM   3058  O   VAL B 146     109.091 134.481  91.945  1.00 57.48           O  
ATOM   3059  CB  VAL B 146     110.001 133.631  95.074  1.00 50.80           C  
ATOM   3060  CG1 VAL B 146     108.596 133.117  94.811  1.00 59.41           C  
ATOM   3061  CG2 VAL B 146     110.875 132.532  95.637  1.00 55.23           C  
ATOM   3062  N   TRP B 147     109.262 136.187  93.404  1.00 58.58           N  
ATOM   3063  CA  TRP B 147     108.291 136.983  92.662  1.00 57.20           C  
ATOM   3064  C   TRP B 147     108.780 137.270  91.250  1.00 61.35           C  
ATOM   3065  O   TRP B 147     108.012 137.166  90.282  1.00 70.51           O  
ATOM   3066  CB  TRP B 147     107.999 138.286  93.402  1.00 67.60           C  
ATOM   3067  CG  TRP B 147     106.747 138.965  92.942  1.00 75.92           C  
ATOM   3068  CD1 TRP B 147     106.660 140.097  92.185  1.00 73.84           C  
ATOM   3069  CD2 TRP B 147     105.399 138.558  93.211  1.00 79.93           C  
ATOM   3070  NE1 TRP B 147     105.343 140.419  91.964  1.00 73.20           N  
ATOM   3071  CE2 TRP B 147     104.549 139.490  92.584  1.00 76.94           C  
ATOM   3072  CE3 TRP B 147     104.830 137.497  93.921  1.00 75.11           C  
ATOM   3073  CZ2 TRP B 147     103.161 139.393  92.645  1.00 72.85           C  
ATOM   3074  CZ3 TRP B 147     103.452 137.402  93.980  1.00 72.35           C  
ATOM   3075  CH2 TRP B 147     102.633 138.344  93.346  1.00 71.42           C  
ATOM   3076  N   GLY B 148     110.061 137.619  91.108  1.00 62.40           N  
ATOM   3077  CA  GLY B 148     110.589 137.919  89.787  1.00 70.88           C  
ATOM   3078  C   GLY B 148     110.551 136.722  88.857  1.00 71.50           C  
ATOM   3079  O   GLY B 148     110.146 136.833  87.697  1.00 67.00           O  
ATOM   3080  N   ILE B 149     110.974 135.560  89.355  1.00 75.72           N  
ATOM   3081  CA  ILE B 149     110.967 134.352  88.535  1.00 66.99           C  
ATOM   3082  C   ILE B 149     109.546 133.994  88.125  1.00 70.23           C  
ATOM   3083  O   ILE B 149     109.289 133.632  86.967  1.00 71.53           O  
ATOM   3084  CB  ILE B 149     111.647 133.197  89.291  1.00 69.57           C  
ATOM   3085  CG1 ILE B 149     113.155 133.428  89.363  1.00 71.17           C  
ATOM   3086  CG2 ILE B 149     111.322 131.869  88.650  1.00 69.78           C  
ATOM   3087  CD1 ILE B 149     113.865 132.478  90.284  1.00 73.59           C  
ATOM   3088  N   MET B 150     108.601 134.086  89.064  1.00 85.74           N  
ATOM   3089  CA  MET B 150     107.214 133.771  88.745  1.00 80.53           C  
ATOM   3090  C   MET B 150     106.691 134.679  87.644  1.00 78.32           C  
ATOM   3091  O   MET B 150     106.094 134.209  86.669  1.00 83.18           O  
ATOM   3092  CB  MET B 150     106.351 133.892  89.999  1.00 82.45           C  
ATOM   3093  CG  MET B 150     105.107 133.028  89.979  1.00 85.99           C  
ATOM   3094  SD  MET B 150     104.192 133.083  91.531  1.00 94.03           S  
ATOM   3095  CE  MET B 150     105.527 133.232  92.712  1.00 84.20           C  
ATOM   3096  N   HIS B 151     106.922 135.988  87.773  1.00 80.71           N  
ATOM   3097  CA  HIS B 151     106.437 136.919  86.759  1.00 82.58           C  
ATOM   3098  C   HIS B 151     107.090 136.656  85.408  1.00 81.56           C  
ATOM   3099  O   HIS B 151     106.418 136.674  84.368  1.00 86.60           O  
ATOM   3100  CB  HIS B 151     106.688 138.359  87.203  1.00 87.17           C  
ATOM   3101  CG  HIS B 151     106.116 139.385  86.275  1.00 90.09           C  
ATOM   3102  ND1 HIS B 151     106.753 139.779  85.118  1.00 90.64           N  
ATOM   3103  CD2 HIS B 151     104.967 140.098  86.334  1.00 88.04           C  
ATOM   3104  CE1 HIS B 151     106.020 140.691  84.504  1.00 89.26           C  
ATOM   3105  NE2 HIS B 151     104.931 140.903  85.221  1.00 88.01           N  
ATOM   3106  N   ALA B 152     108.401 136.405  85.403  1.00 87.23           N  
ATOM   3107  CA  ALA B 152     109.105 136.184  84.145  1.00 96.49           C  
ATOM   3108  C   ALA B 152     108.590 134.941  83.433  1.00 94.32           C  
ATOM   3109  O   ALA B 152     108.364 134.961  82.218  1.00 90.95           O  
ATOM   3110  CB  ALA B 152     110.609 136.075  84.397  1.00 94.93           C  
ATOM   3111  N   PHE B 153     108.382 133.849  84.170  1.00 93.57           N  
ATOM   3112  CA  PHE B 153     107.923 132.630  83.516  1.00 84.89           C  
ATOM   3113  C   PHE B 153     106.450 132.705  83.142  1.00 87.20           C  
ATOM   3114  O   PHE B 153     106.033 132.069  82.171  1.00 83.81           O  
ATOM   3115  CB  PHE B 153     108.214 131.421  84.399  1.00 87.40           C  
ATOM   3116  CG  PHE B 153     109.671 131.098  84.492  1.00 87.10           C  
ATOM   3117  CD1 PHE B 153     110.530 131.459  83.470  1.00 86.73           C  
ATOM   3118  CD2 PHE B 153     110.191 130.467  85.606  1.00 90.20           C  
ATOM   3119  CE1 PHE B 153     111.876 131.179  83.544  1.00 88.17           C  
ATOM   3120  CE2 PHE B 153     111.540 130.188  85.688  1.00 91.70           C  
ATOM   3121  CZ  PHE B 153     112.384 130.546  84.656  1.00 89.66           C  
ATOM   3122  N   ILE B 154     105.650 133.487  83.871  1.00104.12           N  
ATOM   3123  CA  ILE B 154     104.283 133.739  83.423  1.00 98.76           C  
ATOM   3124  C   ILE B 154     104.295 134.480  82.093  1.00 98.79           C  
ATOM   3125  O   ILE B 154     103.555 134.134  81.162  1.00100.59           O  
ATOM   3126  CB  ILE B 154     103.497 134.512  84.499  1.00 96.41           C  
ATOM   3127  CG1 ILE B 154     103.125 133.584  85.656  1.00100.51           C  
ATOM   3128  CG2 ILE B 154     102.252 135.146  83.902  1.00 96.31           C  
ATOM   3129  CD1 ILE B 154     102.560 134.306  86.860  1.00100.61           C  
ATOM   3130  N   ALA B 155     105.147 135.502  81.977  1.00104.16           N  
ATOM   3131  CA  ALA B 155     105.261 136.222  80.712  1.00103.83           C  
ATOM   3132  C   ALA B 155     105.753 135.303  79.600  1.00106.58           C  
ATOM   3133  O   ALA B 155     105.292 135.399  78.456  1.00105.13           O  
ATOM   3134  CB  ALA B 155     106.195 137.421  80.872  1.00104.66           C  
ATOM   3135  N   LEU B 156     106.696 134.412  79.916  1.00121.01           N  
ATOM   3136  CA  LEU B 156     107.179 133.453  78.926  1.00122.18           C  
ATOM   3137  C   LEU B 156     106.066 132.519  78.470  1.00122.81           C  
ATOM   3138  O   LEU B 156     105.933 132.235  77.273  1.00121.93           O  
ATOM   3139  CB  LEU B 156     108.347 132.651  79.501  1.00120.56           C  
ATOM   3140  CG  LEU B 156     108.931 131.547  78.616  1.00118.42           C  
ATOM   3141  CD1 LEU B 156     109.346 132.100  77.261  1.00117.56           C  
ATOM   3142  CD2 LEU B 156     110.106 130.870  79.306  1.00118.50           C  
ATOM   3143  N   GLY B 157     105.254 132.030  79.410  1.00126.93           N  
ATOM   3144  CA  GLY B 157     104.138 131.169  79.068  1.00124.71           C  
ATOM   3145  C   GLY B 157     103.014 131.884  78.354  1.00125.20           C  
ATOM   3146  O   GLY B 157     102.180 131.228  77.721  1.00126.70           O  
ATOM   3147  N   ALA B 158     102.968 133.214  78.444  1.00123.49           N  
ATOM   3148  CA  ALA B 158     101.987 133.972  77.677  1.00125.29           C  
ATOM   3149  C   ALA B 158     102.211 133.853  76.174  1.00126.27           C  
ATOM   3150  O   ALA B 158     101.296 134.145  75.397  1.00125.26           O  
ATOM   3151  CB  ALA B 158     102.012 135.443  78.094  1.00123.98           C  
ATOM   3152  N   VAL B 159     103.401 133.432  75.748  1.00145.62           N  
ATOM   3153  CA  VAL B 159     103.735 133.269  74.337  1.00147.46           C  
ATOM   3154  C   VAL B 159     104.016 131.795  74.079  1.00147.32           C  
ATOM   3155  O   VAL B 159     104.761 131.159  74.832  1.00147.89           O  
ATOM   3156  CB  VAL B 159     104.944 134.134  73.934  1.00146.25           C  
ATOM   3157  CG1 VAL B 159     105.177 134.055  72.433  1.00143.87           C  
ATOM   3158  CG2 VAL B 159     104.736 135.575  74.373  1.00144.69           C  
ATOM   3159  N   LYS B 160     103.418 131.256  73.013  1.00149.36           N  
ATOM   3160  CA  LYS B 160     103.576 129.844  72.688  1.00148.64           C  
ATOM   3161  C   LYS B 160     104.957 129.504  72.142  1.00148.52           C  
ATOM   3162  O   LYS B 160     105.293 128.318  72.060  1.00148.18           O  
ATOM   3163  CB  LYS B 160     102.506 129.417  71.682  1.00147.94           C  
ATOM   3164  CG  LYS B 160     101.080 129.611  72.173  1.00147.42           C  
ATOM   3165  CD  LYS B 160     100.838 128.877  73.483  1.00146.74           C  
ATOM   3166  CE  LYS B 160     100.943 127.370  73.305  1.00146.24           C  
ATOM   3167  NZ  LYS B 160     100.720 126.643  74.585  1.00146.67           N  
ATOM   3168  N   GLN B 161     105.757 130.499  71.770  1.00142.59           N  
ATOM   3169  CA  GLN B 161     107.111 130.275  71.280  1.00141.68           C  
ATOM   3170  C   GLN B 161     108.090 130.406  72.438  1.00139.93           C  
ATOM   3171  O   GLN B 161     108.055 131.395  73.178  1.00139.87           O  
ATOM   3172  CB  GLN B 161     107.464 131.264  70.168  1.00141.61           C  
ATOM   3173  CG  GLN B 161     106.476 131.272  69.014  1.00141.36           C  
ATOM   3174  CD  GLN B 161     106.042 129.877  68.613  1.00141.55           C  
ATOM   3175  OE1 GLN B 161     104.889 129.493  68.808  1.00141.70           O  
ATOM   3176  NE2 GLN B 161     106.966 129.108  68.049  1.00141.02           N  
ATOM   3177  N   ALA B 162     108.959 129.412  72.591  1.00124.48           N  
ATOM   3178  CA  ALA B 162     109.868 129.325  73.727  1.00125.60           C  
ATOM   3179  C   ALA B 162     111.292 129.614  73.271  1.00124.54           C  
ATOM   3180  O   ALA B 162     111.827 128.911  72.408  1.00124.48           O  
ATOM   3181  CB  ALA B 162     109.785 127.946  74.382  1.00123.73           C  
ATOM   3182  N   THR B 163     111.898 130.646  73.853  1.00 96.52           N  
ATOM   3183  CA  THR B 163     113.314 130.928  73.676  1.00 92.62           C  
ATOM   3184  C   THR B 163     113.835 131.612  74.930  1.00 92.82           C  
ATOM   3185  O   THR B 163     113.143 132.441  75.528  1.00 97.93           O  
ATOM   3186  CB  THR B 163     113.578 131.791  72.434  1.00 95.32           C  
ATOM   3187  OG1 THR B 163     114.991 131.928  72.239  1.00 95.21           O  
ATOM   3188  CG2 THR B 163     112.941 133.169  72.568  1.00 97.58           C  
ATOM   3189  N   LEU B 164     115.047 131.243  75.343  1.00 98.39           N  
ATOM   3190  CA  LEU B 164     115.584 131.747  76.599  1.00100.80           C  
ATOM   3191  C   LEU B 164     116.227 133.119  76.467  1.00100.46           C  
ATOM   3192  O   LEU B 164     116.495 133.756  77.490  1.00102.10           O  
ATOM   3193  CB  LEU B 164     116.585 130.742  77.185  1.00101.86           C  
ATOM   3194  CG  LEU B 164     117.859 130.339  76.436  1.00100.48           C  
ATOM   3195  CD1 LEU B 164     118.985 131.327  76.665  1.00100.30           C  
ATOM   3196  CD2 LEU B 164     118.295 128.943  76.845  1.00102.12           C  
ATOM   3197  N   GLN B 165     116.479 133.591  75.245  1.00102.61           N  
ATOM   3198  CA  GLN B 165     117.040 134.927  75.077  1.00104.77           C  
ATOM   3199  C   GLN B 165     116.071 135.996  75.562  1.00108.99           C  
ATOM   3200  O   GLN B 165     116.481 136.978  76.191  1.00111.20           O  
ATOM   3201  CB  GLN B 165     117.415 135.160  73.615  1.00103.84           C  
ATOM   3202  CG  GLN B 165     118.428 134.174  73.060  1.00105.25           C  
ATOM   3203  CD  GLN B 165     119.798 134.322  73.690  1.00108.50           C  
ATOM   3204  OE1 GLN B 165     120.676 134.982  73.138  1.00112.03           O  
ATOM   3205  NE2 GLN B 165     119.993 133.699  74.842  1.00108.15           N  
ATOM   3206  N   MET B 166     114.779 135.824  75.277  1.00110.75           N  
ATOM   3207  CA  MET B 166     113.791 136.817  75.684  1.00109.66           C  
ATOM   3208  C   MET B 166     113.690 136.913  77.202  1.00109.80           C  
ATOM   3209  O   MET B 166     113.550 138.011  77.754  1.00111.68           O  
ATOM   3210  CB  MET B 166     112.430 136.481  75.078  1.00106.83           C  
ATOM   3211  CG  MET B 166     111.325 137.454  75.454  1.00108.18           C  
ATOM   3212  SD  MET B 166     111.570 139.097  74.754  1.00117.14           S  
ATOM   3213  CE  MET B 166     110.133 139.956  75.391  1.00109.41           C  
ATOM   3214  N   VAL B 167     113.763 135.775  77.895  1.00 88.51           N  
ATOM   3215  CA  VAL B 167     113.537 135.733  79.333  1.00 86.95           C  
ATOM   3216  C   VAL B 167     114.828 135.703  80.132  1.00 86.38           C  
ATOM   3217  O   VAL B 167     114.779 135.584  81.363  1.00 90.09           O  
ATOM   3218  CB  VAL B 167     112.656 134.529  79.710  1.00 91.48           C  
ATOM   3219  CG1 VAL B 167     111.263 134.707  79.143  1.00 89.49           C  
ATOM   3220  CG2 VAL B 167     113.282 133.245  79.202  1.00 91.36           C  
ATOM   3221  N   ALA B 168     115.982 135.792  79.473  1.00 88.56           N  
ATOM   3222  CA  ALA B 168     117.252 135.797  80.197  1.00 91.12           C  
ATOM   3223  C   ALA B 168     117.400 136.965  81.169  1.00 92.83           C  
ATOM   3224  O   ALA B 168     117.819 136.728  82.315  1.00 97.48           O  
ATOM   3225  CB  ALA B 168     118.411 135.758  79.196  1.00 91.35           C  
ATOM   3226  N   PRO B 169     117.105 138.221  80.803  1.00 84.08           N  
ATOM   3227  CA  PRO B 169     117.325 139.319  81.763  1.00 85.06           C  
ATOM   3228  C   PRO B 169     116.509 139.199  83.038  1.00 85.30           C  
ATOM   3229  O   PRO B 169     116.964 139.652  84.099  1.00 86.84           O  
ATOM   3230  CB  PRO B 169     116.932 140.570  80.964  1.00 85.46           C  
ATOM   3231  CG  PRO B 169     117.002 140.163  79.542  1.00 85.48           C  
ATOM   3232  CD  PRO B 169     116.601 138.731  79.515  1.00 84.32           C  
ATOM   3233  N   GLY B 170     115.314 138.612  82.964  1.00 78.65           N  
ATOM   3234  CA  GLY B 170     114.479 138.511  84.149  1.00 78.66           C  
ATOM   3235  C   GLY B 170     115.134 137.712  85.257  1.00 80.99           C  
ATOM   3236  O   GLY B 170     115.044 138.072  86.433  1.00 88.85           O  
ATOM   3237  N   ILE B 171     115.818 136.627  84.896  1.00 61.79           N  
ATOM   3238  CA  ILE B 171     116.462 135.801  85.910  1.00 66.08           C  
ATOM   3239  C   ILE B 171     117.620 136.551  86.557  1.00 74.27           C  
ATOM   3240  O   ILE B 171     117.869 136.417  87.761  1.00 79.08           O  
ATOM   3241  CB  ILE B 171     116.905 134.463  85.299  1.00 67.57           C  
ATOM   3242  CG1 ILE B 171     115.720 133.792  84.607  1.00 67.36           C  
ATOM   3243  CG2 ILE B 171     117.455 133.549  86.374  1.00 72.25           C  
ATOM   3244  CD1 ILE B 171     116.105 132.621  83.736  1.00 73.65           C  
ATOM   3245  N   ALA B 172     118.346 137.354  85.775  1.00 78.38           N  
ATOM   3246  CA  ALA B 172     119.416 138.163  86.351  1.00 82.85           C  
ATOM   3247  C   ALA B 172     118.863 139.203  87.316  1.00 81.57           C  
ATOM   3248  O   ALA B 172     119.406 139.398  88.416  1.00 84.84           O  
ATOM   3249  CB  ALA B 172     120.222 138.834  85.240  1.00 80.13           C  
ATOM   3250  N   GLU B 173     117.787 139.886  86.917  1.00 78.01           N  
ATOM   3251  CA  GLU B 173     117.155 140.845  87.815  1.00 78.05           C  
ATOM   3252  C   GLU B 173     116.633 140.166  89.071  1.00 82.06           C  
ATOM   3253  O   GLU B 173     116.598 140.782  90.141  1.00 86.53           O  
ATOM   3254  CB  GLU B 173     116.024 141.574  87.094  1.00 82.66           C  
ATOM   3255  CG  GLU B 173     116.490 142.468  85.961  1.00 88.72           C  
ATOM   3256  CD  GLU B 173     115.338 143.051  85.167  1.00 93.34           C  
ATOM   3257  OE1 GLU B 173     114.187 142.611  85.376  1.00 92.19           O  
ATOM   3258  OE2 GLU B 173     115.582 143.949  84.334  1.00 93.08           O  
ATOM   3259  N   ALA B 174     116.223 138.902  88.961  1.00 64.12           N  
ATOM   3260  CA  ALA B 174     115.788 138.166  90.142  1.00 64.54           C  
ATOM   3261  C   ALA B 174     116.960 137.832  91.058  1.00 60.73           C  
ATOM   3262  O   ALA B 174     116.854 137.969  92.281  1.00 66.43           O  
ATOM   3263  CB  ALA B 174     115.056 136.894  89.722  1.00 66.74           C  
ATOM   3264  N   LEU B 175     118.083 137.394  90.488  1.00 47.56           N  
ATOM   3265  CA  LEU B 175     119.212 136.945  91.297  1.00 55.78           C  
ATOM   3266  C   LEU B 175     119.983 138.092  91.943  1.00 66.96           C  
ATOM   3267  O   LEU B 175     120.676 137.870  92.951  1.00 76.84           O  
ATOM   3268  CB  LEU B 175     120.161 136.101  90.448  1.00 59.82           C  
ATOM   3269  CG  LEU B 175     119.722 134.659  90.200  1.00 61.15           C  
ATOM   3270  CD1 LEU B 175     120.494 134.053  89.044  1.00 62.26           C  
ATOM   3271  CD2 LEU B 175     119.900 133.832  91.456  1.00 62.87           C  
ATOM   3272  N   ILE B 176     119.890 139.302  91.386  1.00 65.18           N  
ATOM   3273  CA  ILE B 176     120.525 140.451  92.031  1.00 64.90           C  
ATOM   3274  C   ILE B 176     120.012 140.608  93.459  1.00 58.90           C  
ATOM   3275  O   ILE B 176     120.771 140.952  94.379  1.00 64.72           O  
ATOM   3276  CB  ILE B 176     120.291 141.728  91.201  1.00 65.44           C  
ATOM   3277  CG1 ILE B 176     121.062 141.658  89.884  1.00 66.10           C  
ATOM   3278  CG2 ILE B 176     120.714 142.959  91.978  1.00 62.33           C  
ATOM   3279  CD1 ILE B 176     120.698 142.752  88.906  1.00 63.43           C  
ATOM   3280  N   ALA B 177     118.723 140.336  93.668  1.00 48.62           N  
ATOM   3281  CA  ALA B 177     118.122 140.509  94.984  1.00 52.63           C  
ATOM   3282  C   ALA B 177     118.770 139.596  96.016  1.00 51.70           C  
ATOM   3283  O   ALA B 177     119.161 140.047  97.099  1.00 57.98           O  
ATOM   3284  CB  ALA B 177     116.619 140.252  94.907  1.00 55.70           C  
ATOM   3285  N   THR B 178     118.891 138.304  95.701  1.00 44.11           N  
ATOM   3286  CA  THR B 178     119.482 137.389  96.671  1.00 49.27           C  
ATOM   3287  C   THR B 178     120.965 137.664  96.863  1.00 51.65           C  
ATOM   3288  O   THR B 178     121.479 137.511  97.981  1.00 57.78           O  
ATOM   3289  CB  THR B 178     119.252 135.932  96.267  1.00 49.92           C  
ATOM   3290  OG1 THR B 178     119.901 135.071  97.208  1.00 55.51           O  
ATOM   3291  CG2 THR B 178     119.796 135.650  94.887  1.00 50.43           C  
ATOM   3292  N   ALA B 179     121.662 138.097  95.807  1.00 53.03           N  
ATOM   3293  CA  ALA B 179     123.061 138.479  95.976  1.00 53.24           C  
ATOM   3294  C   ALA B 179     123.200 139.595  97.005  1.00 54.99           C  
ATOM   3295  O   ALA B 179     123.984 139.486  97.959  1.00 53.29           O  
ATOM   3296  CB  ALA B 179     123.656 138.901  94.634  1.00 50.38           C  
ATOM   3297  N   ILE B 180     122.420 140.668  96.844  1.00 56.57           N  
ATOM   3298  CA  ILE B 180     122.515 141.799  97.767  1.00 50.20           C  
ATOM   3299  C   ILE B 180     122.089 141.385  99.170  1.00 47.86           C  
ATOM   3300  O   ILE B 180     122.685 141.811 100.168  1.00 50.85           O  
ATOM   3301  CB  ILE B 180     121.684 142.987  97.251  1.00 51.93           C  
ATOM   3302  CG1 ILE B 180     122.242 143.487  95.920  1.00 55.29           C  
ATOM   3303  CG2 ILE B 180     121.675 144.111  98.266  1.00 51.10           C  
ATOM   3304  CD1 ILE B 180     121.373 144.526  95.249  1.00 54.85           C  
ATOM   3305  N   GLY B 181     121.049 140.556  99.270  1.00 54.37           N  
ATOM   3306  CA  GLY B 181     120.585 140.130 100.579  1.00 51.29           C  
ATOM   3307  C   GLY B 181     121.646 139.370 101.349  1.00 50.44           C  
ATOM   3308  O   GLY B 181     121.901 139.651 102.523  1.00 58.47           O  
ATOM   3309  N   LEU B 182     122.296 138.410 100.692  1.00 49.15           N  
ATOM   3310  CA  LEU B 182     123.333 137.646 101.377  1.00 49.75           C  
ATOM   3311  C   LEU B 182     124.549 138.512 101.688  1.00 45.77           C  
ATOM   3312  O   LEU B 182     125.184 138.342 102.742  1.00 41.50           O  
ATOM   3313  CB  LEU B 182     123.717 136.432 100.534  1.00 49.00           C  
ATOM   3314  CG  LEU B 182     124.532 135.329 101.200  1.00 46.90           C  
ATOM   3315  CD1 LEU B 182     123.822 134.823 102.434  1.00 51.31           C  
ATOM   3316  CD2 LEU B 182     124.734 134.199 100.213  1.00 47.27           C  
ATOM   3317  N   PHE B 183     124.871 139.455 100.795  1.00 51.92           N  
ATOM   3318  CA  PHE B 183     125.978 140.370 101.049  1.00 54.42           C  
ATOM   3319  C   PHE B 183     125.725 141.216 102.288  1.00 55.25           C  
ATOM   3320  O   PHE B 183     126.651 141.494 103.056  1.00 58.48           O  
ATOM   3321  CB  PHE B 183     126.204 141.263  99.831  1.00 53.94           C  
ATOM   3322  CG  PHE B 183     127.165 142.388 100.074  1.00 53.95           C  
ATOM   3323  CD1 PHE B 183     128.502 142.132 100.313  1.00 56.71           C  
ATOM   3324  CD2 PHE B 183     126.732 143.700 100.058  1.00 56.97           C  
ATOM   3325  CE1 PHE B 183     129.389 143.165 100.532  1.00 55.64           C  
ATOM   3326  CE2 PHE B 183     127.614 144.736 100.276  1.00 56.77           C  
ATOM   3327  CZ  PHE B 183     128.943 144.468 100.514  1.00 55.02           C  
ATOM   3328  N   ALA B 184     124.482 141.657 102.486  1.00 56.54           N  
ATOM   3329  CA  ALA B 184     124.163 142.413 103.693  1.00 44.25           C  
ATOM   3330  C   ALA B 184     124.070 141.512 104.918  1.00 40.39           C  
ATOM   3331  O   ALA B 184     124.304 141.970 106.040  1.00 40.60           O  
ATOM   3332  CB  ALA B 184     122.857 143.183 103.507  1.00 46.90           C  
ATOM   3333  N   ALA B 185     123.723 140.239 104.725  1.00 53.35           N  
ATOM   3334  CA  ALA B 185     123.514 139.347 105.860  1.00 49.97           C  
ATOM   3335  C   ALA B 185     124.821 138.881 106.492  1.00 47.45           C  
ATOM   3336  O   ALA B 185     124.902 138.762 107.718  1.00 41.28           O  
ATOM   3337  CB  ALA B 185     122.683 138.140 105.426  1.00 56.47           C  
ATOM   3338  N   ILE B 186     125.843 138.600 105.685  1.00 62.04           N  
ATOM   3339  CA  ILE B 186     127.054 137.944 106.200  1.00 58.23           C  
ATOM   3340  C   ILE B 186     127.806 138.778 107.241  1.00 59.86           C  
ATOM   3341  O   ILE B 186     128.005 138.302 108.376  1.00 64.48           O  
ATOM   3342  CB  ILE B 186     127.994 137.547 105.049  1.00 55.98           C  
ATOM   3343  CG1 ILE B 186     127.415 136.369 104.267  1.00 63.26           C  
ATOM   3344  CG2 ILE B 186     129.366 137.199 105.582  1.00 59.04           C  
ATOM   3345  CD1 ILE B 186     128.162 136.065 102.989  1.00 62.32           C  
ATOM   3346  N   PRO B 187     128.260 140.000 106.927  1.00 51.65           N  
ATOM   3347  CA  PRO B 187     129.081 140.726 107.908  1.00 48.04           C  
ATOM   3348  C   PRO B 187     128.350 141.038 109.197  1.00 50.45           C  
ATOM   3349  O   PRO B 187     128.988 141.129 110.251  1.00 53.41           O  
ATOM   3350  CB  PRO B 187     129.472 142.004 107.158  1.00 52.73           C  
ATOM   3351  CG  PRO B 187     128.384 142.213 106.207  1.00 55.92           C  
ATOM   3352  CD  PRO B 187     127.960 140.848 105.761  1.00 57.19           C  
ATOM   3353  N   ALA B 188     127.026 141.195 109.147  1.00 56.75           N  
ATOM   3354  CA  ALA B 188     126.270 141.503 110.355  1.00 58.60           C  
ATOM   3355  C   ALA B 188     126.416 140.397 111.391  1.00 55.87           C  
ATOM   3356  O   ALA B 188     126.775 140.658 112.542  1.00 59.82           O  
ATOM   3357  CB  ALA B 188     124.799 141.729 110.010  1.00 60.09           C  
ATOM   3358  N   VAL B 189     126.156 139.149 110.996  1.00 56.97           N  
ATOM   3359  CA  VAL B 189     126.284 138.041 111.937  1.00 55.50           C  
ATOM   3360  C   VAL B 189     127.746 137.815 112.298  1.00 56.83           C  
ATOM   3361  O   VAL B 189     128.074 137.500 113.453  1.00 59.43           O  
ATOM   3362  CB  VAL B 189     125.626 136.767 111.372  1.00 57.07           C  
ATOM   3363  CG1 VAL B 189     126.202 136.404 110.023  1.00 56.22           C  
ATOM   3364  CG2 VAL B 189     125.783 135.612 112.346  1.00 58.71           C  
ATOM   3365  N   MET B 190     128.653 137.997 111.330  1.00 68.82           N  
ATOM   3366  CA  MET B 190     130.069 137.801 111.626  1.00 67.76           C  
ATOM   3367  C   MET B 190     130.544 138.750 112.720  1.00 67.43           C  
ATOM   3368  O   MET B 190     131.293 138.348 113.616  1.00 70.88           O  
ATOM   3369  CB  MET B 190     130.902 137.982 110.359  1.00 71.69           C  
ATOM   3370  CG  MET B 190     132.321 137.467 110.483  1.00 72.36           C  
ATOM   3371  SD  MET B 190     133.221 137.545 108.926  1.00 95.88           S  
ATOM   3372  CE  MET B 190     133.057 139.284 108.530  1.00 79.61           C  
ATOM   3373  N   ALA B 191     130.116 140.014 112.668  1.00 64.85           N  
ATOM   3374  CA  ALA B 191     130.514 140.982 113.684  1.00 66.30           C  
ATOM   3375  C   ALA B 191     129.706 140.840 114.966  1.00 59.16           C  
ATOM   3376  O   ALA B 191     130.212 141.150 116.049  1.00 59.79           O  
ATOM   3377  CB  ALA B 191     130.381 142.403 113.138  1.00 65.58           C  
ATOM   3378  N   TYR B 192     128.455 140.392 114.865  1.00 56.85           N  
ATOM   3379  CA  TYR B 192     127.645 140.169 116.056  1.00 51.23           C  
ATOM   3380  C   TYR B 192     128.247 139.082 116.928  1.00 50.57           C  
ATOM   3381  O   TYR B 192     128.236 139.187 118.160  1.00 58.48           O  
ATOM   3382  CB  TYR B 192     126.221 139.808 115.644  1.00 56.98           C  
ATOM   3383  CG  TYR B 192     125.319 139.383 116.775  1.00 53.75           C  
ATOM   3384  CD1 TYR B 192     124.812 140.309 117.670  1.00 56.17           C  
ATOM   3385  CD2 TYR B 192     124.953 138.059 116.929  1.00 52.64           C  
ATOM   3386  CE1 TYR B 192     123.979 139.923 118.696  1.00 53.47           C  
ATOM   3387  CE2 TYR B 192     124.122 137.665 117.950  1.00 51.49           C  
ATOM   3388  CZ  TYR B 192     123.637 138.600 118.830  1.00 51.55           C  
ATOM   3389  OH  TYR B 192     122.808 138.208 119.852  1.00 57.46           O  
ATOM   3390  N   ASN B 193     128.771 138.024 116.309  1.00 66.41           N  
ATOM   3391  CA  ASN B 193     129.420 136.976 117.091  1.00 65.61           C  
ATOM   3392  C   ASN B 193     130.666 137.500 117.796  1.00 62.14           C  
ATOM   3393  O   ASN B 193     130.936 137.136 118.946  1.00 61.80           O  
ATOM   3394  CB  ASN B 193     129.764 135.788 116.197  1.00 69.54           C  
ATOM   3395  CG  ASN B 193     128.723 134.691 116.268  1.00 70.94           C  
ATOM   3396  OD1 ASN B 193     128.201 134.386 117.338  1.00 67.21           O  
ATOM   3397  ND2 ASN B 193     128.417 134.090 115.124  1.00 70.58           N  
ATOM   3398  N   ARG B 194     131.436 138.360 117.126  1.00 66.73           N  
ATOM   3399  CA  ARG B 194     132.690 138.834 117.705  1.00 64.40           C  
ATOM   3400  C   ARG B 194     132.452 139.852 118.814  1.00 70.38           C  
ATOM   3401  O   ARG B 194     133.156 139.841 119.829  1.00 74.32           O  
ATOM   3402  CB  ARG B 194     133.577 139.434 116.616  1.00 69.68           C  
ATOM   3403  CG  ARG B 194     134.161 138.415 115.651  1.00 76.65           C  
ATOM   3404  CD  ARG B 194     135.416 137.766 116.216  1.00 78.69           C  
ATOM   3405  NE  ARG B 194     135.110 136.617 117.059  1.00 79.11           N  
ATOM   3406  CZ  ARG B 194     134.873 135.394 116.603  1.00 77.30           C  
ATOM   3407  NH1 ARG B 194     134.898 135.123 115.308  1.00 73.35           N  
ATOM   3408  NH2 ARG B 194     134.604 134.420 117.467  1.00 75.38           N  
ATOM   3409  N   LEU B 195     131.475 140.745 118.636  1.00 68.57           N  
ATOM   3410  CA  LEU B 195     131.243 141.798 119.621  1.00 60.02           C  
ATOM   3411  C   LEU B 195     130.788 141.225 120.957  1.00 58.27           C  
ATOM   3412  O   LEU B 195     131.182 141.720 122.018  1.00 61.74           O  
ATOM   3413  CB  LEU B 195     130.219 142.800 119.091  1.00 58.17           C  
ATOM   3414  CG  LEU B 195     130.766 143.975 118.281  1.00 59.16           C  
ATOM   3415  CD1 LEU B 195     129.712 144.491 117.322  1.00 63.52           C  
ATOM   3416  CD2 LEU B 195     131.229 145.081 119.198  1.00 57.28           C  
ATOM   3417  N   ASN B 196     129.949 140.189 120.926  1.00 56.49           N  
ATOM   3418  CA  ASN B 196     129.463 139.598 122.168  1.00 49.17           C  
ATOM   3419  C   ASN B 196     130.596 139.006 122.993  1.00 59.28           C  
ATOM   3420  O   ASN B 196     130.542 139.036 124.228  1.00 72.36           O  
ATOM   3421  CB  ASN B 196     128.419 138.526 121.870  1.00 58.43           C  
ATOM   3422  CG  ASN B 196     127.079 139.110 121.486  1.00 65.65           C  
ATOM   3423  OD1 ASN B 196     126.331 139.586 122.338  1.00 68.12           O  
ATOM   3424  ND2 ASN B 196     126.767 139.076 120.197  1.00 67.70           N  
ATOM   3425  N   GLN B 197     131.623 138.464 122.339  1.00 66.56           N  
ATOM   3426  CA  GLN B 197     132.731 137.861 123.069  1.00 67.41           C  
ATOM   3427  C   GLN B 197     133.557 138.889 123.830  1.00 63.36           C  
ATOM   3428  O   GLN B 197     134.211 138.531 124.814  1.00 63.52           O  
ATOM   3429  CB  GLN B 197     133.629 137.082 122.109  1.00 68.90           C  
ATOM   3430  CG  GLN B 197     133.083 135.719 121.718  1.00 70.68           C  
ATOM   3431  CD  GLN B 197     133.185 134.705 122.840  1.00 72.07           C  
ATOM   3432  OE1 GLN B 197     134.281 134.298 123.226  1.00 71.16           O  
ATOM   3433  NE2 GLN B 197     132.040 134.291 123.370  1.00 68.41           N  
ATOM   3434  N   ARG B 198     133.544 140.151 123.402  1.00 58.47           N  
ATOM   3435  CA  ARG B 198     134.319 141.175 124.092  1.00 53.75           C  
ATOM   3436  C   ARG B 198     133.665 141.620 125.392  1.00 59.69           C  
ATOM   3437  O   ARG B 198     134.369 142.028 126.323  1.00 65.19           O  
ATOM   3438  CB  ARG B 198     134.531 142.380 123.178  1.00 60.23           C  
ATOM   3439  CG  ARG B 198     135.466 142.111 122.019  1.00 64.91           C  
ATOM   3440  CD  ARG B 198     135.716 143.372 121.218  1.00 67.15           C  
ATOM   3441  NE  ARG B 198     136.386 144.392 122.014  1.00 71.67           N  
ATOM   3442  CZ  ARG B 198     137.694 144.436 122.224  1.00 68.82           C  
ATOM   3443  NH1 ARG B 198     138.508 143.531 121.708  1.00 68.11           N  
ATOM   3444  NH2 ARG B 198     138.198 145.414 122.971  1.00 62.13           N  
ATOM   3445  N   VAL B 199     132.335 141.563 125.476  1.00 60.97           N  
ATOM   3446  CA  VAL B 199     131.659 141.939 126.713  1.00 57.31           C  
ATOM   3447  C   VAL B 199     131.991 140.958 127.829  1.00 53.82           C  
ATOM   3448  O   VAL B 199     132.111 141.351 128.997  1.00 67.09           O  
ATOM   3449  CB  VAL B 199     130.141 142.043 126.483  1.00 58.49           C  
ATOM   3450  CG1 VAL B 199     129.443 142.533 127.740  1.00 63.27           C  
ATOM   3451  CG2 VAL B 199     129.848 142.973 125.320  1.00 59.27           C  
ATOM   3452  N   ASN B 200     132.145 139.677 127.496  1.00 53.03           N  
ATOM   3453  CA  ASN B 200     132.466 138.682 128.513  1.00 65.39           C  
ATOM   3454  C   ASN B 200     133.821 138.956 129.155  1.00 71.83           C  
ATOM   3455  O   ASN B 200     134.001 138.729 130.356  1.00 75.33           O  
ATOM   3456  CB  ASN B 200     132.429 137.283 127.901  1.00 66.37           C  
ATOM   3457  CG  ASN B 200     131.039 136.883 127.458  1.00 68.32           C  
ATOM   3458  OD1 ASN B 200     130.045 137.444 127.917  1.00 69.49           O  
ATOM   3459  ND2 ASN B 200     130.960 135.908 126.561  1.00 69.24           N  
ATOM   3460  N   LYS B 201     134.789 139.439 128.374  1.00 60.36           N  
ATOM   3461  CA  LYS B 201     136.099 139.749 128.938  1.00 57.71           C  
ATOM   3462  C   LYS B 201     136.014 140.883 129.953  1.00 66.58           C  
ATOM   3463  O   LYS B 201     136.627 140.815 131.027  1.00 74.34           O  
ATOM   3464  CB  LYS B 201     137.080 140.101 127.821  1.00 65.73           C  
ATOM   3465  CG  LYS B 201     137.301 138.983 126.817  1.00 72.71           C  
ATOM   3466  CD  LYS B 201     138.403 139.336 125.832  1.00 70.39           C  
ATOM   3467  CE  LYS B 201     139.773 139.268 126.488  1.00 70.54           C  
ATOM   3468  NZ  LYS B 201     140.155 137.871 126.835  1.00 68.02           N  
ATOM   3469  N   LEU B 202     135.260 141.936 129.631  1.00 56.97           N  
ATOM   3470  CA  LEU B 202     135.083 143.030 130.581  1.00 57.22           C  
ATOM   3471  C   LEU B 202     134.320 142.566 131.814  1.00 58.19           C  
ATOM   3472  O   LEU B 202     134.622 142.992 132.935  1.00 59.91           O  
ATOM   3473  CB  LEU B 202     134.369 144.202 129.912  1.00 54.43           C  
ATOM   3474  CG  LEU B 202     135.283 145.237 129.253  1.00 57.96           C  
ATOM   3475  CD1 LEU B 202     135.860 144.701 127.956  1.00 57.99           C  
ATOM   3476  CD2 LEU B 202     134.539 146.537 129.013  1.00 57.75           C  
ATOM   3477  N   GLU B 203     133.335 141.686 131.627  1.00 59.36           N  
ATOM   3478  CA  GLU B 203     132.633 141.115 132.769  1.00 54.19           C  
ATOM   3479  C   GLU B 203     133.588 140.347 133.671  1.00 60.99           C  
ATOM   3480  O   GLU B 203     133.529 140.471 134.899  1.00 78.37           O  
ATOM   3481  CB  GLU B 203     131.507 140.203 132.284  1.00 63.44           C  
ATOM   3482  CG  GLU B 203     130.709 139.556 133.401  1.00 71.79           C  
ATOM   3483  CD  GLU B 203     129.408 138.953 132.911  1.00 75.12           C  
ATOM   3484  OE1 GLU B 203     128.521 139.718 132.480  1.00 75.97           O  
ATOM   3485  OE2 GLU B 203     129.272 137.712 132.958  1.00 75.18           O  
ATOM   3486  N   LEU B 204     134.481 139.553 133.078  1.00 55.11           N  
ATOM   3487  CA  LEU B 204     135.436 138.786 133.870  1.00 62.01           C  
ATOM   3488  C   LEU B 204     136.392 139.699 134.624  1.00 62.90           C  
ATOM   3489  O   LEU B 204     136.689 139.465 135.804  1.00 66.87           O  
ATOM   3490  CB  LEU B 204     136.212 137.827 132.970  1.00 65.27           C  
ATOM   3491  CG  LEU B 204     135.421 136.659 132.376  1.00 70.46           C  
ATOM   3492  CD1 LEU B 204     136.257 135.911 131.349  1.00 69.90           C  
ATOM   3493  CD2 LEU B 204     134.946 135.719 133.474  1.00 66.61           C  
ATOM   3494  N   ASN B 205     136.893 140.740 133.959  1.00 68.82           N  
ATOM   3495  CA  ASN B 205     137.796 141.668 134.632  1.00 71.96           C  
ATOM   3496  C   ASN B 205     137.099 142.366 135.792  1.00 74.38           C  
ATOM   3497  O   ASN B 205     137.667 142.496 136.886  1.00 79.99           O  
ATOM   3498  CB  ASN B 205     138.336 142.690 133.634  1.00 73.40           C  
ATOM   3499  CG  ASN B 205     139.312 142.081 132.650  1.00 80.26           C  
ATOM   3500  OD1 ASN B 205     140.162 141.273 133.022  1.00 82.33           O  
ATOM   3501  ND2 ASN B 205     139.195 142.466 131.385  1.00 75.25           N  
ATOM   3502  N   TYR B 206     135.859 142.812 135.574  1.00 70.55           N  
ATOM   3503  CA  TYR B 206     135.111 143.457 136.643  1.00 72.37           C  
ATOM   3504  C   TYR B 206     134.868 142.497 137.798  1.00 69.58           C  
ATOM   3505  O   TYR B 206     134.952 142.890 138.965  1.00 76.66           O  
ATOM   3506  CB  TYR B 206     133.785 144.000 136.108  1.00 78.04           C  
ATOM   3507  CG  TYR B 206     133.912 145.273 135.299  1.00 74.72           C  
ATOM   3508  CD1 TYR B 206     134.833 146.249 135.643  1.00 73.19           C  
ATOM   3509  CD2 TYR B 206     133.102 145.500 134.195  1.00 71.94           C  
ATOM   3510  CE1 TYR B 206     134.947 147.411 134.909  1.00 70.69           C  
ATOM   3511  CE2 TYR B 206     133.210 146.657 133.457  1.00 70.15           C  
ATOM   3512  CZ  TYR B 206     134.135 147.609 133.817  1.00 69.22           C  
ATOM   3513  OH  TYR B 206     134.245 148.765 133.082  1.00 68.50           O  
ATOM   3514  N   ASP B 207     134.563 141.234 137.495  1.00 76.18           N  
ATOM   3515  CA  ASP B 207     134.326 140.259 138.555  1.00 84.16           C  
ATOM   3516  C   ASP B 207     135.588 140.008 139.374  1.00 90.33           C  
ATOM   3517  O   ASP B 207     135.528 139.902 140.606  1.00 93.61           O  
ATOM   3518  CB  ASP B 207     133.807 138.953 137.955  1.00 84.47           C  
ATOM   3519  CG  ASP B 207     133.468 137.922 139.012  1.00 90.11           C  
ATOM   3520  OD1 ASP B 207     132.519 138.156 139.789  1.00 92.97           O  
ATOM   3521  OD2 ASP B 207     134.149 136.876 139.065  1.00 88.56           O  
ATOM   3522  N   ASN B 208     136.739 139.901 138.706  1.00 86.83           N  
ATOM   3523  CA  ASN B 208     137.993 139.702 139.429  1.00 85.52           C  
ATOM   3524  C   ASN B 208     138.299 140.894 140.327  1.00 84.70           C  
ATOM   3525  O   ASN B 208     138.683 140.730 141.494  1.00 88.25           O  
ATOM   3526  CB  ASN B 208     139.134 139.459 138.444  1.00 86.85           C  
ATOM   3527  CG  ASN B 208     139.145 138.044 137.905  1.00 90.05           C  
ATOM   3528  OD1 ASN B 208     138.594 137.130 138.517  1.00 91.38           O  
ATOM   3529  ND2 ASN B 208     139.775 137.855 136.751  1.00 88.93           N  
ATOM   3530  N   PHE B 209     138.122 142.109 139.801  1.00 79.02           N  
ATOM   3531  CA  PHE B 209     138.334 143.293 140.627  1.00 80.29           C  
ATOM   3532  C   PHE B 209     137.365 143.324 141.800  1.00 79.50           C  
ATOM   3533  O   PHE B 209     137.733 143.727 142.910  1.00 83.27           O  
ATOM   3534  CB  PHE B 209     138.190 144.561 139.791  1.00 79.79           C  
ATOM   3535  CG  PHE B 209     138.287 145.823 140.595  1.00 82.60           C  
ATOM   3536  CD1 PHE B 209     139.518 146.334 140.957  1.00 84.55           C  
ATOM   3537  CD2 PHE B 209     137.147 146.493 140.996  1.00 83.97           C  
ATOM   3538  CE1 PHE B 209     139.610 147.493 141.700  1.00 84.36           C  
ATOM   3539  CE2 PHE B 209     137.234 147.650 141.739  1.00 86.53           C  
ATOM   3540  CZ  PHE B 209     138.466 148.151 142.091  1.00 84.16           C  
ATOM   3541  N   MET B 210     136.119 142.913 141.568  1.00 87.20           N  
ATOM   3542  CA  MET B 210     135.121 142.909 142.630  1.00 92.00           C  
ATOM   3543  C   MET B 210     135.519 141.949 143.740  1.00 92.13           C  
ATOM   3544  O   MET B 210     135.421 142.275 144.928  1.00 96.17           O  
ATOM   3545  CB  MET B 210     133.757 142.532 142.052  1.00 96.46           C  
ATOM   3546  CG  MET B 210     132.585 143.160 142.772  1.00 95.73           C  
ATOM   3547  SD  MET B 210     132.387 144.877 142.267  1.00104.63           S  
ATOM   3548  CE  MET B 210     131.612 144.671 140.667  1.00 93.66           C  
ATOM   3549  N   GLU B 211     135.978 140.754 143.365  1.00 92.24           N  
ATOM   3550  CA  GLU B 211     136.421 139.790 144.365  1.00 95.81           C  
ATOM   3551  C   GLU B 211     137.604 140.330 145.157  1.00 95.28           C  
ATOM   3552  O   GLU B 211     137.643 140.216 146.390  1.00 93.63           O  
ATOM   3553  CB  GLU B 211     136.783 138.466 143.695  1.00 98.63           C  
ATOM   3554  CG  GLU B 211     135.596 137.719 143.111  1.00 98.10           C  
ATOM   3555  CD  GLU B 211     135.998 136.412 142.458  1.00101.78           C  
ATOM   3556  OE1 GLU B 211     137.213 136.173 142.298  1.00101.89           O  
ATOM   3557  OE2 GLU B 211     135.097 135.622 142.103  1.00102.54           O  
ATOM   3558  N   GLU B 212     138.572 140.937 144.466  1.00 96.95           N  
ATOM   3559  CA  GLU B 212     139.737 141.477 145.159  1.00 98.87           C  
ATOM   3560  C   GLU B 212     139.333 142.563 146.149  1.00 99.28           C  
ATOM   3561  O   GLU B 212     139.789 142.577 147.301  1.00101.30           O  
ATOM   3562  CB  GLU B 212     140.744 142.020 144.145  1.00100.78           C  
ATOM   3563  CG  GLU B 212     141.447 140.949 143.328  1.00102.51           C  
ATOM   3564  CD  GLU B 212     142.343 141.534 142.255  1.00103.64           C  
ATOM   3565  OE1 GLU B 212     142.280 142.761 142.030  1.00104.11           O  
ATOM   3566  OE2 GLU B 212     143.112 140.768 141.636  1.00102.74           O  
ATOM   3567  N   PHE B 213     138.465 143.481 145.718  1.00 97.23           N  
ATOM   3568  CA  PHE B 213     138.072 144.577 146.594  1.00 97.30           C  
ATOM   3569  C   PHE B 213     137.243 144.076 147.767  1.00 99.01           C  
ATOM   3570  O   PHE B 213     137.357 144.599 148.880  1.00100.62           O  
ATOM   3571  CB  PHE B 213     137.303 145.638 145.813  1.00 98.76           C  
ATOM   3572  CG  PHE B 213     137.324 146.992 146.460  1.00100.86           C  
ATOM   3573  CD1 PHE B 213     138.354 147.879 146.205  1.00102.37           C  
ATOM   3574  CD2 PHE B 213     136.325 147.371 147.339  1.00101.06           C  
ATOM   3575  CE1 PHE B 213     138.380 149.123 146.802  1.00101.78           C  
ATOM   3576  CE2 PHE B 213     136.345 148.615 147.938  1.00102.17           C  
ATOM   3577  CZ  PHE B 213     137.375 149.491 147.669  1.00102.40           C  
ATOM   3578  N   THR B 214     136.399 143.066 147.541  1.00101.72           N  
ATOM   3579  CA  THR B 214     135.641 142.494 148.647  1.00101.22           C  
ATOM   3580  C   THR B 214     136.568 141.847 149.664  1.00102.77           C  
ATOM   3581  O   THR B 214     136.358 141.977 150.875  1.00 99.66           O  
ATOM   3582  CB  THR B 214     134.623 141.480 148.127  1.00101.68           C  
ATOM   3583  OG1 THR B 214     135.246 140.630 147.158  1.00100.71           O  
ATOM   3584  CG2 THR B 214     133.436 142.190 147.492  1.00102.77           C  
ATOM   3585  N   ALA B 215     137.603 141.147 149.191  1.00114.98           N  
ATOM   3586  CA  ALA B 215     138.569 140.561 150.115  1.00116.67           C  
ATOM   3587  C   ALA B 215     139.282 141.639 150.923  1.00113.89           C  
ATOM   3588  O   ALA B 215     139.450 141.507 152.143  1.00111.94           O  
ATOM   3589  CB  ALA B 215     139.577 139.707 149.349  1.00113.92           C  
ATOM   3590  N   ILE B 216     139.697 142.721 150.259  1.00108.71           N  
ATOM   3591  CA  ILE B 216     140.376 143.806 150.964  1.00106.47           C  
ATOM   3592  C   ILE B 216     139.451 144.428 152.002  1.00107.65           C  
ATOM   3593  O   ILE B 216     139.864 144.721 153.133  1.00107.65           O  
ATOM   3594  CB  ILE B 216     140.889 144.856 149.961  1.00110.88           C  
ATOM   3595  CG1 ILE B 216     141.996 144.264 149.086  1.00112.49           C  
ATOM   3596  CG2 ILE B 216     141.392 146.092 150.689  1.00109.81           C  
ATOM   3597  CD1 ILE B 216     142.407 145.157 147.936  1.00111.54           C  
ATOM   3598  N   LEU B 217     138.187 144.642 151.635  1.00120.25           N  
ATOM   3599  CA  LEU B 217     137.228 145.221 152.568  1.00122.64           C  
ATOM   3600  C   LEU B 217     137.005 144.305 153.763  1.00120.54           C  
ATOM   3601  O   LEU B 217     136.907 144.772 154.902  1.00121.67           O  
ATOM   3602  CB  LEU B 217     135.907 145.502 151.853  1.00124.42           C  
ATOM   3603  CG  LEU B 217     135.855 146.757 150.980  1.00122.20           C  
ATOM   3604  CD1 LEU B 217     134.444 146.991 150.462  1.00119.97           C  
ATOM   3605  CD2 LEU B 217     136.362 147.972 151.743  1.00120.15           C  
ATOM   3606  N   HIS B 218     136.913 142.995 153.520  1.00118.07           N  
ATOM   3607  CA  HIS B 218     136.739 142.052 154.617  1.00120.62           C  
ATOM   3608  C   HIS B 218     137.940 142.076 155.551  1.00120.50           C  
ATOM   3609  O   HIS B 218     137.787 141.995 156.775  1.00120.01           O  
ATOM   3610  CB  HIS B 218     136.510 140.645 154.070  1.00119.38           C  
ATOM   3611  CG  HIS B 218     136.152 139.640 155.120  1.00120.01           C  
ATOM   3612  ND1 HIS B 218     136.284 138.282 154.927  1.00120.02           N  
ATOM   3613  CD2 HIS B 218     135.665 139.796 156.374  1.00120.63           C  
ATOM   3614  CE1 HIS B 218     135.895 137.645 156.016  1.00120.26           C  
ATOM   3615  NE2 HIS B 218     135.514 138.540 156.909  1.00121.29           N  
ATOM   3616  N   ARG B 219     139.146 142.179 154.990  1.00131.67           N  
ATOM   3617  CA  ARG B 219     140.337 142.301 155.826  1.00133.93           C  
ATOM   3618  C   ARG B 219     140.283 143.566 156.674  1.00132.22           C  
ATOM   3619  O   ARG B 219     140.567 143.536 157.877  1.00129.53           O  
ATOM   3620  CB  ARG B 219     141.596 142.294 154.958  1.00134.46           C  
ATOM   3621  CG  ARG B 219     141.840 141.001 154.202  1.00134.33           C  
ATOM   3622  CD  ARG B 219     143.139 141.074 153.416  1.00134.21           C  
ATOM   3623  NE  ARG B 219     143.269 139.977 152.464  1.00135.49           N  
ATOM   3624  CZ  ARG B 219     143.738 138.774 152.767  1.00135.61           C  
ATOM   3625  NH1 ARG B 219     144.135 138.476 153.993  1.00133.99           N  
ATOM   3626  NH2 ARG B 219     143.813 137.849 151.815  1.00134.40           N  
ATOM   3627  N   GLN B 220     139.907 144.690 156.061  1.00131.92           N  
ATOM   3628  CA  GLN B 220     139.940 145.973 156.754  1.00132.19           C  
ATOM   3629  C   GLN B 220     138.786 146.160 157.729  1.00132.63           C  
ATOM   3630  O   GLN B 220     138.866 147.032 158.600  1.00130.95           O  
ATOM   3631  CB  GLN B 220     139.935 147.117 155.737  1.00132.68           C  
ATOM   3632  CG  GLN B 220     141.297 147.430 155.134  1.00133.69           C  
ATOM   3633  CD  GLN B 220     142.345 147.740 156.185  1.00132.91           C  
ATOM   3634  OE1 GLN B 220     143.392 147.094 156.244  1.00131.43           O  
ATOM   3635  NE2 GLN B 220     142.068 148.732 157.023  1.00131.55           N  
ATOM   3636  N   ALA B 221     137.718 145.369 157.602  1.00141.49           N  
ATOM   3637  CA  ALA B 221     136.537 145.577 158.435  1.00141.13           C  
ATOM   3638  C   ALA B 221     136.795 145.186 159.885  1.00140.32           C  
ATOM   3639  O   ALA B 221     136.329 145.863 160.808  1.00139.72           O  
ATOM   3640  CB  ALA B 221     135.353 144.794 157.870  1.00139.42           C  
ATOM   3641  N   PHE B 222     137.532 144.098 160.106  1.00144.93           N  
ATOM   3642  CA  PHE B 222     137.800 143.627 161.458  1.00145.31           C  
ATOM   3643  C   PHE B 222     138.820 144.481 162.198  1.00145.55           C  
ATOM   3644  O   PHE B 222     138.999 144.293 163.406  1.00143.41           O  
ATOM   3645  CB  PHE B 222     138.276 142.173 161.420  1.00144.07           C  
ATOM   3646  CG  PHE B 222     137.183 141.187 161.120  1.00145.07           C  
ATOM   3647  CD1 PHE B 222     135.856 141.516 161.340  1.00144.22           C  
ATOM   3648  CD2 PHE B 222     137.483 139.932 160.616  1.00145.15           C  
ATOM   3649  CE1 PHE B 222     134.847 140.612 161.065  1.00143.86           C  
ATOM   3650  CE2 PHE B 222     136.479 139.023 160.339  1.00144.00           C  
ATOM   3651  CZ  PHE B 222     135.160 139.364 160.563  1.00144.04           C  
ATOM   3652  N   THR B 223     139.487 145.405 161.514  1.00150.72           N  
ATOM   3653  CA  THR B 223     140.464 146.277 162.153  1.00149.14           C  
ATOM   3654  C   THR B 223     139.776 147.418 162.896  1.00147.89           C  
ATOM   3655  CB  THR B 223     141.452 146.865 161.128  1.00148.32           C  
ATOM   3656  OG1 THR B 223     140.729 147.581 160.120  1.00147.89           O  
ATOM   3657  CG2 THR B 223     142.263 145.756 160.475  1.00147.24           C  
TER    3658      THR B 223                                                      
ATOM   3659  N   ASN C   5     146.751 128.730  85.291  1.00142.82           N  
ATOM   3660  CA  ASN C   5     145.607 128.119  85.956  1.00144.60           C  
ATOM   3661  C   ASN C   5     144.879 129.136  86.829  1.00144.82           C  
ATOM   3662  O   ASN C   5     143.961 129.817  86.371  1.00143.69           O  
ATOM   3663  CB  ASN C   5     146.053 126.920  86.799  1.00145.07           C  
ATOM   3664  CG  ASN C   5     144.887 126.185  87.436  1.00144.85           C  
ATOM   3665  OD1 ASN C   5     143.742 126.316  87.002  1.00145.04           O  
ATOM   3666  ND2 ASN C   5     145.175 125.407  88.473  1.00142.53           N  
ATOM   3667  N   ILE C   6     145.295 129.229  88.093  1.00151.99           N  
ATOM   3668  CA  ILE C   6     144.647 130.149  89.022  1.00152.08           C  
ATOM   3669  C   ILE C   6     144.957 131.595  88.655  1.00150.98           C  
ATOM   3670  O   ILE C   6     144.071 132.457  88.674  1.00150.26           O  
ATOM   3671  CB  ILE C   6     145.068 129.828  90.468  1.00152.82           C  
ATOM   3672  CG1 ILE C   6     144.582 128.434  90.868  1.00152.05           C  
ATOM   3673  CG2 ILE C   6     144.529 130.876  91.431  1.00151.64           C  
ATOM   3674  CD1 ILE C   6     145.164 127.935  92.173  1.00151.30           C  
ATOM   3675  N   LEU C   7     146.216 131.884  88.312  1.00144.66           N  
ATOM   3676  CA  LEU C   7     146.628 133.265  88.071  1.00145.04           C  
ATOM   3677  C   LEU C   7     145.926 133.864  86.856  1.00144.48           C  
ATOM   3678  O   LEU C   7     145.489 135.021  86.895  1.00144.00           O  
ATOM   3679  CB  LEU C   7     148.145 133.335  87.901  1.00143.94           C  
ATOM   3680  CG  LEU C   7     148.730 134.704  87.548  1.00142.41           C  
ATOM   3681  CD1 LEU C   7     148.434 135.714  88.646  1.00141.54           C  
ATOM   3682  CD2 LEU C   7     150.227 134.601  87.299  1.00142.83           C  
ATOM   3683  N   ASP C   8     145.812 133.098  85.769  1.00145.01           N  
ATOM   3684  CA  ASP C   8     145.219 133.631  84.545  1.00144.89           C  
ATOM   3685  C   ASP C   8     143.758 134.010  84.759  1.00144.74           C  
ATOM   3686  O   ASP C   8     143.338 135.130  84.440  1.00145.10           O  
ATOM   3687  CB  ASP C   8     145.350 132.609  83.415  1.00145.17           C  
ATOM   3688  CG  ASP C   8     146.792 132.355  83.024  1.00145.04           C  
ATOM   3689  OD1 ASP C   8     147.620 133.279  83.165  1.00145.97           O  
ATOM   3690  OD2 ASP C   8     147.099 131.230  82.576  1.00144.02           O  
ATOM   3691  N   LEU C   9     142.967 133.089  85.313  1.00137.37           N  
ATOM   3692  CA  LEU C   9     141.556 133.376  85.540  1.00136.83           C  
ATOM   3693  C   LEU C   9     141.362 134.398  86.653  1.00136.80           C  
ATOM   3694  O   LEU C   9     140.361 135.125  86.656  1.00136.15           O  
ATOM   3695  CB  LEU C   9     140.805 132.083  85.853  1.00136.95           C  
ATOM   3696  CG  LEU C   9     140.953 130.940  84.847  1.00135.98           C  
ATOM   3697  CD1 LEU C   9     140.040 129.780  85.215  1.00133.58           C  
ATOM   3698  CD2 LEU C   9     140.665 131.424  83.434  1.00135.45           C  
ATOM   3699  N   PHE C  10     142.296 134.466  87.606  1.00141.10           N  
ATOM   3700  CA  PHE C  10     142.256 135.523  88.611  1.00140.25           C  
ATOM   3701  C   PHE C  10     142.436 136.892  87.970  1.00140.66           C  
ATOM   3702  O   PHE C  10     141.747 137.853  88.332  1.00139.85           O  
ATOM   3703  CB  PHE C  10     143.328 135.273  89.673  1.00139.27           C  
ATOM   3704  CG  PHE C  10     143.736 136.506  90.430  1.00141.62           C  
ATOM   3705  CD1 PHE C  10     142.960 136.985  91.471  1.00141.25           C  
ATOM   3706  CD2 PHE C  10     144.907 137.177  90.111  1.00141.00           C  
ATOM   3707  CE1 PHE C  10     143.335 138.116  92.172  1.00140.90           C  
ATOM   3708  CE2 PHE C  10     145.286 138.309  90.807  1.00140.89           C  
ATOM   3709  CZ  PHE C  10     144.500 138.778  91.840  1.00140.64           C  
ATOM   3710  N   LEU C  11     143.367 137.000  87.019  1.00134.17           N  
ATOM   3711  CA  LEU C  11     143.507 138.238  86.261  1.00133.57           C  
ATOM   3712  C   LEU C  11     142.250 138.522  85.449  1.00133.54           C  
ATOM   3713  O   LEU C  11     141.820 139.676  85.337  1.00132.76           O  
ATOM   3714  CB  LEU C  11     144.731 138.162  85.349  1.00134.45           C  
ATOM   3715  CG  LEU C  11     146.093 138.118  86.044  1.00134.85           C  
ATOM   3716  CD1 LEU C  11     147.209 137.951  85.025  1.00133.49           C  
ATOM   3717  CD2 LEU C  11     146.309 139.367  86.884  1.00134.28           C  
ATOM   3718  N   LYS C  12     141.647 137.479  84.875  1.00133.06           N  
ATOM   3719  CA  LYS C  12     140.395 137.637  84.144  1.00132.45           C  
ATOM   3720  C   LYS C  12     139.209 137.936  85.053  1.00132.75           C  
ATOM   3721  O   LYS C  12     138.146 138.311  84.547  1.00132.56           O  
ATOM   3722  CB  LYS C  12     140.101 136.380  83.321  1.00132.18           C  
ATOM   3723  CG  LYS C  12     141.143 136.065  82.261  1.00133.27           C  
ATOM   3724  CD  LYS C  12     141.276 137.200  81.259  1.00133.40           C  
ATOM   3725  CE  LYS C  12     142.360 136.907  80.234  1.00132.50           C  
ATOM   3726  NZ  LYS C  12     143.704 136.788  80.864  1.00132.99           N  
ATOM   3727  N   ALA C  13     139.358 137.781  86.366  1.00125.28           N  
ATOM   3728  CA  ALA C  13     138.254 137.979  87.291  1.00123.34           C  
ATOM   3729  C   ALA C  13     138.047 139.464  87.585  1.00122.49           C  
ATOM   3730  O   ALA C  13     138.810 140.329  87.147  1.00122.15           O  
ATOM   3731  CB  ALA C  13     138.498 137.208  88.587  1.00121.74           C  
ATOM   3732  N   SER C  14     136.990 139.753  88.342  1.00127.03           N  
ATOM   3733  CA  SER C  14     136.632 141.117  88.695  1.00128.29           C  
ATOM   3734  C   SER C  14     137.200 141.480  90.067  1.00128.23           C  
ATOM   3735  O   SER C  14     137.837 140.669  90.743  1.00130.32           O  
ATOM   3736  CB  SER C  14     135.114 141.292  88.664  1.00127.27           C  
ATOM   3737  OG  SER C  14     134.490 140.511  89.668  1.00127.61           O  
ATOM   3738  N   LEU C  15     136.957 142.725  90.486  1.00113.17           N  
ATOM   3739  CA  LEU C  15     137.505 143.209  91.751  1.00113.90           C  
ATOM   3740  C   LEU C  15     136.896 142.478  92.942  1.00116.26           C  
ATOM   3741  O   LEU C  15     137.597 142.176  93.919  1.00117.29           O  
ATOM   3742  CB  LEU C  15     137.281 144.715  91.870  1.00112.36           C  
ATOM   3743  CG  LEU C  15     137.551 145.347  93.236  1.00116.07           C  
ATOM   3744  CD1 LEU C  15     139.039 145.332  93.546  1.00115.74           C  
ATOM   3745  CD2 LEU C  15     137.002 146.764  93.291  1.00115.53           C  
ATOM   3746  N   LEU C  16     135.593 142.192  92.883  1.00110.48           N  
ATOM   3747  CA  LEU C  16     134.940 141.491  93.983  1.00113.35           C  
ATOM   3748  C   LEU C  16     135.558 140.117  94.197  1.00112.99           C  
ATOM   3749  O   LEU C  16     135.766 139.687  95.341  1.00113.99           O  
ATOM   3750  CB  LEU C  16     133.441 141.369  93.711  1.00112.83           C  
ATOM   3751  CG  LEU C  16     132.558 142.561  94.092  1.00114.84           C  
ATOM   3752  CD1 LEU C  16     132.726 143.713  93.111  1.00113.93           C  
ATOM   3753  CD2 LEU C  16     131.099 142.138  94.182  1.00110.98           C  
ATOM   3754  N   VAL C  17     135.862 139.415  93.104  1.00111.64           N  
ATOM   3755  CA  VAL C  17     136.515 138.116  93.211  1.00112.87           C  
ATOM   3756  C   VAL C  17     137.872 138.261  93.884  1.00112.79           C  
ATOM   3757  O   VAL C  17     138.255 137.437  94.721  1.00116.46           O  
ATOM   3758  CB  VAL C  17     136.634 137.462  91.823  1.00110.73           C  
ATOM   3759  CG1 VAL C  17     137.266 136.083  91.937  1.00110.74           C  
ATOM   3760  CG2 VAL C  17     135.268 137.377  91.161  1.00109.93           C  
ATOM   3761  N   LYS C  18     138.620 139.310  93.532  1.00105.30           N  
ATOM   3762  CA  LYS C  18     139.928 139.517  94.147  1.00107.06           C  
ATOM   3763  C   LYS C  18     139.803 139.750  95.648  1.00106.28           C  
ATOM   3764  O   LYS C  18     140.572 139.186  96.439  1.00108.17           O  
ATOM   3765  CB  LYS C  18     140.643 140.690  93.478  1.00107.90           C  
ATOM   3766  CG  LYS C  18     140.756 140.566  91.969  1.00111.02           C  
ATOM   3767  CD  LYS C  18     141.603 141.682  91.379  1.00110.79           C  
ATOM   3768  CE  LYS C  18     141.673 141.576  89.864  1.00110.16           C  
ATOM   3769  NZ  LYS C  18     142.456 142.691  89.263  1.00107.86           N  
ATOM   3770  N   LEU C  19     138.836 140.573  96.059  1.00 96.42           N  
ATOM   3771  CA  LEU C  19     138.649 140.822  97.485  1.00100.15           C  
ATOM   3772  C   LEU C  19     138.269 139.543  98.223  1.00104.29           C  
ATOM   3773  O   LEU C  19     138.798 139.257  99.308  1.00105.19           O  
ATOM   3774  CB  LEU C  19     137.586 141.900  97.692  1.00 99.28           C  
ATOM   3775  CG  LEU C  19     137.313 142.306  99.141  1.00102.93           C  
ATOM   3776  CD1 LEU C  19     138.534 142.981  99.745  1.00101.11           C  
ATOM   3777  CD2 LEU C  19     136.097 143.215  99.224  1.00101.98           C  
ATOM   3778  N   ILE C  20     137.363 138.754  97.640  1.00 98.91           N  
ATOM   3779  CA  ILE C  20     136.942 137.504  98.268  1.00 92.97           C  
ATOM   3780  C   ILE C  20     138.122 136.551  98.408  1.00 91.50           C  
ATOM   3781  O   ILE C  20     138.318 135.924  99.461  1.00 95.39           O  
ATOM   3782  CB  ILE C  20     135.791 136.874  97.465  1.00 91.23           C  
ATOM   3783  CG1 ILE C  20     134.511 137.685  97.654  1.00 91.49           C  
ATOM   3784  CG2 ILE C  20     135.577 135.429  97.877  1.00 91.81           C  
ATOM   3785  CD1 ILE C  20     133.417 137.329  96.676  1.00 91.45           C  
ATOM   3786  N   MET C  21     138.928 136.429  97.350  1.00 90.51           N  
ATOM   3787  CA  MET C  21     140.087 135.548  97.395  1.00 94.55           C  
ATOM   3788  C   MET C  21     141.072 135.989  98.468  1.00 95.19           C  
ATOM   3789  O   MET C  21     141.612 135.153  99.203  1.00 96.38           O  
ATOM   3790  CB  MET C  21     140.769 135.506  96.029  1.00 95.24           C  
ATOM   3791  CG  MET C  21     139.936 134.859  94.940  1.00 96.53           C  
ATOM   3792  SD  MET C  21     140.642 135.076  93.296  1.00106.62           S  
ATOM   3793  CE  MET C  21     142.079 134.012  93.401  1.00 98.33           C  
ATOM   3794  N   LEU C  22     141.321 137.297  98.574  1.00 84.34           N  
ATOM   3795  CA  LEU C  22     142.246 137.782  99.593  1.00 84.79           C  
ATOM   3796  C   LEU C  22     141.741 137.460 100.993  1.00 82.45           C  
ATOM   3797  O   LEU C  22     142.505 136.984 101.848  1.00 85.26           O  
ATOM   3798  CB  LEU C  22     142.461 139.286  99.430  1.00 86.43           C  
ATOM   3799  CG  LEU C  22     143.573 139.920 100.268  1.00 88.10           C  
ATOM   3800  CD1 LEU C  22     144.373 140.906  99.432  1.00 85.85           C  
ATOM   3801  CD2 LEU C  22     143.000 140.607 101.499  1.00 84.58           C  
ATOM   3802  N   ILE C  23     140.450 137.693 101.239  1.00 73.38           N  
ATOM   3803  CA  ILE C  23     139.886 137.425 102.559  1.00 74.34           C  
ATOM   3804  C   ILE C  23     140.030 135.949 102.906  1.00 71.95           C  
ATOM   3805  O   ILE C  23     140.467 135.583 104.008  1.00 76.98           O  
ATOM   3806  CB  ILE C  23     138.416 137.876 102.615  1.00 76.12           C  
ATOM   3807  CG1 ILE C  23     138.314 139.391 102.456  1.00 75.82           C  
ATOM   3808  CG2 ILE C  23     137.771 137.439 103.915  1.00 77.61           C  
ATOM   3809  CD1 ILE C  23     136.905 139.881 102.255  1.00 77.20           C  
ATOM   3810  N   LEU C  24     139.684 135.076 101.960  1.00 67.85           N  
ATOM   3811  CA  LEU C  24     139.706 133.647 102.249  1.00 70.36           C  
ATOM   3812  C   LEU C  24     141.131 133.133 102.427  1.00 72.78           C  
ATOM   3813  O   LEU C  24     141.378 132.248 103.256  1.00 74.70           O  
ATOM   3814  CB  LEU C  24     138.974 132.889 101.146  1.00 68.66           C  
ATOM   3815  CG  LEU C  24     137.456 133.074 101.200  1.00 69.43           C  
ATOM   3816  CD1 LEU C  24     136.786 132.476  99.977  1.00 70.12           C  
ATOM   3817  CD2 LEU C  24     136.894 132.467 102.471  1.00 68.09           C  
ATOM   3818  N   ILE C  25     142.087 133.679 101.670  1.00 72.49           N  
ATOM   3819  CA  ILE C  25     143.480 133.275 101.833  1.00 68.89           C  
ATOM   3820  C   ILE C  25     143.993 133.673 103.210  1.00 63.78           C  
ATOM   3821  O   ILE C  25     144.690 132.897 103.881  1.00 69.88           O  
ATOM   3822  CB  ILE C  25     144.343 133.873 100.708  1.00 72.72           C  
ATOM   3823  CG1 ILE C  25     144.122 133.100  99.407  1.00 73.84           C  
ATOM   3824  CG2 ILE C  25     145.811 133.864 101.090  1.00 72.09           C  
ATOM   3825  CD1 ILE C  25     144.731 133.764  98.192  1.00 72.23           C  
ATOM   3826  N   GLY C  26     143.664 134.888 103.654  1.00 63.58           N  
ATOM   3827  CA  GLY C  26     144.038 135.285 105.003  1.00 69.49           C  
ATOM   3828  C   GLY C  26     143.445 134.369 106.058  1.00 70.91           C  
ATOM   3829  O   GLY C  26     144.127 133.976 107.016  1.00 78.33           O  
ATOM   3830  N   PHE C  27     142.171 134.005 105.889  1.00 67.34           N  
ATOM   3831  CA  PHE C  27     141.541 133.083 106.828  1.00 68.39           C  
ATOM   3832  C   PHE C  27     142.269 131.744 106.860  1.00 71.31           C  
ATOM   3833  O   PHE C  27     142.509 131.182 107.938  1.00 73.43           O  
ATOM   3834  CB  PHE C  27     140.071 132.880 106.460  1.00 71.69           C  
ATOM   3835  CG  PHE C  27     139.137 133.846 107.127  1.00 69.94           C  
ATOM   3836  CD1 PHE C  27     138.758 133.662 108.444  1.00 73.94           C  
ATOM   3837  CD2 PHE C  27     138.627 134.928 106.436  1.00 69.58           C  
ATOM   3838  CE1 PHE C  27     137.896 134.545 109.062  1.00 75.02           C  
ATOM   3839  CE2 PHE C  27     137.765 135.815 107.049  1.00 72.81           C  
ATOM   3840  CZ  PHE C  27     137.399 135.623 108.363  1.00 74.18           C  
ATOM   3841  N   SER C  28     142.634 131.222 105.687  1.00 71.04           N  
ATOM   3842  CA  SER C  28     143.323 129.936 105.626  1.00 68.21           C  
ATOM   3843  C   SER C  28     144.679 129.996 106.318  1.00 69.18           C  
ATOM   3844  O   SER C  28     145.060 129.063 107.038  1.00 73.99           O  
ATOM   3845  CB  SER C  28     143.485 129.497 104.173  1.00 69.64           C  
ATOM   3846  OG  SER C  28     144.212 128.285 104.088  1.00 72.96           O  
ATOM   3847  N   ILE C  29     145.428 131.080 106.104  1.00 62.78           N  
ATOM   3848  CA  ILE C  29     146.740 131.206 106.737  1.00 57.20           C  
ATOM   3849  C   ILE C  29     146.601 131.247 108.253  1.00 59.50           C  
ATOM   3850  O   ILE C  29     147.347 130.572 108.983  1.00 68.81           O  
ATOM   3851  CB  ILE C  29     147.474 132.449 106.202  1.00 59.31           C  
ATOM   3852  CG1 ILE C  29     147.932 132.218 104.762  1.00 66.13           C  
ATOM   3853  CG2 ILE C  29     148.659 132.792 107.086  1.00 59.72           C  
ATOM   3854  CD1 ILE C  29     148.433 133.468 104.075  1.00 62.62           C  
ATOM   3855  N   ALA C  30     145.643 132.032 108.753  1.00 62.46           N  
ATOM   3856  CA  ALA C  30     145.433 132.093 110.197  1.00 66.34           C  
ATOM   3857  C   ALA C  30     145.057 130.726 110.757  1.00 71.09           C  
ATOM   3858  O   ALA C  30     145.561 130.314 111.813  1.00 74.47           O  
ATOM   3859  CB  ALA C  30     144.357 133.125 110.529  1.00 67.12           C  
ATOM   3860  N   SER C  31     144.178 130.005 110.055  1.00 72.51           N  
ATOM   3861  CA  SER C  31     143.775 128.680 110.513  1.00 72.31           C  
ATOM   3862  C   SER C  31     144.963 127.730 110.579  1.00 74.36           C  
ATOM   3863  O   SER C  31     145.119 126.985 111.557  1.00 78.90           O  
ATOM   3864  CB  SER C  31     142.691 128.120 109.595  1.00 75.23           C  
ATOM   3865  OG  SER C  31     141.526 128.924 109.634  1.00 78.10           O  
ATOM   3866  N   TRP C  32     145.811 127.740 109.548  1.00 65.18           N  
ATOM   3867  CA  TRP C  32     146.974 126.858 109.545  1.00 65.84           C  
ATOM   3868  C   TRP C  32     147.910 127.169 110.705  1.00 72.96           C  
ATOM   3869  O   TRP C  32     148.404 126.251 111.376  1.00 77.44           O  
ATOM   3870  CB  TRP C  32     147.719 126.969 108.218  1.00 66.52           C  
ATOM   3871  CG  TRP C  32     147.305 125.954 107.203  1.00 73.25           C  
ATOM   3872  CD1 TRP C  32     146.762 126.198 105.976  1.00 76.39           C  
ATOM   3873  CD2 TRP C  32     147.408 124.531 107.320  1.00 77.53           C  
ATOM   3874  NE1 TRP C  32     146.517 125.015 105.324  1.00 77.08           N  
ATOM   3875  CE2 TRP C  32     146.906 123.977 106.128  1.00 78.36           C  
ATOM   3876  CE3 TRP C  32     147.876 123.671 108.318  1.00 76.40           C  
ATOM   3877  CZ2 TRP C  32     146.856 122.603 105.906  1.00 78.41           C  
ATOM   3878  CZ3 TRP C  32     147.826 122.307 108.096  1.00 77.14           C  
ATOM   3879  CH2 TRP C  32     147.320 121.787 106.900  1.00 78.67           C  
ATOM   3880  N   ALA C  33     148.171 128.455 110.956  1.00 68.67           N  
ATOM   3881  CA  ALA C  33     149.063 128.809 112.058  1.00 62.62           C  
ATOM   3882  C   ALA C  33     148.497 128.349 113.396  1.00 59.86           C  
ATOM   3883  O   ALA C  33     149.225 127.799 114.239  1.00 66.95           O  
ATOM   3884  CB  ALA C  33     149.312 130.316 112.072  1.00 60.93           C  
ATOM   3885  N   ILE C  34     147.193 128.553 113.602  1.00 64.27           N  
ATOM   3886  CA  ILE C  34     146.573 128.141 114.857  1.00 71.84           C  
ATOM   3887  C   ILE C  34     146.670 126.631 115.030  1.00 72.51           C  
ATOM   3888  O   ILE C  34     146.982 126.137 116.122  1.00 76.58           O  
ATOM   3889  CB  ILE C  34     145.115 128.630 114.918  1.00 74.65           C  
ATOM   3890  CG1 ILE C  34     145.078 130.149 115.076  1.00 76.90           C  
ATOM   3891  CG2 ILE C  34     144.374 127.960 116.061  1.00 70.35           C  
ATOM   3892  CD1 ILE C  34     143.701 130.741 114.934  1.00 73.87           C  
ATOM   3893  N   ILE C  35     146.414 125.877 113.959  1.00 64.35           N  
ATOM   3894  CA  ILE C  35     146.500 124.419 114.036  1.00 61.14           C  
ATOM   3895  C   ILE C  35     147.911 123.989 114.417  1.00 67.89           C  
ATOM   3896  O   ILE C  35     148.109 123.144 115.305  1.00 75.16           O  
ATOM   3897  CB  ILE C  35     146.067 123.787 112.702  1.00 61.60           C  
ATOM   3898  CG1 ILE C  35     144.577 124.015 112.458  1.00 64.19           C  
ATOM   3899  CG2 ILE C  35     146.388 122.306 112.684  1.00 64.14           C  
ATOM   3900  CD1 ILE C  35     144.156 123.785 111.023  1.00 64.85           C  
ATOM   3901  N   ILE C  36     148.913 124.576 113.757  1.00 70.57           N  
ATOM   3902  CA  ILE C  36     150.298 124.173 113.985  1.00 62.58           C  
ATOM   3903  C   ILE C  36     150.700 124.418 115.433  1.00 67.70           C  
ATOM   3904  O   ILE C  36     151.332 123.565 116.067  1.00 74.42           O  
ATOM   3905  CB  ILE C  36     151.237 124.900 113.007  1.00 67.22           C  
ATOM   3906  CG1 ILE C  36     151.035 124.374 111.585  1.00 74.60           C  
ATOM   3907  CG2 ILE C  36     152.684 124.733 113.432  1.00 67.76           C  
ATOM   3908  CD1 ILE C  36     151.699 125.220 110.521  1.00 72.89           C  
ATOM   3909  N   GLN C  37     150.344 125.581 115.984  1.00 64.03           N  
ATOM   3910  CA  GLN C  37     150.719 125.854 117.372  1.00 62.82           C  
ATOM   3911  C   GLN C  37     149.959 124.961 118.350  1.00 65.75           C  
ATOM   3912  O   GLN C  37     150.552 124.395 119.287  1.00 68.59           O  
ATOM   3913  CB  GLN C  37     150.482 127.326 117.698  1.00 69.79           C  
ATOM   3914  CG  GLN C  37     151.041 127.759 119.041  1.00 72.45           C  
ATOM   3915  CD  GLN C  37     150.970 129.259 119.245  1.00 72.84           C  
ATOM   3916  OE1 GLN C  37     150.582 130.001 118.343  1.00 71.85           O  
ATOM   3917  NE2 GLN C  37     151.345 129.714 120.435  1.00 71.62           N  
ATOM   3918  N   ARG C  38     148.646 124.818 118.146  1.00 77.85           N  
ATOM   3919  CA  ARG C  38     147.819 124.111 119.112  1.00 77.72           C  
ATOM   3920  C   ARG C  38     148.170 122.632 119.186  1.00 79.74           C  
ATOM   3921  O   ARG C  38     148.124 122.043 120.275  1.00 86.16           O  
ATOM   3922  CB  ARG C  38     146.345 124.300 118.764  1.00 78.71           C  
ATOM   3923  CG  ARG C  38     145.394 124.043 119.916  1.00 82.11           C  
ATOM   3924  CD  ARG C  38     145.778 124.855 121.142  1.00 82.88           C  
ATOM   3925  NE  ARG C  38     145.913 126.277 120.851  1.00 80.79           N  
ATOM   3926  CZ  ARG C  38     146.352 127.177 121.720  1.00 82.45           C  
ATOM   3927  NH1 ARG C  38     146.700 126.838 122.949  1.00 81.94           N  
ATOM   3928  NH2 ARG C  38     146.445 128.449 121.345  1.00 83.05           N  
ATOM   3929  N   THR C  39     148.515 122.012 118.053  1.00 80.08           N  
ATOM   3930  CA  THR C  39     148.877 120.598 118.081  1.00 80.35           C  
ATOM   3931  C   THR C  39     150.076 120.357 118.992  1.00 80.40           C  
ATOM   3932  O   THR C  39     150.067 119.439 119.822  1.00 86.80           O  
ATOM   3933  CB  THR C  39     149.169 120.097 116.667  1.00 80.33           C  
ATOM   3934  OG1 THR C  39     149.991 121.048 115.980  1.00 86.29           O  
ATOM   3935  CG2 THR C  39     147.875 119.900 115.895  1.00 79.71           C  
ATOM   3936  N   ARG C  40     151.115 121.183 118.855  1.00 77.78           N  
ATOM   3937  CA  ARG C  40     152.304 121.022 119.686  1.00 80.31           C  
ATOM   3938  C   ARG C  40     151.990 121.272 121.154  1.00 80.39           C  
ATOM   3939  O   ARG C  40     152.470 120.541 122.034  1.00 85.17           O  
ATOM   3940  CB  ARG C  40     153.410 121.964 119.210  1.00 84.52           C  
ATOM   3941  CG  ARG C  40     153.688 121.905 117.716  1.00 88.20           C  
ATOM   3942  CD  ARG C  40     154.835 120.957 117.401  1.00 87.30           C  
ATOM   3943  NE  ARG C  40     154.438 119.557 117.495  1.00 89.97           N  
ATOM   3944  CZ  ARG C  40     153.741 118.911 116.570  1.00 89.94           C  
ATOM   3945  NH1 ARG C  40     153.344 119.509 115.459  1.00 87.36           N  
ATOM   3946  NH2 ARG C  40     153.435 117.631 116.764  1.00 90.17           N  
ATOM   3947  N   ILE C  41     151.187 122.301 121.442  1.00 78.66           N  
ATOM   3948  CA  ILE C  41     150.856 122.589 122.837  1.00 76.24           C  
ATOM   3949  C   ILE C  41     150.142 121.399 123.471  1.00 78.59           C  
ATOM   3950  O   ILE C  41     150.478 120.965 124.584  1.00 78.98           O  
ATOM   3951  CB  ILE C  41     150.014 123.872 122.938  1.00 80.54           C  
ATOM   3952  CG1 ILE C  41     150.879 125.100 122.651  1.00 80.30           C  
ATOM   3953  CG2 ILE C  41     149.382 123.980 124.312  1.00 77.80           C  
ATOM   3954  CD1 ILE C  41     150.091 126.384 122.519  1.00 78.25           C  
ATOM   3955  N   LEU C  42     149.157 120.837 122.764  1.00 78.95           N  
ATOM   3956  CA  LEU C  42     148.408 119.718 123.328  1.00 72.62           C  
ATOM   3957  C   LEU C  42     149.265 118.465 123.444  1.00 72.73           C  
ATOM   3958  O   LEU C  42     149.103 117.691 124.393  1.00 76.80           O  
ATOM   3959  CB  LEU C  42     147.151 119.442 122.509  1.00 70.71           C  
ATOM   3960  CG  LEU C  42     145.906 120.171 123.017  1.00 74.78           C  
ATOM   3961  CD1 LEU C  42     145.983 121.656 122.732  1.00 73.09           C  
ATOM   3962  CD2 LEU C  42     144.649 119.575 122.415  1.00 78.74           C  
ATOM   3963  N   ASN C  43     150.177 118.238 122.496  1.00 84.77           N  
ATOM   3964  CA  ASN C  43     151.065 117.084 122.617  1.00 86.63           C  
ATOM   3965  C   ASN C  43     151.946 117.198 123.854  1.00 81.38           C  
ATOM   3966  O   ASN C  43     152.129 116.219 124.593  1.00 84.51           O  
ATOM   3967  CB  ASN C  43     151.921 116.941 121.360  1.00 88.52           C  
ATOM   3968  CG  ASN C  43     151.158 116.331 120.202  1.00 90.03           C  
ATOM   3969  OD1 ASN C  43     150.139 115.667 120.396  1.00 89.52           O  
ATOM   3970  ND2 ASN C  43     151.647 116.554 118.989  1.00 87.18           N  
ATOM   3971  N   ALA C  44     152.498 118.390 124.099  1.00 83.73           N  
ATOM   3972  CA  ALA C  44     153.306 118.586 125.298  1.00 87.80           C  
ATOM   3973  C   ALA C  44     152.480 118.366 126.560  1.00 92.79           C  
ATOM   3974  O   ALA C  44     152.938 117.714 127.510  1.00 95.23           O  
ATOM   3975  CB  ALA C  44     153.921 119.985 125.294  1.00 89.12           C  
ATOM   3976  N   ALA C  45     151.254 118.895 126.584  1.00 92.60           N  
ATOM   3977  CA  ALA C  45     150.402 118.704 127.753  1.00 90.94           C  
ATOM   3978  C   ALA C  45     150.114 117.226 127.990  1.00 87.53           C  
ATOM   3979  O   ALA C  45     150.163 116.749 129.131  1.00 88.18           O  
ATOM   3980  CB  ALA C  45     149.099 119.486 127.589  1.00 90.18           C  
ATOM   3981  N   ALA C  46     149.821 116.485 126.920  1.00 92.81           N  
ATOM   3982  CA  ALA C  46     149.504 115.069 127.062  1.00 94.48           C  
ATOM   3983  C   ALA C  46     150.699 114.278 127.577  1.00 94.28           C  
ATOM   3984  O   ALA C  46     150.550 113.418 128.455  1.00 94.24           O  
ATOM   3985  CB  ALA C  46     149.023 114.504 125.726  1.00 97.43           C  
ATOM   3986  N   ARG C  47     151.894 114.548 127.044  1.00101.68           N  
ATOM   3987  CA  ARG C  47     153.061 113.804 127.509  1.00 99.93           C  
ATOM   3988  C   ARG C  47     153.375 114.126 128.966  1.00 96.91           C  
ATOM   3989  O   ARG C  47     153.725 113.228 129.743  1.00 98.86           O  
ATOM   3990  CB  ARG C  47     154.268 114.071 126.604  1.00102.52           C  
ATOM   3991  CG  ARG C  47     154.872 115.460 126.696  1.00103.29           C  
ATOM   3992  CD  ARG C  47     156.300 115.477 126.177  1.00104.02           C  
ATOM   3993  NE  ARG C  47     156.383 115.025 124.794  1.00105.05           N  
ATOM   3994  CZ  ARG C  47     157.462 114.480 124.247  1.00103.51           C  
ATOM   3995  NH1 ARG C  47     158.573 114.302 124.942  1.00103.96           N  
ATOM   3996  NH2 ARG C  47     157.424 114.105 122.972  1.00101.14           N  
ATOM   3997  N   GLU C  48     153.231 115.395 129.365  1.00109.00           N  
ATOM   3998  CA  GLU C  48     153.457 115.747 130.764  1.00113.70           C  
ATOM   3999  C   GLU C  48     152.457 115.048 131.678  1.00115.17           C  
ATOM   4000  O   GLU C  48     152.827 114.533 132.744  1.00116.11           O  
ATOM   4001  CB  GLU C  48     153.378 117.263 130.944  1.00114.22           C  
ATOM   4002  CG  GLU C  48     154.636 118.007 130.531  1.00113.50           C  
ATOM   4003  CD  GLU C  48     154.480 119.512 130.630  1.00114.63           C  
ATOM   4004  OE1 GLU C  48     153.866 120.109 129.721  1.00114.42           O  
ATOM   4005  OE2 GLU C  48     154.969 120.098 131.619  1.00115.12           O  
ATOM   4006  N   ALA C  49     151.182 115.023 131.278  1.00115.66           N  
ATOM   4007  CA  ALA C  49     150.167 114.364 132.093  1.00115.24           C  
ATOM   4008  C   ALA C  49     150.446 112.874 132.221  1.00113.18           C  
ATOM   4009  O   ALA C  49     150.317 112.300 133.310  1.00111.60           O  
ATOM   4010  CB  ALA C  49     148.779 114.603 131.500  1.00113.48           C  
ATOM   4011  N   GLU C  50     150.830 112.229 131.118  1.00113.74           N  
ATOM   4012  CA  GLU C  50     151.140 110.804 131.172  1.00113.57           C  
ATOM   4013  C   GLU C  50     152.325 110.537 132.090  1.00113.19           C  
ATOM   4014  O   GLU C  50     152.309 109.581 132.877  1.00114.15           O  
ATOM   4015  CB  GLU C  50     151.417 110.272 129.766  1.00115.14           C  
ATOM   4016  CG  GLU C  50     151.824 108.809 129.727  1.00115.23           C  
ATOM   4017  CD  GLU C  50     150.836 107.913 130.448  1.00116.69           C  
ATOM   4018  OE1 GLU C  50     149.619 108.050 130.202  1.00117.96           O  
ATOM   4019  OE2 GLU C  50     151.275 107.073 131.260  1.00116.26           O  
ATOM   4020  N   ALA C  51     153.361 111.376 132.009  1.00112.36           N  
ATOM   4021  CA  ALA C  51     154.523 111.198 132.875  1.00114.05           C  
ATOM   4022  C   ALA C  51     154.138 111.323 134.345  1.00110.83           C  
ATOM   4023  O   ALA C  51     154.529 110.491 135.176  1.00106.82           O  
ATOM   4024  CB  ALA C  51     155.608 112.211 132.511  1.00112.81           C  
ATOM   4025  N   PHE C  52     153.362 112.356 134.688  1.00113.71           N  
ATOM   4026  CA  PHE C  52     152.969 112.521 136.084  1.00115.32           C  
ATOM   4027  C   PHE C  52     152.114 111.355 136.558  1.00117.07           C  
ATOM   4028  O   PHE C  52     152.280 110.874 137.685  1.00117.21           O  
ATOM   4029  CB  PHE C  52     152.219 113.834 136.298  1.00117.09           C  
ATOM   4030  CG  PHE C  52     151.817 114.063 137.731  1.00114.66           C  
ATOM   4031  CD1 PHE C  52     152.731 114.543 138.652  1.00114.43           C  
ATOM   4032  CD2 PHE C  52     150.535 113.769 138.162  1.00113.21           C  
ATOM   4033  CE1 PHE C  52     152.368 114.744 139.969  1.00114.19           C  
ATOM   4034  CE2 PHE C  52     150.168 113.968 139.478  1.00112.67           C  
ATOM   4035  CZ  PHE C  52     151.084 114.455 140.382  1.00114.75           C  
ATOM   4036  N   GLU C  53     151.187 110.890 135.715  1.00126.34           N  
ATOM   4037  CA  GLU C  53     150.365 109.746 136.092  1.00126.08           C  
ATOM   4038  C   GLU C  53     151.228 108.520 136.350  1.00123.35           C  
ATOM   4039  O   GLU C  53     150.976 107.759 137.291  1.00119.31           O  
ATOM   4040  CB  GLU C  53     149.332 109.458 135.002  1.00125.85           C  
ATOM   4041  CG  GLU C  53     148.157 110.422 134.987  1.00125.71           C  
ATOM   4042  CD  GLU C  53     147.442 110.490 136.321  1.00126.35           C  
ATOM   4043  OE1 GLU C  53     146.905 109.453 136.764  1.00126.38           O  
ATOM   4044  OE2 GLU C  53     147.415 111.582 136.928  1.00124.96           O  
ATOM   4045  N   ASP C  54     152.260 108.320 135.526  1.00124.93           N  
ATOM   4046  CA  ASP C  54     153.181 107.212 135.752  1.00124.60           C  
ATOM   4047  C   ASP C  54     153.922 107.368 137.075  1.00121.39           C  
ATOM   4048  O   ASP C  54     154.145 106.385 137.790  1.00121.48           O  
ATOM   4049  CB  ASP C  54     154.174 107.112 134.594  1.00126.20           C  
ATOM   4050  CG  ASP C  54     153.567 106.480 133.358  1.00126.30           C  
ATOM   4051  OD1 ASP C  54     152.721 105.573 133.506  1.00125.56           O  
ATOM   4052  OD2 ASP C  54     153.938 106.889 132.238  1.00125.30           O  
ATOM   4053  N   LYS C  55     154.312 108.598 137.418  1.00114.17           N  
ATOM   4054  CA  LYS C  55     155.154 108.797 138.595  1.00117.30           C  
ATOM   4055  C   LYS C  55     154.384 108.621 139.902  1.00118.82           C  
ATOM   4056  O   LYS C  55     154.987 108.279 140.926  1.00117.18           O  
ATOM   4057  CB  LYS C  55     155.799 110.182 138.552  1.00115.79           C  
ATOM   4058  CG  LYS C  55     156.967 110.352 139.512  1.00114.24           C  
ATOM   4059  CD  LYS C  55     157.591 111.732 139.385  1.00115.13           C  
ATOM   4060  CE  LYS C  55     156.652 112.810 139.903  1.00115.26           C  
ATOM   4061  NZ  LYS C  55     157.176 114.179 139.642  1.00115.76           N  
ATOM   4062  N   PHE C  56     153.066 108.843 139.894  1.00110.90           N  
ATOM   4063  CA  PHE C  56     152.321 108.923 141.150  1.00108.38           C  
ATOM   4064  C   PHE C  56     152.325 107.606 141.915  1.00106.50           C  
ATOM   4065  O   PHE C  56     152.213 107.607 143.146  1.00106.90           O  
ATOM   4066  CB  PHE C  56     150.882 109.365 140.888  1.00108.15           C  
ATOM   4067  CG  PHE C  56     150.055 109.500 142.138  1.00107.79           C  
ATOM   4068  CD1 PHE C  56     150.273 110.544 143.020  1.00107.69           C  
ATOM   4069  CD2 PHE C  56     149.062 108.582 142.431  1.00107.13           C  
ATOM   4070  CE1 PHE C  56     149.515 110.669 144.169  1.00106.45           C  
ATOM   4071  CE2 PHE C  56     148.302 108.704 143.578  1.00104.89           C  
ATOM   4072  CZ  PHE C  56     148.530 109.748 144.446  1.00104.31           C  
ATOM   4073  N   TRP C  57     152.452 106.480 141.221  1.00 97.86           N  
ATOM   4074  CA  TRP C  57     152.382 105.164 141.845  1.00 97.70           C  
ATOM   4075  C   TRP C  57     153.729 104.453 141.790  1.00 94.81           C  
ATOM   4076  O   TRP C  57     153.812 103.254 141.521  1.00 94.34           O  
ATOM   4077  CB  TRP C  57     151.289 104.319 141.197  1.00 96.92           C  
ATOM   4078  CG  TRP C  57     149.941 104.552 141.810  1.00 96.67           C  
ATOM   4079  CD1 TRP C  57     149.679 105.179 142.992  1.00 96.29           C  
ATOM   4080  CD2 TRP C  57     148.670 104.191 141.257  1.00 96.69           C  
ATOM   4081  NE1 TRP C  57     148.325 105.217 143.217  1.00 96.40           N  
ATOM   4082  CE2 TRP C  57     147.683 104.618 142.166  1.00 95.76           C  
ATOM   4083  CE3 TRP C  57     148.272 103.543 140.085  1.00 98.95           C  
ATOM   4084  CZ2 TRP C  57     146.325 104.420 141.941  1.00 95.43           C  
ATOM   4085  CZ3 TRP C  57     146.921 103.345 139.863  1.00 99.53           C  
ATOM   4086  CH2 TRP C  57     145.964 103.782 140.787  1.00 96.21           C  
ATOM   4087  N   SER C  58     154.800 105.197 142.048  1.00102.00           N  
ATOM   4088  CA  SER C  58     156.148 104.652 142.081  1.00106.72           C  
ATOM   4089  C   SER C  58     156.554 104.157 143.463  1.00106.83           C  
ATOM   4090  O   SER C  58     157.700 103.734 143.641  1.00107.94           O  
ATOM   4091  CB  SER C  58     157.150 105.704 141.601  1.00108.60           C  
ATOM   4092  OG  SER C  58     156.860 106.972 142.164  1.00108.31           O  
ATOM   4093  N   GLY C  59     155.652 104.200 144.439  1.00110.22           N  
ATOM   4094  CA  GLY C  59     155.960 103.774 145.786  1.00109.63           C  
ATOM   4095  C   GLY C  59     156.556 104.842 146.677  1.00112.98           C  
ATOM   4096  O   GLY C  59     156.794 104.574 147.862  1.00115.07           O  
ATOM   4097  N   ILE C  60     156.805 106.041 146.150  1.00118.24           N  
ATOM   4098  CA  ILE C  60     157.366 107.118 146.955  1.00117.89           C  
ATOM   4099  C   ILE C  60     156.304 107.653 147.905  1.00117.43           C  
ATOM   4100  O   ILE C  60     155.138 107.833 147.527  1.00116.95           O  
ATOM   4101  CB  ILE C  60     157.916 108.229 146.045  1.00118.08           C  
ATOM   4102  CG1 ILE C  60     159.005 107.672 145.126  1.00119.20           C  
ATOM   4103  CG2 ILE C  60     158.463 109.383 146.872  1.00116.21           C  
ATOM   4104  CD1 ILE C  60     159.399 108.611 144.008  1.00117.42           C  
ATOM   4105  N   GLU C  61     156.701 107.900 149.151  1.00121.21           N  
ATOM   4106  CA  GLU C  61     155.775 108.427 150.144  1.00122.63           C  
ATOM   4107  C   GLU C  61     155.275 109.808 149.734  1.00120.85           C  
ATOM   4108  O   GLU C  61     155.996 110.598 149.117  1.00120.28           O  
ATOM   4109  CB  GLU C  61     156.447 108.493 151.517  1.00121.98           C  
ATOM   4110  CG  GLU C  61     155.518 108.898 152.650  1.00122.38           C  
ATOM   4111  CD  GLU C  61     154.506 107.823 152.993  1.00122.35           C  
ATOM   4112  OE1 GLU C  61     154.721 106.653 152.610  1.00121.77           O  
ATOM   4113  OE2 GLU C  61     153.492 108.147 153.647  1.00122.18           O  
ATOM   4114  N   LEU C  62     154.017 110.091 150.081  1.00114.63           N  
ATOM   4115  CA  LEU C  62     153.384 111.330 149.641  1.00115.77           C  
ATOM   4116  C   LEU C  62     154.118 112.560 150.156  1.00114.73           C  
ATOM   4117  O   LEU C  62     154.107 113.605 149.497  1.00114.63           O  
ATOM   4118  CB  LEU C  62     151.924 111.360 150.092  1.00118.55           C  
ATOM   4119  CG  LEU C  62     150.966 110.409 149.372  1.00118.41           C  
ATOM   4120  CD1 LEU C  62     149.524 110.709 149.753  1.00116.87           C  
ATOM   4121  CD2 LEU C  62     151.154 110.493 147.864  1.00117.37           C  
ATOM   4122  N   SER C  63     154.747 112.463 151.328  1.00120.18           N  
ATOM   4123  CA  SER C  63     155.459 113.614 151.876  1.00124.84           C  
ATOM   4124  C   SER C  63     156.619 114.023 150.977  1.00124.42           C  
ATOM   4125  O   SER C  63     156.833 115.217 150.728  1.00124.53           O  
ATOM   4126  CB  SER C  63     155.957 113.300 153.286  1.00125.52           C  
ATOM   4127  OG  SER C  63     156.611 112.043 153.328  1.00125.50           O  
ATOM   4128  N   ARG C  64     157.379 113.046 150.481  1.00120.09           N  
ATOM   4129  CA  ARG C  64     158.485 113.354 149.583  1.00119.96           C  
ATOM   4130  C   ARG C  64     157.984 113.984 148.291  1.00122.34           C  
ATOM   4131  O   ARG C  64     158.594 114.927 147.774  1.00121.24           O  
ATOM   4132  CB  ARG C  64     159.285 112.087 149.290  1.00120.62           C  
ATOM   4133  CG  ARG C  64     159.766 111.370 150.536  1.00119.72           C  
ATOM   4134  CD  ARG C  64     160.811 112.190 151.268  1.00119.93           C  
ATOM   4135  NE  ARG C  64     161.321 111.496 152.444  1.00122.07           N  
ATOM   4136  CZ  ARG C  64     160.807 111.609 153.661  1.00123.42           C  
ATOM   4137  NH1 ARG C  64     159.762 112.385 153.901  1.00122.20           N  
ATOM   4138  NH2 ARG C  64     161.354 110.927 154.663  1.00122.97           N  
ATOM   4139  N   LEU C  65     156.873 113.473 147.754  1.00130.68           N  
ATOM   4140  CA  LEU C  65     156.303 114.049 146.540  1.00130.60           C  
ATOM   4141  C   LEU C  65     155.858 115.486 146.770  1.00130.71           C  
ATOM   4142  O   LEU C  65     156.079 116.356 145.919  1.00130.90           O  
ATOM   4143  CB  LEU C  65     155.131 113.196 146.055  1.00129.90           C  
ATOM   4144  CG  LEU C  65     155.462 111.781 145.580  1.00130.77           C  
ATOM   4145  CD1 LEU C  65     154.220 111.095 145.032  1.00129.81           C  
ATOM   4146  CD2 LEU C  65     156.566 111.810 144.535  1.00129.89           C  
ATOM   4147  N   TYR C  66     155.226 115.755 147.914  1.00130.11           N  
ATOM   4148  CA  TYR C  66     154.811 117.118 148.225  1.00131.78           C  
ATOM   4149  C   TYR C  66     156.016 118.042 148.359  1.00131.75           C  
ATOM   4150  O   TYR C  66     156.003 119.172 147.854  1.00130.26           O  
ATOM   4151  CB  TYR C  66     153.978 117.130 149.506  1.00126.63           C  
ATOM   4152  CG  TYR C  66     153.303 118.451 149.777  1.00126.63           C  
ATOM   4153  CD1 TYR C  66     152.555 119.081 148.796  1.00128.58           C  
ATOM   4154  CD2 TYR C  66     153.417 119.068 151.012  1.00127.79           C  
ATOM   4155  CE1 TYR C  66     151.934 120.289 149.037  1.00129.98           C  
ATOM   4156  CE2 TYR C  66     152.801 120.278 151.265  1.00131.16           C  
ATOM   4157  CZ  TYR C  66     152.060 120.884 150.274  1.00131.45           C  
ATOM   4158  OH  TYR C  66     151.443 122.090 150.518  1.00130.54           O  
ATOM   4159  N   GLN C  67     157.070 117.573 149.031  1.00132.84           N  
ATOM   4160  CA  GLN C  67     158.270 118.388 149.182  1.00133.39           C  
ATOM   4161  C   GLN C  67     158.910 118.681 147.832  1.00131.00           C  
ATOM   4162  O   GLN C  67     159.372 119.801 147.585  1.00132.10           O  
ATOM   4163  CB  GLN C  67     159.265 117.690 150.109  1.00133.39           C  
ATOM   4164  CG  GLN C  67     158.901 117.772 151.581  1.00133.29           C  
ATOM   4165  CD  GLN C  67     160.002 117.247 152.482  1.00133.82           C  
ATOM   4166  OE1 GLN C  67     161.181 117.293 152.132  1.00134.45           O  
ATOM   4167  NE2 GLN C  67     159.621 116.744 153.650  1.00133.16           N  
ATOM   4168  N   GLU C  68     158.952 117.684 146.947  1.00125.39           N  
ATOM   4169  CA  GLU C  68     159.487 117.910 145.610  1.00126.71           C  
ATOM   4170  C   GLU C  68     158.641 118.917 144.843  1.00127.01           C  
ATOM   4171  O   GLU C  68     159.178 119.819 144.190  1.00126.62           O  
ATOM   4172  CB  GLU C  68     159.567 116.588 144.846  1.00129.74           C  
ATOM   4173  CG  GLU C  68     160.677 115.662 145.315  1.00129.12           C  
ATOM   4174  CD  GLU C  68     160.598 114.292 144.673  1.00129.64           C  
ATOM   4175  OE1 GLU C  68     160.960 114.168 143.484  1.00130.10           O  
ATOM   4176  OE2 GLU C  68     160.171 113.337 145.357  1.00129.90           O  
ATOM   4177  N   SER C  69     157.314 118.783 144.918  1.00126.29           N  
ATOM   4178  CA  SER C  69     156.437 119.707 144.207  1.00127.82           C  
ATOM   4179  C   SER C  69     156.570 121.124 144.742  1.00127.11           C  
ATOM   4180  O   SER C  69     156.354 122.090 144.002  1.00127.50           O  
ATOM   4181  CB  SER C  69     154.986 119.235 144.304  1.00126.40           C  
ATOM   4182  OG  SER C  69     154.837 117.927 143.779  1.00127.64           O  
ATOM   4183  N   GLN C  70     156.921 121.267 146.021  1.00118.31           N  
ATOM   4184  CA  GLN C  70     157.147 122.595 146.582  1.00118.83           C  
ATOM   4185  C   GLN C  70     158.308 123.317 145.910  1.00116.10           C  
ATOM   4186  O   GLN C  70     158.402 124.544 146.018  1.00116.72           O  
ATOM   4187  CB  GLN C  70     157.399 122.496 148.088  1.00118.28           C  
ATOM   4188  CG  GLN C  70     156.159 122.195 148.909  1.00114.54           C  
ATOM   4189  CD  GLN C  70     155.139 123.311 148.844  1.00116.02           C  
ATOM   4190  OE1 GLN C  70     155.490 124.489 148.860  1.00116.80           O  
ATOM   4191  NE2 GLN C  70     153.866 122.945 148.765  1.00117.33           N  
ATOM   4192  N   GLY C  71     159.189 122.589 145.221  1.00112.33           N  
ATOM   4193  CA  GLY C  71     160.332 123.228 144.588  1.00114.54           C  
ATOM   4194  C   GLY C  71     159.941 124.190 143.481  1.00115.38           C  
ATOM   4195  O   GLY C  71     160.547 125.253 143.326  1.00112.63           O  
ATOM   4196  N   LYS C  72     158.932 123.830 142.693  1.00118.20           N  
ATOM   4197  CA  LYS C  72     158.458 124.679 141.610  1.00115.31           C  
ATOM   4198  C   LYS C  72     157.383 125.661 142.056  1.00115.70           C  
ATOM   4199  O   LYS C  72     156.911 126.450 141.231  1.00114.73           O  
ATOM   4200  CB  LYS C  72     157.924 123.823 140.459  1.00115.45           C  
ATOM   4201  CG  LYS C  72     158.939 122.844 139.893  1.00116.35           C  
ATOM   4202  CD  LYS C  72     159.932 123.544 138.980  1.00118.08           C  
ATOM   4203  CE  LYS C  72     159.279 123.965 137.673  1.00116.78           C  
ATOM   4204  NZ  LYS C  72     158.737 122.799 136.923  1.00116.91           N  
ATOM   4205  N   ARG C  73     156.988 125.625 143.330  1.00125.87           N  
ATOM   4206  CA  ARG C  73     156.007 126.551 143.888  1.00129.18           C  
ATOM   4207  C   ARG C  73     154.698 126.511 143.104  1.00130.41           C  
ATOM   4208  O   ARG C  73     153.984 125.503 143.132  1.00128.41           O  
ATOM   4209  CB  ARG C  73     156.578 127.973 143.927  1.00129.17           C  
ATOM   4210  CG  ARG C  73     155.820 128.942 144.829  1.00127.79           C  
ATOM   4211  CD  ARG C  73     155.746 128.439 146.260  1.00128.40           C  
ATOM   4212  NE  ARG C  73     154.961 129.331 147.105  1.00129.05           N  
ATOM   4213  CZ  ARG C  73     153.637 129.315 147.186  1.00128.83           C  
ATOM   4214  NH1 ARG C  73     152.912 128.460 146.483  1.00127.57           N  
ATOM   4215  NH2 ARG C  73     153.025 130.179 147.991  1.00128.60           N  
ATOM   4216  N   ASP C  74     154.376 127.596 142.403  1.00127.84           N  
ATOM   4217  CA  ASP C  74     153.125 127.710 141.667  1.00124.78           C  
ATOM   4218  C   ASP C  74     153.285 127.471 140.173  1.00122.54           C  
ATOM   4219  O   ASP C  74     152.294 127.540 139.440  1.00124.83           O  
ATOM   4220  CB  ASP C  74     152.500 129.090 141.901  1.00125.76           C  
ATOM   4221  CG  ASP C  74     152.055 129.292 143.337  1.00126.89           C  
ATOM   4222  OD1 ASP C  74     151.956 128.291 144.077  1.00127.61           O  
ATOM   4223  OD2 ASP C  74     151.804 130.452 143.725  1.00125.17           O  
ATOM   4224  N   ASN C  75     154.500 127.194 139.703  1.00114.51           N  
ATOM   4225  CA  ASN C  75     154.734 126.942 138.281  1.00117.69           C  
ATOM   4226  C   ASN C  75     154.536 125.454 137.987  1.00122.53           C  
ATOM   4227  O   ASN C  75     155.474 124.693 137.741  1.00121.17           O  
ATOM   4228  CB  ASN C  75     156.121 127.421 137.880  1.00116.60           C  
ATOM   4229  CG  ASN C  75     156.324 128.893 138.157  1.00117.68           C  
ATOM   4230  OD1 ASN C  75     155.411 129.698 137.980  1.00118.21           O  
ATOM   4231  ND2 ASN C  75     157.524 129.254 138.597  1.00118.17           N  
ATOM   4232  N   LEU C  76     153.268 125.048 138.017  1.00120.21           N  
ATOM   4233  CA  LEU C  76     152.879 123.668 137.774  1.00114.41           C  
ATOM   4234  C   LEU C  76     151.765 123.618 136.741  1.00114.06           C  
ATOM   4235  O   LEU C  76     150.868 124.465 136.727  1.00114.62           O  
ATOM   4236  CB  LEU C  76     152.414 122.976 139.062  1.00112.57           C  
ATOM   4237  CG  LEU C  76     153.334 123.087 140.277  1.00114.72           C  
ATOM   4238  CD1 LEU C  76     152.624 122.607 141.533  1.00114.57           C  
ATOM   4239  CD2 LEU C  76     154.610 122.300 140.044  1.00113.40           C  
ATOM   4240  N   THR C  77     151.834 122.611 135.876  1.00113.39           N  
ATOM   4241  CA  THR C  77     150.815 122.344 134.872  1.00113.63           C  
ATOM   4242  C   THR C  77     150.476 120.859 134.903  1.00115.56           C  
ATOM   4243  O   THR C  77     151.038 120.087 135.685  1.00116.78           O  
ATOM   4244  CB  THR C  77     151.280 122.767 133.472  1.00113.38           C  
ATOM   4245  OG1 THR C  77     152.563 122.191 133.198  1.00113.22           O  
ATOM   4246  CG2 THR C  77     151.374 124.282 133.372  1.00112.66           C  
ATOM   4247  N   GLY C  78     149.546 120.456 134.038  1.00115.84           N  
ATOM   4248  CA  GLY C  78     149.178 119.056 133.973  1.00115.23           C  
ATOM   4249  C   GLY C  78     148.469 118.601 135.237  1.00115.75           C  
ATOM   4250  O   GLY C  78     147.862 119.390 135.966  1.00115.67           O  
ATOM   4251  N   SER C  79     148.554 117.297 135.502  1.00117.93           N  
ATOM   4252  CA  SER C  79     147.943 116.742 136.702  1.00118.47           C  
ATOM   4253  C   SER C  79     148.692 117.121 137.971  1.00118.29           C  
ATOM   4254  O   SER C  79     148.177 116.877 139.068  1.00120.06           O  
ATOM   4255  CB  SER C  79     147.854 115.219 136.596  1.00119.27           C  
ATOM   4256  OG  SER C  79     147.106 114.821 135.462  1.00119.82           O  
ATOM   4257  N   GLU C  80     149.888 117.701 137.851  1.00112.65           N  
ATOM   4258  CA  GLU C  80     150.634 118.103 139.039  1.00115.07           C  
ATOM   4259  C   GLU C  80     149.920 119.219 139.790  1.00114.20           C  
ATOM   4260  O   GLU C  80     149.919 119.240 141.026  1.00114.59           O  
ATOM   4261  CB  GLU C  80     152.048 118.531 138.653  1.00114.42           C  
ATOM   4262  CG  GLU C  80     152.982 118.693 139.839  1.00114.92           C  
ATOM   4263  CD  GLU C  80     154.425 118.886 139.422  1.00116.44           C  
ATOM   4264  OE1 GLU C  80     154.693 118.933 138.204  1.00118.19           O  
ATOM   4265  OE2 GLU C  80     155.293 118.992 140.314  1.00116.53           O  
ATOM   4266  N   GLN C  81     149.312 120.158 139.062  1.00109.56           N  
ATOM   4267  CA  GLN C  81     148.590 121.244 139.717  1.00109.55           C  
ATOM   4268  C   GLN C  81     147.407 120.723 140.520  1.00108.40           C  
ATOM   4269  O   GLN C  81     147.047 121.311 141.545  1.00107.39           O  
ATOM   4270  CB  GLN C  81     148.126 122.266 138.679  1.00111.78           C  
ATOM   4271  CG  GLN C  81     147.500 123.524 139.266  1.00111.68           C  
ATOM   4272  CD  GLN C  81     148.473 124.326 140.109  1.00111.48           C  
ATOM   4273  OE1 GLN C  81     149.554 124.696 139.651  1.00110.96           O  
ATOM   4274  NE2 GLN C  81     148.090 124.603 141.349  1.00110.12           N  
ATOM   4275  N   ILE C  82     146.799 119.618 140.079  1.00117.49           N  
ATOM   4276  CA  ILE C  82     145.669 119.036 140.793  1.00118.93           C  
ATOM   4277  C   ILE C  82     146.041 118.512 142.170  1.00120.39           C  
ATOM   4278  O   ILE C  82     145.279 118.711 143.122  1.00122.55           O  
ATOM   4279  CB  ILE C  82     145.035 117.898 139.968  1.00120.34           C  
ATOM   4280  CG1 ILE C  82     144.785 118.353 138.530  1.00120.97           C  
ATOM   4281  CG2 ILE C  82     143.737 117.429 140.611  1.00119.50           C  
ATOM   4282  CD1 ILE C  82     144.338 117.237 137.611  1.00119.85           C  
ATOM   4283  N   PHE C  83     147.188 117.851 142.306  1.00115.54           N  
ATOM   4284  CA  PHE C  83     147.635 117.336 143.595  1.00115.92           C  
ATOM   4285  C   PHE C  83     147.950 118.439 144.592  1.00119.64           C  
ATOM   4286  O   PHE C  83     147.490 118.384 145.741  1.00119.59           O  
ATOM   4287  CB  PHE C  83     148.876 116.459 143.406  1.00113.37           C  
ATOM   4288  CG  PHE C  83     149.364 115.812 144.671  1.00114.68           C  
ATOM   4289  CD1 PHE C  83     148.759 114.669 145.163  1.00115.20           C  
ATOM   4290  CD2 PHE C  83     150.437 116.347 145.364  1.00118.36           C  
ATOM   4291  CE1 PHE C  83     149.215 114.075 146.324  1.00118.40           C  
ATOM   4292  CE2 PHE C  83     150.895 115.758 146.525  1.00120.31           C  
ATOM   4293  CZ  PHE C  83     150.283 114.620 147.006  1.00120.36           C  
ATOM   4294  N   TYR C  84     148.740 119.428 144.177  1.00127.27           N  
ATOM   4295  CA  TYR C  84     149.089 120.555 145.029  1.00126.32           C  
ATOM   4296  C   TYR C  84     147.833 121.320 145.415  1.00122.60           C  
ATOM   4297  O   TYR C  84     147.596 121.579 146.599  1.00121.40           O  
ATOM   4298  CB  TYR C  84     150.088 121.470 144.319  1.00125.88           C  
ATOM   4299  CG  TYR C  84     150.307 122.796 145.007  1.00124.53           C  
ATOM   4300  CD1 TYR C  84     151.072 122.881 146.162  1.00125.50           C  
ATOM   4301  CD2 TYR C  84     149.752 123.963 144.500  1.00123.80           C  
ATOM   4302  CE1 TYR C  84     151.277 124.093 146.795  1.00125.37           C  
ATOM   4303  CE2 TYR C  84     149.951 125.179 145.126  1.00125.36           C  
ATOM   4304  CZ  TYR C  84     150.715 125.238 146.272  1.00125.66           C  
ATOM   4305  OH  TYR C  84     150.916 126.447 146.899  1.00125.27           O  
ATOM   4306  N   SER C  85     147.013 121.673 144.428  1.00118.93           N  
ATOM   4307  CA  SER C  85     145.740 122.311 144.721  1.00117.40           C  
ATOM   4308  C   SER C  85     144.768 121.268 145.247  1.00118.26           C  
ATOM   4309  O   SER C  85     143.942 120.739 144.498  1.00123.44           O  
ATOM   4310  CB  SER C  85     145.180 123.004 143.479  1.00118.80           C  
ATOM   4311  OG  SER C  85     144.949 122.072 142.438  1.00120.08           O  
ATOM   4312  N   GLY C  86     144.847 120.983 146.541  1.00118.01           N  
ATOM   4313  CA  GLY C  86     143.949 120.026 147.146  1.00120.49           C  
ATOM   4314  C   GLY C  86     144.548 119.172 148.242  1.00120.92           C  
ATOM   4315  O   GLY C  86     143.863 118.924 149.237  1.00124.24           O  
ATOM   4316  N   PHE C  87     145.822 118.779 148.149  1.00127.30           N  
ATOM   4317  CA  PHE C  87     146.416 118.055 149.270  1.00131.06           C  
ATOM   4318  C   PHE C  87     146.574 118.963 150.484  1.00135.49           C  
ATOM   4319  O   PHE C  87     146.183 118.600 151.603  1.00136.47           O  
ATOM   4320  CB  PHE C  87     147.763 117.464 148.863  1.00131.48           C  
ATOM   4321  CG  PHE C  87     148.499 116.803 149.993  1.00132.31           C  
ATOM   4322  CD1 PHE C  87     148.134 115.543 150.432  1.00132.63           C  
ATOM   4323  CD2 PHE C  87     149.561 117.441 150.612  1.00133.04           C  
ATOM   4324  CE1 PHE C  87     148.810 114.932 151.470  1.00133.58           C  
ATOM   4325  CE2 PHE C  87     150.242 116.836 151.650  1.00132.95           C  
ATOM   4326  CZ  PHE C  87     149.866 115.580 152.080  1.00133.01           C  
ATOM   4327  N   LYS C  88     147.136 120.156 150.277  1.00134.34           N  
ATOM   4328  CA  LYS C  88     147.273 121.117 151.365  1.00130.86           C  
ATOM   4329  C   LYS C  88     145.908 121.542 151.887  1.00127.63           C  
ATOM   4330  O   LYS C  88     145.720 121.726 153.095  1.00127.05           O  
ATOM   4331  CB  LYS C  88     148.075 122.329 150.890  1.00130.30           C  
ATOM   4332  CG  LYS C  88     148.190 123.446 151.916  1.00132.13           C  
ATOM   4333  CD  LYS C  88     148.987 124.617 151.364  1.00132.30           C  
ATOM   4334  CE  LYS C  88     148.207 125.353 150.287  1.00131.83           C  
ATOM   4335  NZ  LYS C  88     148.940 126.549 149.786  1.00130.90           N  
ATOM   4336  N   GLU C  89     144.942 121.714 150.984  1.00128.23           N  
ATOM   4337  CA  GLU C  89     143.597 122.089 151.406  1.00129.50           C  
ATOM   4338  C   GLU C  89     142.978 121.016 152.292  1.00128.67           C  
ATOM   4339  O   GLU C  89     142.370 121.328 153.321  1.00129.36           O  
ATOM   4340  CB  GLU C  89     142.719 122.351 150.182  1.00131.29           C  
ATOM   4341  CG  GLU C  89     142.935 123.714 149.542  1.00133.29           C  
ATOM   4342  CD  GLU C  89     142.086 124.801 150.175  1.00133.56           C  
ATOM   4343  OE1 GLU C  89     141.548 124.574 151.279  1.00131.75           O  
ATOM   4344  OE2 GLU C  89     141.958 125.885 149.568  1.00134.56           O  
ATOM   4345  N   PHE C  90     143.127 119.744 151.914  1.00133.63           N  
ATOM   4346  CA  PHE C  90     142.617 118.664 152.748  1.00134.26           C  
ATOM   4347  C   PHE C  90     143.308 118.647 154.102  1.00136.24           C  
ATOM   4348  O   PHE C  90     142.654 118.482 155.140  1.00140.03           O  
ATOM   4349  CB  PHE C  90     142.797 117.324 152.037  1.00135.55           C  
ATOM   4350  CG  PHE C  90     142.547 116.131 152.915  1.00138.44           C  
ATOM   4351  CD1 PHE C  90     141.254 115.726 153.204  1.00139.55           C  
ATOM   4352  CD2 PHE C  90     143.604 115.410 153.447  1.00137.84           C  
ATOM   4353  CE1 PHE C  90     141.020 114.627 154.010  1.00138.71           C  
ATOM   4354  CE2 PHE C  90     143.376 114.311 154.254  1.00138.78           C  
ATOM   4355  CZ  PHE C  90     142.083 113.919 154.535  1.00138.70           C  
ATOM   4356  N   VAL C  91     144.631 118.832 154.113  1.00140.26           N  
ATOM   4357  CA  VAL C  91     145.372 118.810 155.372  1.00143.34           C  
ATOM   4358  C   VAL C  91     144.887 119.923 156.296  1.00143.59           C  
ATOM   4359  O   VAL C  91     144.614 119.698 157.482  1.00143.79           O  
ATOM   4360  CB  VAL C  91     146.885 118.915 155.105  1.00142.62           C  
ATOM   4361  CG1 VAL C  91     147.628 119.286 156.380  1.00140.15           C  
ATOM   4362  CG2 VAL C  91     147.414 117.608 154.535  1.00142.28           C  
ATOM   4363  N   ARG C  92     144.752 121.139 155.760  1.00138.74           N  
ATOM   4364  CA  ARG C  92     144.366 122.269 156.600  1.00136.61           C  
ATOM   4365  C   ARG C  92     142.914 122.160 157.051  1.00135.29           C  
ATOM   4366  O   ARG C  92     142.587 122.521 158.188  1.00134.32           O  
ATOM   4367  CB  ARG C  92     144.615 123.589 155.869  1.00136.78           C  
ATOM   4368  CG  ARG C  92     143.705 123.850 154.682  1.00139.32           C  
ATOM   4369  CD  ARG C  92     143.896 125.253 154.137  1.00139.26           C  
ATOM   4370  NE  ARG C  92     143.601 126.263 155.146  1.00140.04           N  
ATOM   4371  CZ  ARG C  92     142.387 126.728 155.407  1.00139.42           C  
ATOM   4372  NH1 ARG C  92     141.324 126.289 154.753  1.00139.13           N  
ATOM   4373  NH2 ARG C  92     142.235 127.653 156.350  1.00138.96           N  
ATOM   4374  N   LEU C  93     142.026 121.666 156.185  1.00139.76           N  
ATOM   4375  CA  LEU C  93     140.637 121.484 156.588  1.00140.11           C  
ATOM   4376  C   LEU C  93     140.520 120.437 157.685  1.00139.88           C  
ATOM   4377  O   LEU C  93     139.741 120.603 158.631  1.00140.08           O  
ATOM   4378  CB  LEU C  93     139.782 121.100 155.381  1.00141.19           C  
ATOM   4379  CG  LEU C  93     139.461 122.225 154.394  1.00140.02           C  
ATOM   4380  CD1 LEU C  93     138.774 121.675 153.153  1.00140.15           C  
ATOM   4381  CD2 LEU C  93     138.604 123.292 155.057  1.00139.61           C  
ATOM   4382  N   HIS C  94     141.286 119.347 157.577  1.00150.32           N  
ATOM   4383  CA  HIS C  94     141.282 118.339 158.632  1.00151.69           C  
ATOM   4384  C   HIS C  94     141.835 118.905 159.933  1.00149.66           C  
ATOM   4385  O   HIS C  94     141.315 118.612 161.016  1.00150.33           O  
ATOM   4386  CB  HIS C  94     142.083 117.114 158.192  1.00151.79           C  
ATOM   4387  CG  HIS C  94     142.214 116.066 159.252  1.00151.99           C  
ATOM   4388  ND1 HIS C  94     143.333 115.946 160.047  1.00150.75           N  
ATOM   4389  CD2 HIS C  94     141.365 115.087 159.648  1.00150.82           C  
ATOM   4390  CE1 HIS C  94     143.168 114.940 160.887  1.00150.06           C  
ATOM   4391  NE2 HIS C  94     141.983 114.402 160.666  1.00149.74           N  
ATOM   4392  N   ARG C  95     142.895 119.712 159.849  1.00143.29           N  
ATOM   4393  CA  ARG C  95     143.466 120.299 161.057  1.00145.15           C  
ATOM   4394  C   ARG C  95     142.485 121.250 161.732  1.00145.27           C  
ATOM   4395  O   ARG C  95     142.336 121.233 162.959  1.00143.78           O  
ATOM   4396  CB  ARG C  95     144.771 121.022 160.724  1.00146.09           C  
ATOM   4397  CG  ARG C  95     145.993 120.119 160.697  1.00146.32           C  
ATOM   4398  CD  ARG C  95     146.098 119.299 161.973  1.00146.30           C  
ATOM   4399  NE  ARG C  95     147.321 118.508 162.015  1.00146.42           N  
ATOM   4400  CZ  ARG C  95     148.434 118.881 162.633  1.00145.92           C  
ATOM   4401  NH1 ARG C  95     148.513 120.035 163.276  1.00146.15           N  
ATOM   4402  NH2 ARG C  95     149.492 118.077 162.606  1.00144.89           N  
ATOM   4403  N   ALA C  96     141.805 122.089 160.947  1.00149.32           N  
ATOM   4404  CA  ALA C  96     140.889 123.067 161.525  1.00149.71           C  
ATOM   4405  C   ALA C  96     139.641 122.395 162.084  1.00150.19           C  
ATOM   4406  O   ALA C  96     139.213 122.692 163.206  1.00147.01           O  
ATOM   4407  CB  ALA C  96     140.514 124.116 160.479  1.00149.03           C  
ATOM   4408  N   ASN C  97     139.042 121.484 161.317  1.00165.60           N  
ATOM   4409  CA  ASN C  97     137.802 120.806 161.699  1.00164.99           C  
ATOM   4410  C   ASN C  97     138.036 119.299 161.633  1.00164.81           C  
ATOM   4411  O   ASN C  97     137.843 118.676 160.586  1.00164.67           O  
ATOM   4412  CB  ASN C  97     136.644 121.235 160.801  1.00164.05           C  
ATOM   4413  CG  ASN C  97     136.120 122.614 161.145  1.00163.46           C  
ATOM   4414  OD1 ASN C  97     136.533 123.218 162.134  1.00162.91           O  
ATOM   4415  ND2 ASN C  97     135.204 123.120 160.327  1.00163.78           N  
ATOM   4416  N   SER C  98     138.455 118.718 162.756  1.00172.64           N  
ATOM   4417  CA  SER C  98     138.645 117.277 162.853  1.00173.15           C  
ATOM   4418  C   SER C  98     137.382 116.538 163.272  1.00173.89           C  
ATOM   4419  O   SER C  98     137.377 115.302 163.270  1.00173.42           O  
ATOM   4420  CB  SER C  98     139.773 116.959 163.841  1.00172.53           C  
ATOM   4421  OG  SER C  98     140.990 117.558 163.433  1.00171.83           O  
ATOM   4422  N   HIS C  99     136.318 117.256 163.631  1.00172.98           N  
ATOM   4423  CA  HIS C  99     135.071 116.637 164.057  1.00171.82           C  
ATOM   4424  C   HIS C  99     134.084 116.425 162.917  1.00170.73           C  
ATOM   4425  O   HIS C  99     133.007 115.866 163.149  1.00170.39           O  
ATOM   4426  CB  HIS C  99     134.406 117.485 165.148  1.00170.70           C  
ATOM   4427  CG  HIS C  99     134.035 118.864 164.699  1.00171.01           C  
ATOM   4428  ND1 HIS C  99     134.965 119.867 164.531  1.00171.03           N  
ATOM   4429  CD2 HIS C  99     132.835 119.406 164.384  1.00170.58           C  
ATOM   4430  CE1 HIS C  99     134.354 120.968 164.131  1.00170.21           C  
ATOM   4431  NE2 HIS C  99     133.062 120.716 164.034  1.00169.61           N  
ATOM   4432  N   ALA C 100     134.418 116.850 161.700  1.00160.53           N  
ATOM   4433  CA  ALA C 100     133.534 116.722 160.541  1.00160.04           C  
ATOM   4434  C   ALA C 100     134.293 116.065 159.395  1.00159.80           C  
ATOM   4435  O   ALA C 100     134.678 116.728 158.424  1.00157.96           O  
ATOM   4436  CB  ALA C 100     132.979 118.084 160.123  1.00160.01           C  
ATOM   4437  N   PRO C 101     134.523 114.752 159.476  1.00160.28           N  
ATOM   4438  CA  PRO C 101     135.218 114.063 158.377  1.00157.60           C  
ATOM   4439  C   PRO C 101     134.456 114.098 157.068  1.00155.40           C  
ATOM   4440  O   PRO C 101     135.067 113.919 156.008  1.00155.75           O  
ATOM   4441  CB  PRO C 101     135.372 112.625 158.896  1.00157.90           C  
ATOM   4442  CG  PRO C 101     135.096 112.696 160.372  1.00159.46           C  
ATOM   4443  CD  PRO C 101     134.141 113.828 160.556  1.00159.55           C  
ATOM   4444  N   GLU C 102     133.145 114.321 157.104  1.00160.84           N  
ATOM   4445  CA  GLU C 102     132.337 114.363 155.894  1.00162.74           C  
ATOM   4446  C   GLU C 102     132.355 115.726 155.213  1.00163.77           C  
ATOM   4447  O   GLU C 102     131.756 115.871 154.142  1.00163.35           O  
ATOM   4448  CB  GLU C 102     130.894 113.963 156.212  1.00162.31           C  
ATOM   4449  CG  GLU C 102     130.674 112.461 156.316  1.00163.18           C  
ATOM   4450  CD  GLU C 102     131.230 111.874 157.599  1.00164.46           C  
ATOM   4451  OE1 GLU C 102     130.931 112.419 158.683  1.00164.74           O  
ATOM   4452  OE2 GLU C 102     131.966 110.868 157.523  1.00163.94           O  
ATOM   4453  N   ALA C 103     133.017 116.720 155.802  1.00155.05           N  
ATOM   4454  CA  ALA C 103     133.111 118.046 155.206  1.00153.43           C  
ATOM   4455  C   ALA C 103     134.455 118.315 154.549  1.00153.72           C  
ATOM   4456  O   ALA C 103     134.513 119.064 153.567  1.00153.33           O  
ATOM   4457  CB  ALA C 103     132.844 119.124 156.262  1.00151.57           C  
ATOM   4458  N   VAL C 104     135.536 117.728 155.068  1.00148.99           N  
ATOM   4459  CA  VAL C 104     136.844 117.907 154.444  1.00147.45           C  
ATOM   4460  C   VAL C 104     136.857 117.278 153.057  1.00144.90           C  
ATOM   4461  O   VAL C 104     137.470 117.809 152.124  1.00143.49           O  
ATOM   4462  CB  VAL C 104     137.956 117.337 155.345  1.00147.16           C  
ATOM   4463  CG1 VAL C 104     138.029 118.118 156.648  1.00147.00           C  
ATOM   4464  CG2 VAL C 104     137.724 115.861 155.628  1.00147.75           C  
ATOM   4465  N   VAL C 105     136.162 116.151 152.894  1.00141.24           N  
ATOM   4466  CA  VAL C 105     136.062 115.527 151.581  1.00141.98           C  
ATOM   4467  C   VAL C 105     135.302 116.430 150.617  1.00142.95           C  
ATOM   4468  O   VAL C 105     135.692 116.583 149.453  1.00146.02           O  
ATOM   4469  CB  VAL C 105     135.415 114.135 151.698  1.00143.11           C  
ATOM   4470  CG1 VAL C 105     136.392 113.155 152.326  1.00143.28           C  
ATOM   4471  CG2 VAL C 105     134.140 114.204 152.524  1.00142.97           C  
ATOM   4472  N   GLU C 106     134.213 117.047 151.083  1.00134.75           N  
ATOM   4473  CA  GLU C 106     133.448 117.949 150.228  1.00136.44           C  
ATOM   4474  C   GLU C 106     134.286 119.153 149.815  1.00136.90           C  
ATOM   4475  O   GLU C 106     134.288 119.557 148.645  1.00137.50           O  
ATOM   4476  CB  GLU C 106     132.177 118.397 150.949  1.00135.39           C  
ATOM   4477  CG  GLU C 106     131.243 119.237 150.094  1.00137.40           C  
ATOM   4478  CD  GLU C 106     130.015 119.697 150.854  1.00137.12           C  
ATOM   4479  OE1 GLU C 106     129.910 119.389 152.060  1.00136.26           O  
ATOM   4480  OE2 GLU C 106     129.154 120.367 150.246  1.00138.56           O  
ATOM   4481  N   GLY C 107     135.014 119.735 150.769  1.00130.99           N  
ATOM   4482  CA  GLY C 107     135.870 120.864 150.444  1.00130.12           C  
ATOM   4483  C   GLY C 107     136.971 120.501 149.467  1.00130.07           C  
ATOM   4484  O   GLY C 107     137.252 121.250 148.525  1.00130.93           O  
ATOM   4485  N   ALA C 108     137.609 119.346 149.675  1.00123.70           N  
ATOM   4486  CA  ALA C 108     138.657 118.906 148.763  1.00123.68           C  
ATOM   4487  C   ALA C 108     138.104 118.670 147.366  1.00122.37           C  
ATOM   4488  O   ALA C 108     138.729 119.053 146.369  1.00124.00           O  
ATOM   4489  CB  ALA C 108     139.322 117.640 149.300  1.00124.35           C  
ATOM   4490  N   SER C 109     136.930 118.043 147.275  1.00123.86           N  
ATOM   4491  CA  SER C 109     136.322 117.807 145.972  1.00128.76           C  
ATOM   4492  C   SER C 109     136.009 119.119 145.268  1.00130.83           C  
ATOM   4493  O   SER C 109     136.267 119.265 144.066  1.00132.50           O  
ATOM   4494  CB  SER C 109     135.056 116.966 146.130  1.00130.05           C  
ATOM   4495  OG  SER C 109     135.374 115.618 146.427  1.00130.52           O  
ATOM   4496  N   ARG C 110     135.461 120.092 146.001  1.00134.01           N  
ATOM   4497  CA  ARG C 110     135.143 121.378 145.389  1.00135.17           C  
ATOM   4498  C   ARG C 110     136.400 122.083 144.896  1.00134.38           C  
ATOM   4499  O   ARG C 110     136.427 122.614 143.777  1.00134.89           O  
ATOM   4500  CB  ARG C 110     134.385 122.257 146.383  1.00135.73           C  
ATOM   4501  CG  ARG C 110     132.919 121.886 146.543  1.00134.14           C  
ATOM   4502  CD  ARG C 110     132.235 122.757 147.583  1.00134.43           C  
ATOM   4503  NE  ARG C 110     132.831 122.601 148.904  1.00137.24           N  
ATOM   4504  CZ  ARG C 110     132.262 122.998 150.035  1.00137.02           C  
ATOM   4505  NH1 ARG C 110     131.076 123.582 150.043  1.00136.46           N  
ATOM   4506  NH2 ARG C 110     132.900 122.803 151.185  1.00135.51           N  
ATOM   4507  N   ALA C 111     137.456 122.092 145.714  1.00130.76           N  
ATOM   4508  CA  ALA C 111     138.692 122.756 145.309  1.00132.83           C  
ATOM   4509  C   ALA C 111     139.303 122.088 144.084  1.00133.88           C  
ATOM   4510  O   ALA C 111     139.758 122.771 143.154  1.00133.60           O  
ATOM   4511  CB  ALA C 111     139.686 122.766 146.470  1.00131.06           C  
ATOM   4512  N   MET C 112     139.320 120.753 144.062  1.00130.38           N  
ATOM   4513  CA  MET C 112     139.877 120.042 142.918  1.00129.57           C  
ATOM   4514  C   MET C 112     139.064 120.301 141.659  1.00128.60           C  
ATOM   4515  O   MET C 112     139.629 120.481 140.574  1.00128.78           O  
ATOM   4516  CB  MET C 112     139.955 118.548 143.218  1.00128.78           C  
ATOM   4517  CG  MET C 112     141.085 118.187 144.158  1.00130.68           C  
ATOM   4518  SD  MET C 112     141.561 116.453 144.079  1.00138.21           S  
ATOM   4519  CE  MET C 112     143.053 116.489 145.065  1.00131.01           C  
ATOM   4520  N   ARG C 113     137.734 120.329 141.780  1.00124.17           N  
ATOM   4521  CA  ARG C 113     136.898 120.627 140.623  1.00125.02           C  
ATOM   4522  C   ARG C 113     137.170 122.028 140.092  1.00124.29           C  
ATOM   4523  O   ARG C 113     137.251 122.234 138.875  1.00126.07           O  
ATOM   4524  CB  ARG C 113     135.423 120.469 140.986  1.00127.44           C  
ATOM   4525  CG  ARG C 113     134.583 119.819 139.900  1.00126.09           C  
ATOM   4526  CD  ARG C 113     133.122 119.729 140.312  1.00125.91           C  
ATOM   4527  NE  ARG C 113     132.965 119.184 141.655  1.00129.17           N  
ATOM   4528  CZ  ARG C 113     132.889 117.890 141.935  1.00128.77           C  
ATOM   4529  NH1 ARG C 113     132.952 116.972 140.984  1.00127.67           N  
ATOM   4530  NH2 ARG C 113     132.745 117.507 143.200  1.00127.10           N  
ATOM   4531  N   ILE C 114     137.312 123.007 140.990  1.00114.11           N  
ATOM   4532  CA  ILE C 114     137.575 124.376 140.552  1.00113.69           C  
ATOM   4533  C   ILE C 114     138.917 124.461 139.835  1.00117.46           C  
ATOM   4534  O   ILE C 114     139.036 125.094 138.775  1.00119.42           O  
ATOM   4535  CB  ILE C 114     137.505 125.343 141.748  1.00114.86           C  
ATOM   4536  CG1 ILE C 114     136.064 125.468 142.244  1.00116.06           C  
ATOM   4537  CG2 ILE C 114     138.055 126.707 141.366  1.00114.25           C  
ATOM   4538  CD1 ILE C 114     135.933 126.205 143.559  1.00116.08           C  
ATOM   4539  N   SER C 115     139.949 123.824 140.396  1.00120.46           N  
ATOM   4540  CA  SER C 115     141.261 123.843 139.751  1.00122.74           C  
ATOM   4541  C   SER C 115     141.221 123.154 138.390  1.00120.84           C  
ATOM   4542  O   SER C 115     141.842 123.623 137.426  1.00116.49           O  
ATOM   4543  CB  SER C 115     142.300 123.184 140.657  1.00121.55           C  
ATOM   4544  OG  SER C 115     143.583 123.200 140.055  1.00122.54           O  
ATOM   4545  N   MET C 116     140.501 122.034 138.295  1.00115.96           N  
ATOM   4546  CA  MET C 116     140.382 121.334 137.023  1.00112.79           C  
ATOM   4547  C   MET C 116     139.674 122.191 135.986  1.00111.47           C  
ATOM   4548  O   MET C 116     140.062 122.203 134.813  1.00114.55           O  
ATOM   4549  CB  MET C 116     139.637 120.016 137.219  1.00114.01           C  
ATOM   4550  CG  MET C 116     139.634 119.121 135.999  1.00114.59           C  
ATOM   4551  SD  MET C 116     138.601 117.673 136.254  1.00115.30           S  
ATOM   4552  CE  MET C 116     139.581 116.768 137.447  1.00113.54           C  
ATOM   4553  N   ASN C 117     138.620 122.902 136.394  1.00112.60           N  
ATOM   4554  CA  ASN C 117     137.939 123.800 135.467  1.00112.49           C  
ATOM   4555  C   ASN C 117     138.873 124.908 134.998  1.00110.61           C  
ATOM   4556  O   ASN C 117     138.877 125.268 133.814  1.00111.95           O  
ATOM   4557  CB  ASN C 117     136.690 124.389 136.120  1.00113.11           C  
ATOM   4558  CG  ASN C 117     135.664 123.332 136.475  1.00114.38           C  
ATOM   4559  OD1 ASN C 117     135.461 122.373 135.731  1.00114.87           O  
ATOM   4560  ND2 ASN C 117     135.008 123.503 137.618  1.00115.00           N  
ATOM   4561  N   ARG C 118     139.677 125.453 135.913  1.00112.40           N  
ATOM   4562  CA  ARG C 118     140.647 126.476 135.530  1.00116.30           C  
ATOM   4563  C   ARG C 118     141.621 125.942 134.485  1.00119.50           C  
ATOM   4564  O   ARG C 118     141.867 126.585 133.456  1.00120.24           O  
ATOM   4565  CB  ARG C 118     141.404 126.965 136.764  1.00119.52           C  
ATOM   4566  CG  ARG C 118     140.696 128.053 137.552  1.00119.11           C  
ATOM   4567  CD  ARG C 118     141.699 128.969 138.234  1.00119.31           C  
ATOM   4568  NE  ARG C 118     142.616 128.227 139.092  1.00119.85           N  
ATOM   4569  CZ  ARG C 118     142.434 128.027 140.390  1.00119.62           C  
ATOM   4570  NH1 ARG C 118     141.372 128.502 141.020  1.00119.77           N  
ATOM   4571  NH2 ARG C 118     143.339 127.332 141.073  1.00117.81           N  
ATOM   4572  N   GLU C 119     142.179 124.755 134.731  1.00116.11           N  
ATOM   4573  CA  GLU C 119     143.146 124.184 133.797  1.00112.12           C  
ATOM   4574  C   GLU C 119     142.506 123.875 132.448  1.00110.14           C  
ATOM   4575  O   GLU C 119     143.106 124.131 131.395  1.00108.54           O  
ATOM   4576  CB  GLU C 119     143.772 122.926 134.395  1.00112.93           C  
ATOM   4577  CG  GLU C 119     144.829 122.287 133.516  1.00113.48           C  
ATOM   4578  CD  GLU C 119     145.528 121.131 134.198  1.00115.14           C  
ATOM   4579  OE1 GLU C 119     145.199 120.840 135.367  1.00114.96           O  
ATOM   4580  OE2 GLU C 119     146.406 120.511 133.564  1.00114.69           O  
ATOM   4581  N   LEU C 120     141.289 123.327 132.459  1.00106.90           N  
ATOM   4582  CA  LEU C 120     140.596 123.032 131.210  1.00105.89           C  
ATOM   4583  C   LEU C 120     140.344 124.301 130.409  1.00105.83           C  
ATOM   4584  O   LEU C 120     140.540 124.319 129.189  1.00106.85           O  
ATOM   4585  CB  LEU C 120     139.280 122.309 131.495  1.00108.45           C  
ATOM   4586  CG  LEU C 120     139.382 120.831 131.874  1.00109.43           C  
ATOM   4587  CD1 LEU C 120     138.004 120.262 132.172  1.00105.44           C  
ATOM   4588  CD2 LEU C 120     140.067 120.041 130.771  1.00106.71           C  
ATOM   4589  N   GLU C 121     139.915 125.375 131.077  1.00106.72           N  
ATOM   4590  CA  GLU C 121     139.737 126.644 130.379  1.00105.21           C  
ATOM   4591  C   GLU C 121     141.061 127.154 129.826  1.00101.59           C  
ATOM   4592  O   GLU C 121     141.100 127.765 128.752  1.00102.19           O  
ATOM   4593  CB  GLU C 121     139.112 127.681 131.312  1.00109.27           C  
ATOM   4594  CG  GLU C 121     137.685 127.368 131.728  1.00108.44           C  
ATOM   4595  CD  GLU C 121     137.241 128.176 132.932  1.00107.45           C  
ATOM   4596  OE1 GLU C 121     137.732 127.903 134.048  1.00106.37           O  
ATOM   4597  OE2 GLU C 121     136.400 129.084 132.764  1.00105.66           O  
ATOM   4598  N   ASN C 122     142.156 126.920 130.550  1.00101.69           N  
ATOM   4599  CA  ASN C 122     143.464 127.344 130.060  1.00104.38           C  
ATOM   4600  C   ASN C 122     143.854 126.599 128.787  1.00103.97           C  
ATOM   4601  O   ASN C 122     144.403 127.198 127.855  1.00101.69           O  
ATOM   4602  CB  ASN C 122     144.522 127.145 131.144  1.00105.75           C  
ATOM   4603  CG  ASN C 122     145.882 127.685 130.738  1.00107.86           C  
ATOM   4604  OD1 ASN C 122     145.999 128.461 129.788  1.00107.04           O  
ATOM   4605  ND2 ASN C 122     146.919 127.274 131.457  1.00106.45           N  
ATOM   4606  N   LEU C 123     143.583 125.294 128.726  1.00100.17           N  
ATOM   4607  CA  LEU C 123     144.038 124.503 127.586  1.00 95.78           C  
ATOM   4608  C   LEU C 123     143.210 124.703 126.321  1.00 91.45           C  
ATOM   4609  O   LEU C 123     143.664 124.299 125.246  1.00 94.08           O  
ATOM   4610  CB  LEU C 123     144.060 123.013 127.938  1.00 97.73           C  
ATOM   4611  CG  LEU C 123     145.369 122.457 128.506  1.00 98.80           C  
ATOM   4612  CD1 LEU C 123     145.632 122.952 129.920  1.00100.58           C  
ATOM   4613  CD2 LEU C 123     145.365 120.937 128.461  1.00 96.66           C  
ATOM   4614  N   GLU C 124     142.027 125.306 126.404  1.00 98.93           N  
ATOM   4615  CA  GLU C 124     141.192 125.547 125.227  1.00101.49           C  
ATOM   4616  C   GLU C 124     141.246 127.036 124.896  1.00104.79           C  
ATOM   4617  O   GLU C 124     140.800 127.877 125.682  1.00106.01           O  
ATOM   4618  CB  GLU C 124     139.756 125.074 125.448  1.00100.94           C  
ATOM   4619  CG  GLU C 124     139.097 125.567 126.727  1.00105.85           C  
ATOM   4620  CD  GLU C 124     137.686 125.039 126.897  1.00107.17           C  
ATOM   4621  OE1 GLU C 124     137.084 124.614 125.888  1.00105.89           O  
ATOM   4622  OE2 GLU C 124     137.179 125.051 128.038  1.00106.98           O  
ATOM   4623  N   THR C 125     141.808 127.360 123.733  1.00 96.07           N  
ATOM   4624  CA  THR C 125     141.903 128.735 123.269  1.00 90.71           C  
ATOM   4625  C   THR C 125     141.916 128.751 121.749  1.00 90.31           C  
ATOM   4626  O   THR C 125     142.481 127.853 121.118  1.00 93.40           O  
ATOM   4627  CB  THR C 125     143.164 129.428 123.802  1.00 90.61           C  
ATOM   4628  OG1 THR C 125     143.346 129.104 125.186  1.00 94.31           O  
ATOM   4629  CG2 THR C 125     143.043 130.936 123.661  1.00 90.95           C  
ATOM   4630  N   HIS C 126     141.282 129.770 121.170  1.00 81.31           N  
ATOM   4631  CA  HIS C 126     141.257 130.035 119.734  1.00 81.60           C  
ATOM   4632  C   HIS C 126     140.556 128.946 118.934  1.00 82.54           C  
ATOM   4633  O   HIS C 126     140.671 128.923 117.702  1.00 86.70           O  
ATOM   4634  CB  HIS C 126     142.668 130.246 119.178  1.00 82.29           C  
ATOM   4635  CG  HIS C 126     143.484 131.222 119.965  1.00 83.78           C  
ATOM   4636  ND1 HIS C 126     144.728 130.915 120.471  1.00 86.32           N  
ATOM   4637  CD2 HIS C 126     143.232 132.499 120.337  1.00 83.94           C  
ATOM   4638  CE1 HIS C 126     145.209 131.962 121.118  1.00 84.16           C  
ATOM   4639  NE2 HIS C 126     144.320 132.936 121.052  1.00 84.73           N  
ATOM   4640  N   ILE C 127     139.835 128.044 119.589  1.00 61.09           N  
ATOM   4641  CA  ILE C 127     139.071 127.000 118.908  1.00 67.17           C  
ATOM   4642  C   ILE C 127     137.762 127.569 118.358  1.00 74.32           C  
ATOM   4643  O   ILE C 127     137.364 127.211 117.234  1.00 82.07           O  
ATOM   4644  CB  ILE C 127     138.829 125.805 119.843  1.00 69.01           C  
ATOM   4645  CG1 ILE C 127     140.163 125.186 120.257  1.00 71.49           C  
ATOM   4646  CG2 ILE C 127     137.960 124.760 119.171  1.00 75.22           C  
ATOM   4647  CD1 ILE C 127     140.047 124.186 121.384  1.00 74.81           C  
ATOM   4648  N   PRO C 128     137.052 128.439 119.090  1.00 61.96           N  
ATOM   4649  CA  PRO C 128     135.875 129.079 118.484  1.00 65.65           C  
ATOM   4650  C   PRO C 128     136.186 129.839 117.210  1.00 69.41           C  
ATOM   4651  O   PRO C 128     135.310 129.956 116.347  1.00 71.76           O  
ATOM   4652  CB  PRO C 128     135.379 130.014 119.594  1.00 69.57           C  
ATOM   4653  CG  PRO C 128     135.775 129.331 120.834  1.00 72.55           C  
ATOM   4654  CD  PRO C 128     137.108 128.704 120.540  1.00 64.57           C  
ATOM   4655  N   PHE C 129     137.402 130.366 117.059  1.00 67.08           N  
ATOM   4656  CA  PHE C 129     137.769 130.995 115.795  1.00 65.19           C  
ATOM   4657  C   PHE C 129     137.751 129.984 114.654  1.00 72.05           C  
ATOM   4658  O   PHE C 129     137.250 130.278 113.561  1.00 75.43           O  
ATOM   4659  CB  PHE C 129     139.143 131.650 115.914  1.00 65.67           C  
ATOM   4660  CG  PHE C 129     139.611 132.304 114.649  1.00 65.57           C  
ATOM   4661  CD1 PHE C 129     139.127 133.543 114.277  1.00 64.94           C  
ATOM   4662  CD2 PHE C 129     140.533 131.679 113.832  1.00 66.76           C  
ATOM   4663  CE1 PHE C 129     139.553 134.147 113.115  1.00 66.38           C  
ATOM   4664  CE2 PHE C 129     140.964 132.278 112.668  1.00 65.42           C  
ATOM   4665  CZ  PHE C 129     140.473 133.514 112.309  1.00 65.46           C  
ATOM   4666  N   LEU C 130     138.291 128.785 114.891  1.00 67.01           N  
ATOM   4667  CA  LEU C 130     138.234 127.735 113.879  1.00 62.55           C  
ATOM   4668  C   LEU C 130     136.794 127.363 113.563  1.00 65.88           C  
ATOM   4669  O   LEU C 130     136.433 127.170 112.393  1.00 67.28           O  
ATOM   4670  CB  LEU C 130     139.010 126.506 114.351  1.00 64.83           C  
ATOM   4671  CG  LEU C 130     140.534 126.584 114.312  1.00 70.68           C  
ATOM   4672  CD1 LEU C 130     141.146 125.352 114.950  1.00 68.24           C  
ATOM   4673  CD2 LEU C 130     141.019 126.743 112.884  1.00 68.13           C  
ATOM   4674  N   GLY C 131     135.956 127.253 114.596  1.00 62.59           N  
ATOM   4675  CA  GLY C 131     134.551 126.960 114.358  1.00 61.91           C  
ATOM   4676  C   GLY C 131     133.871 128.023 113.516  1.00 64.32           C  
ATOM   4677  O   GLY C 131     133.105 127.710 112.600  1.00 63.54           O  
ATOM   4678  N   THR C 132     134.151 129.293 113.809  1.00 63.63           N  
ATOM   4679  CA  THR C 132     133.572 130.389 113.040  1.00 59.85           C  
ATOM   4680  C   THR C 132     134.033 130.352 111.590  1.00 56.43           C  
ATOM   4681  O   THR C 132     133.235 130.572 110.670  1.00 61.34           O  
ATOM   4682  CB  THR C 132     133.939 131.725 113.683  1.00 65.66           C  
ATOM   4683  OG1 THR C 132     133.461 131.752 115.034  1.00 68.30           O  
ATOM   4684  CG2 THR C 132     133.321 132.877 112.913  1.00 65.48           C  
ATOM   4685  N   VAL C 133     135.321 130.081 111.365  1.00 56.15           N  
ATOM   4686  CA  VAL C 133     135.834 130.007 110.000  1.00 60.65           C  
ATOM   4687  C   VAL C 133     135.130 128.896 109.234  1.00 59.41           C  
ATOM   4688  O   VAL C 133     134.660 129.093 108.105  1.00 62.72           O  
ATOM   4689  CB  VAL C 133     137.359 129.804 110.006  1.00 61.42           C  
ATOM   4690  CG1 VAL C 133     137.859 129.532 108.600  1.00 57.77           C  
ATOM   4691  CG2 VAL C 133     138.052 131.019 110.593  1.00 62.49           C  
ATOM   4692  N   GLY C 134     135.023 127.719 109.851  1.00 63.84           N  
ATOM   4693  CA  GLY C 134     134.359 126.610 109.187  1.00 64.37           C  
ATOM   4694  C   GLY C 134     132.895 126.886 108.905  1.00 64.90           C  
ATOM   4695  O   GLY C 134     132.364 126.475 107.871  1.00 67.68           O  
ATOM   4696  N   SER C 135     132.221 127.587 109.818  1.00 59.86           N  
ATOM   4697  CA  SER C 135     130.796 127.838 109.649  1.00 59.75           C  
ATOM   4698  C   SER C 135     130.508 128.923 108.620  1.00 60.48           C  
ATOM   4699  O   SER C 135     129.486 128.853 107.929  1.00 66.78           O  
ATOM   4700  CB  SER C 135     130.167 128.215 110.990  1.00 64.28           C  
ATOM   4701  OG  SER C 135     130.714 129.423 111.487  1.00 72.60           O  
ATOM   4702  N   ILE C 136     131.377 129.925 108.498  1.00 50.91           N  
ATOM   4703  CA  ILE C 136     131.100 131.056 107.618  1.00 47.72           C  
ATOM   4704  C   ILE C 136     131.706 130.899 106.223  1.00 54.08           C  
ATOM   4705  O   ILE C 136     131.146 131.443 105.258  1.00 61.73           O  
ATOM   4706  CB  ILE C 136     131.575 132.370 108.277  1.00 49.66           C  
ATOM   4707  CG1 ILE C 136     130.699 132.693 109.487  1.00 58.67           C  
ATOM   4708  CG2 ILE C 136     131.533 133.539 107.311  1.00 51.98           C  
ATOM   4709  CD1 ILE C 136     131.108 133.953 110.216  1.00 59.70           C  
ATOM   4710  N   SER C 137     132.791 130.136 106.077  1.00 56.89           N  
ATOM   4711  CA  SER C 137     133.508 130.063 104.802  1.00 52.29           C  
ATOM   4712  C   SER C 137     132.643 129.718 103.592  1.00 47.15           C  
ATOM   4713  O   SER C 137     132.790 130.387 102.557  1.00 56.41           O  
ATOM   4714  CB  SER C 137     134.665 129.064 104.938  1.00 58.81           C  
ATOM   4715  OG  SER C 137     135.630 129.529 105.865  1.00 65.73           O  
ATOM   4716  N   PRO C 138     131.757 128.714 103.626  1.00 35.15           N  
ATOM   4717  CA  PRO C 138     131.019 128.363 102.397  1.00 43.15           C  
ATOM   4718  C   PRO C 138     130.121 129.466 101.854  1.00 53.04           C  
ATOM   4719  O   PRO C 138     129.917 129.540 100.635  1.00 55.10           O  
ATOM   4720  CB  PRO C 138     130.200 127.137 102.822  1.00 47.31           C  
ATOM   4721  CG  PRO C 138     130.900 126.600 104.010  1.00 48.91           C  
ATOM   4722  CD  PRO C 138     131.424 127.793 104.725  1.00 45.95           C  
ATOM   4723  N   TYR C 139     129.568 130.321 102.716  1.00 49.30           N  
ATOM   4724  CA  TYR C 139     128.587 131.296 102.254  1.00 40.44           C  
ATOM   4725  C   TYR C 139     129.214 132.370 101.374  1.00 48.21           C  
ATOM   4726  O   TYR C 139     128.557 132.883 100.460  1.00 60.28           O  
ATOM   4727  CB  TYR C 139     127.877 131.921 103.451  1.00 43.13           C  
ATOM   4728  CG  TYR C 139     127.023 130.931 104.206  1.00 45.63           C  
ATOM   4729  CD1 TYR C 139     125.968 130.284 103.584  1.00 43.64           C  
ATOM   4730  CD2 TYR C 139     127.276 130.637 105.534  1.00 47.21           C  
ATOM   4731  CE1 TYR C 139     125.189 129.377 104.265  1.00 41.90           C  
ATOM   4732  CE2 TYR C 139     126.500 129.731 106.223  1.00 45.83           C  
ATOM   4733  CZ  TYR C 139     125.457 129.104 105.582  1.00 43.99           C  
ATOM   4734  OH  TYR C 139     124.678 128.199 106.262  1.00 48.86           O  
ATOM   4735  N   ILE C 140     130.475 132.721 101.621  1.00 34.04           N  
ATOM   4736  CA  ILE C 140     131.152 133.672 100.746  1.00 38.52           C  
ATOM   4737  C   ILE C 140     131.332 133.079  99.353  1.00 43.32           C  
ATOM   4738  O   ILE C 140     131.154 133.767  98.338  1.00 52.07           O  
ATOM   4739  CB  ILE C 140     132.488 134.102 101.372  1.00 39.17           C  
ATOM   4740  CG1 ILE C 140     132.265 134.526 102.822  1.00 36.44           C  
ATOM   4741  CG2 ILE C 140     133.100 135.247 100.591  1.00 46.28           C  
ATOM   4742  CD1 ILE C 140     133.533 134.738 103.597  1.00 40.50           C  
ATOM   4743  N   GLY C 141     131.679 131.793  99.279  1.00 40.58           N  
ATOM   4744  CA  GLY C 141     131.726 131.126  97.989  1.00 49.85           C  
ATOM   4745  C   GLY C 141     130.369 131.069  97.315  1.00 43.99           C  
ATOM   4746  O   GLY C 141     130.267 131.177  96.091  1.00 41.95           O  
ATOM   4747  N   LEU C 142     129.308 130.901  98.105  1.00 42.52           N  
ATOM   4748  CA  LEU C 142     127.960 130.955  97.549  1.00 47.99           C  
ATOM   4749  C   LEU C 142     127.674 132.319  96.931  1.00 54.59           C  
ATOM   4750  O   LEU C 142     127.098 132.410  95.840  1.00 61.70           O  
ATOM   4751  CB  LEU C 142     126.938 130.634  98.638  1.00 47.53           C  
ATOM   4752  CG  LEU C 142     125.482 130.451  98.216  1.00 51.31           C  
ATOM   4753  CD1 LEU C 142     125.390 129.557  97.002  1.00 49.18           C  
ATOM   4754  CD2 LEU C 142     124.671 129.876  99.363  1.00 51.08           C  
ATOM   4755  N   PHE C 143     128.068 133.391  97.622  1.00 50.77           N  
ATOM   4756  CA  PHE C 143     127.883 134.737  97.083  1.00 42.54           C  
ATOM   4757  C   PHE C 143     128.656 134.920  95.783  1.00 43.12           C  
ATOM   4758  O   PHE C 143     128.134 135.485  94.809  1.00 55.51           O  
ATOM   4759  CB  PHE C 143     128.314 135.774  98.118  1.00 44.93           C  
ATOM   4760  CG  PHE C 143     128.180 137.193  97.651  1.00 51.44           C  
ATOM   4761  CD1 PHE C 143     127.091 137.591  96.897  1.00 56.20           C  
ATOM   4762  CD2 PHE C 143     129.139 138.134  97.978  1.00 48.63           C  
ATOM   4763  CE1 PHE C 143     126.970 138.898  96.469  1.00 56.01           C  
ATOM   4764  CE2 PHE C 143     129.021 139.439  97.555  1.00 48.45           C  
ATOM   4765  CZ  PHE C 143     127.938 139.822  96.800  1.00 54.76           C  
ATOM   4766  N   GLY C 144     129.899 134.442  95.746  1.00 56.14           N  
ATOM   4767  CA  GLY C 144     130.672 134.525  94.517  1.00 57.99           C  
ATOM   4768  C   GLY C 144     130.028 133.767  93.371  1.00 59.03           C  
ATOM   4769  O   GLY C 144     129.990 134.248  92.233  1.00 65.19           O  
ATOM   4770  N   THR C 145     129.508 132.572  93.656  1.00 54.34           N  
ATOM   4771  CA  THR C 145     128.853 131.780  92.620  1.00 56.86           C  
ATOM   4772  C   THR C 145     127.601 132.475  92.102  1.00 59.32           C  
ATOM   4773  O   THR C 145     127.326 132.459  90.897  1.00 62.56           O  
ATOM   4774  CB  THR C 145     128.512 130.392  93.161  1.00 64.30           C  
ATOM   4775  OG1 THR C 145     129.701 129.769  93.662  1.00 67.22           O  
ATOM   4776  CG2 THR C 145     127.918 129.522  92.064  1.00 62.89           C  
ATOM   4777  N   VAL C 146     126.827 133.086  93.000  1.00 53.73           N  
ATOM   4778  CA  VAL C 146     125.632 133.810  92.575  1.00 47.76           C  
ATOM   4779  C   VAL C 146     126.011 134.976  91.671  1.00 52.78           C  
ATOM   4780  O   VAL C 146     125.367 135.220  90.640  1.00 61.30           O  
ATOM   4781  CB  VAL C 146     124.829 134.277  93.801  1.00 51.09           C  
ATOM   4782  CG1 VAL C 146     123.713 135.214  93.377  1.00 58.80           C  
ATOM   4783  CG2 VAL C 146     124.267 133.084  94.542  1.00 48.24           C  
ATOM   4784  N   TRP C 147     127.064 135.713  92.038  1.00 57.08           N  
ATOM   4785  CA  TRP C 147     127.511 136.815  91.191  1.00 54.05           C  
ATOM   4786  C   TRP C 147     127.939 136.317  89.817  1.00 58.41           C  
ATOM   4787  O   TRP C 147     127.587 136.914  88.790  1.00 71.29           O  
ATOM   4788  CB  TRP C 147     128.655 137.570  91.862  1.00 60.47           C  
ATOM   4789  CG  TRP C 147     128.946 138.887  91.217  1.00 66.58           C  
ATOM   4790  CD1 TRP C 147     129.812 139.123  90.192  1.00 65.59           C  
ATOM   4791  CD2 TRP C 147     128.363 140.151  91.549  1.00 65.85           C  
ATOM   4792  NE1 TRP C 147     129.807 140.456  89.867  1.00 61.76           N  
ATOM   4793  CE2 TRP C 147     128.924 141.108  90.686  1.00 61.41           C  
ATOM   4794  CE3 TRP C 147     127.420 140.565  92.493  1.00 68.77           C  
ATOM   4795  CZ2 TRP C 147     128.577 142.453  90.738  1.00 66.99           C  
ATOM   4796  CZ3 TRP C 147     127.076 141.900  92.544  1.00 68.65           C  
ATOM   4797  CH2 TRP C 147     127.652 142.829  91.672  1.00 68.83           C  
ATOM   4798  N   GLY C 148     128.690 135.218  89.775  1.00 50.94           N  
ATOM   4799  CA  GLY C 148     129.103 134.678  88.490  1.00 63.09           C  
ATOM   4800  C   GLY C 148     127.929 134.248  87.630  1.00 60.11           C  
ATOM   4801  O   GLY C 148     127.895 134.516  86.425  1.00 62.21           O  
ATOM   4802  N   ILE C 149     126.950 133.579  88.236  1.00 61.58           N  
ATOM   4803  CA  ILE C 149     125.803 133.100  87.474  1.00 62.78           C  
ATOM   4804  C   ILE C 149     124.998 134.269  86.924  1.00 68.21           C  
ATOM   4805  O   ILE C 149     124.551 134.241  85.769  1.00 70.60           O  
ATOM   4806  CB  ILE C 149     124.938 132.166  88.339  1.00 66.80           C  
ATOM   4807  CG1 ILE C 149     125.655 130.834  88.555  1.00 68.95           C  
ATOM   4808  CG2 ILE C 149     123.587 131.929  87.691  1.00 68.30           C  
ATOM   4809  CD1 ILE C 149     124.997 129.952  89.584  1.00 66.63           C  
ATOM   4810  N   MET C 150     124.784 135.311  87.735  1.00 78.77           N  
ATOM   4811  CA  MET C 150     124.025 136.451  87.232  1.00 72.93           C  
ATOM   4812  C   MET C 150     124.783 137.165  86.122  1.00 72.47           C  
ATOM   4813  O   MET C 150     124.175 137.637  85.154  1.00 80.97           O  
ATOM   4814  CB  MET C 150     123.669 137.413  88.368  1.00 73.68           C  
ATOM   4815  CG  MET C 150     124.827 138.162  88.980  1.00 76.73           C  
ATOM   4816  SD  MET C 150     124.317 139.658  89.843  1.00 91.12           S  
ATOM   4817  CE  MET C 150     124.300 140.832  88.494  1.00 81.77           C  
ATOM   4818  N   HIS C 151     126.114 137.225  86.222  1.00 70.01           N
[truncated: 353,813 more chars]
