# Supplementary material for: Deciphering the molecular mechanism of the bacterial division motor TolQRA
Source: Cell Discov. 2025 Nov 4;11:87. doi: 10.1038/s41421-025-00841-w (PMC12583513; doi:10.1038/s41421-025-00841-w)
Supplement: Supplementary file 2 — PDBs [file 41421_2025_841_MOESM2_ESM.zip › TolQRA_pdbs/TolQR_SMA_C1/TolQR_C1_SMA.pdb]

REMARK   3 
REMARK   3 FILE CREATED: Sun Apr 13 20:58:12 2025
REMARK   3 
REMARK   3 RESOLUTION: 3.00  
REMARK   3 
REMARK   3 REFINEMENT.
REMARK   3   PROGRAM     : PHENIX (1.20.1_4487: phenix.real_space_refine)
REMARK   3   AUTHORS     : Adams,Afonine,Bunkoczi,Burnley,Chen,Dar,Davis,
REMARK   3               : Draizen,Echols,Gildea,Gros,Grosse-Kunstleve,Headd,
REMARK   3               : Hintze,Hung,Ioerger,Liebschner,McCoy,McKee,Moriarty,
REMARK   3               : Oeffner,Poon,Read,Richardson,Richardson,Sacchettini,
REMARK   3               : Sauter,Sobolev,Storoni,Terwilliger,Williams,Zwart
REMARK   3 
REMARK   3 SCATTERING TABLE: ELECTRON
REMARK   3 
REMARK   3 REFINEMENT TARGET: REAL-SPACE (WEIGHTED MAP SUM AT ATOM CENTERS)
REMARK   3 
REMARK   3 MODEL TO MAP FIT.
REMARK   3   CC_mask  : 0.7871
REMARK   3   CC_volume: 0.7924
REMARK   3   CC_peaks : 0.7800
REMARK   3 
REMARK   3 GEOMETRY RESTRAINTS LIBRARY: GEOSTD + MONOMER LIBRARY + CDL V1.2
REMARK   3 DEVIATIONS FROM IDEAL VALUES - RMSD. RMSZ FOR BONDS AND ANGLES.
REMARK   3   BOND      :  0.003   0.032   9141  Z= 0.191
REMARK   3   ANGLE     :  0.458   6.030  12369  Z= 0.251
REMARK   3   CHIRALITY :  0.037   0.161   1431
REMARK   3   PLANARITY :  0.003   0.033   1568
REMARK   3   DIHEDRAL  :  3.542  16.182   1227
REMARK   3   MIN NONBONDED DISTANCE : 2.319
REMARK   3 
REMARK   3 MOLPROBITY STATISTICS.
REMARK   3   ALL-ATOM CLASHSCORE : 2.37
REMARK   3   RAMACHANDRAN PLOT:
REMARK   3     OUTLIERS :  0.00 %
REMARK   3     ALLOWED  :  2.30 %
REMARK   3     FAVORED  : 97.70 %
REMARK   3   ROTAMER OUTLIERS :  0.00 %
REMARK   3   CBETA DEVIATIONS :  0.00 %
REMARK   3   PEPTIDE PLANE:
REMARK   3     CIS-PROLINE     : 0.00 %
REMARK   3     CIS-GENERAL     : 0.00 %
REMARK   3     TWISTED PROLINE : 0.00 %
REMARK   3     TWISTED GENERAL : 0.00 %
REMARK   3 
REMARK   3 RAMA-Z (RAMACHANDRAN PLOT Z-SCORE):
REMARK   3 INTERPRETATION: BAD |RAMA-Z| > 3; SUSPICIOUS 2 < |RAMA-Z| < 3; GOOD |RAMA-Z| < 2.
REMARK   3 SCORES FOR WHOLE/HELIX/SHEET/LOOP ARE SCALED INDEPENDENTLY;
REMARK   3 THEREFORE, THE VALUES ARE NOT RELATED IN A SIMPLE MANNER.
REMARK   3   WHOLE:  3.46 (0.25), RESIDUES: 1129
REMARK   3   HELIX:  2.93 (0.16), RESIDUES: 971
REMARK   3   SHEET:  NONE (NONE), RESIDUES: 0
REMARK   3   LOOP : -2.31 (0.44), RESIDUES: 158
REMARK   3 
HELIX    1   1 ILE A    6  LYS A   12  1                                   7
HELIX    2   2 LEU A   15  SER A   58  1                                  44
HELIX    3   3 LEU A   62  LYS A   72  1                                  11
HELIX    4   4 GLY A   78  ALA A   96  5                                  19
HELIX    5   5 ALA A  103  LEU A  123  1                                  21
HELIX    6   6 PRO A  128  ALA A  158  1                                  31
HELIX    7   7 LEU A  164  ALA A  221  1                                  58
HELIX    8   8 ILE B    6  LYS B   12  1                                   7
HELIX    9   9 LEU B   15  TRP B   57  1                                  43
HELIX   10  10 LEU B   62  LYS B   72  1                                  11
HELIX   11  11 GLY B   78  ARG B   95  1                                  18
HELIX   12  12 PRO B  101  LEU B  123  1                                  23
HELIX   13  13 ILE B  127  ALA B  158  1                                  32
HELIX   14  14 LEU B  164  ALA B  221  1                                  58
HELIX   15  15 ILE C    6  LEU C   11  1                                   6
HELIX   16  16 LEU C   15  SER C   58  1                                  44
HELIX   17  17 LEU C   62  GLY C   71  1                                  10
HELIX   18  18 GLY C   78  ASN C   97  5                                  20
HELIX   19  19 PRO C  101  GLU C  124  1                                  24
HELIX   20  20 ILE C  127  ALA C  158  1                                  32
HELIX   21  21 LEU C  164  ALA C  221  1                                  58
HELIX   22  22 ILE D    6  LYS D   12  1                                   7
HELIX   23  23 LEU D   15  TRP D   57  1                                  43
HELIX   24  24 LEU D   62  GLY D   71  1                                  10
HELIX   25  25 GLY D   78  ALA D   96  1                                  19
HELIX   26  26 PRO D  101  LEU D  123  1                                  23
HELIX   27  27 ILE D  127  ALA D  158  1                                  32
HELIX   28  28 LEU D  164  ALA D  221  1                                  58
HELIX   29  29 ILE E    6  LYS E   12  1                                   7
HELIX   30  30 LEU E   15  TRP E   57  1                                  43
HELIX   31  31 LEU E   62  LYS E   72  1                                  11
HELIX   32  32 GLY E   78  ALA E   96  5                                  19
HELIX   33  33 ALA E  103  LEU E  123  1                                  21
HELIX   34  34 ILE E  127  ALA E  158  1                                  32
HELIX   35  35 LEU E  164  ALA E  221  1                                  58
HELIX   36  36 VAL F   19  THR F   35  5                                  17
HELIX   37  37 VAL G   19  THR G   35  1                                  17
CRYST1  246.400  246.400  246.400  90.00  90.00  90.00 P 1
SCALE1      0.004058  0.000000  0.000000        0.00000
SCALE2      0.000000  0.004058  0.000000        0.00000
SCALE3      0.000000  0.000000  0.004058        0.00000
ATOM      1  N   ASN A   5      96.472 139.608  85.710  1.00128.78      PROA N
ATOM      2  CA  ASN A   5      97.837 139.099  85.667  1.00130.71      PROA C
ATOM      3  C   ASN A   5      98.033 137.977  86.681  1.00130.98      PROA C
ATOM      4  O   ASN A   5      97.966 136.798  86.336  1.00129.64      PROA O
ATOM      5  CB  ASN A   5      98.838 140.227  85.928  1.00131.09      PROA C
ATOM      6  CG  ASN A   5     100.278 139.762  85.831  1.00130.47      PROA C
ATOM      7  OD1 ASN A   5     101.076 139.983  86.742  1.00129.36      PROA O
ATOM      8  ND2 ASN A   5     100.618 139.114  84.723  1.00128.89      PROA N
ATOM      9  N   ILE A   6      98.277 138.356  87.938  1.00133.13      PROA N
ATOM     10  CA  ILE A   6      98.471 137.364  88.991  1.00133.65      PROA C
ATOM     11  C   ILE A   6      97.176 136.605  89.255  1.00133.31      PROA C
ATOM     12  O   ILE A   6      97.192 135.397  89.523  1.00132.00      PROA O
ATOM     13  CB  ILE A   6      99.007 138.043  90.265  1.00132.78      PROA C
ATOM     14  CG1 ILE A   6     100.378 138.668  89.997  1.00130.71      PROA C
ATOM     15  CG2 ILE A   6      99.098 137.047  91.412  1.00130.98      PROA C
ATOM     16  CD1 ILE A   6     100.872 139.560  91.115  1.00130.42      PROA C
ATOM     17  N   LEU A   7      96.036 137.297  89.185  1.00133.14      PROA N
ATOM     18  CA  LEU A   7      94.753 136.642  89.417  1.00132.10      PROA C
ATOM     19  C   LEU A   7      94.472 135.580  88.361  1.00131.21      PROA C
ATOM     20  O   LEU A   7      93.936 134.510  88.673  1.00129.90      PROA O
ATOM     21  CB  LEU A   7      93.632 137.681  89.446  1.00131.52      PROA C
ATOM     22  CG  LEU A   7      93.643 138.646  90.634  1.00131.37      PROA C
ATOM     23  CD1 LEU A   7      94.273 139.975  90.246  1.00131.67      PROA C
ATOM     24  CD2 LEU A   7      92.236 138.851  91.175  1.00130.55      PROA C
ATOM     25  N   ASP A   8      94.820 135.859  87.102  1.00131.30      PROA N
ATOM     26  CA  ASP A   8      94.635 134.867  86.049  1.00131.02      PROA C
ATOM     27  C   ASP A   8      95.485 133.628  86.303  1.00130.63      PROA C
ATOM     28  O   ASP A   8      95.018 132.497  86.124  1.00129.21      PROA O
ATOM     29  CB  ASP A   8      94.967 135.478  84.688  1.00130.92      PROA C
ATOM     30  CG  ASP A   8      94.158 136.727  84.397  1.00131.25      PROA C
ATOM     31  OD1 ASP A   8      93.081 136.894  85.008  1.00131.52      PROA O
ATOM     32  OD2 ASP A   8      94.598 137.540  83.558  1.00130.44      PROA O
ATOM     33  N   LEU A   9      96.739 133.822  86.721  1.00127.44      PROA N
ATOM     34  CA  LEU A   9      97.599 132.687  87.043  1.00125.44      PROA C
ATOM     35  C   LEU A   9      97.046 131.895  88.220  1.00125.48      PROA C
ATOM     36  O   LEU A   9      97.098 130.659  88.226  1.00125.36      PROA O
ATOM     37  CB  LEU A   9      99.018 133.171  87.339  1.00124.43      PROA C
ATOM     38  CG  LEU A   9      99.684 134.025  86.259  1.00125.81      PROA C
ATOM     39  CD1 LEU A   9     101.002 134.591  86.761  1.00123.21      PROA C
ATOM     40  CD2 LEU A   9      99.892 133.219  84.986  1.00124.90      PROA C
ATOM     41  N   PHE A  10      96.523 132.591  89.232  1.00126.44      PROA N
ATOM     42  CA  PHE A  10      95.920 131.906  90.371  1.00126.69      PROA C
ATOM     43  C   PHE A  10      94.717 131.078  89.941  1.00125.61      PROA C
ATOM     44  O   PHE A  10      94.538 129.943  90.397  1.00125.46      PROA O
ATOM     45  CB  PHE A  10      95.518 132.922  91.440  1.00125.83      PROA C
ATOM     46  CG  PHE A  10      94.741 132.329  92.581  1.00125.82      PROA C
ATOM     47  CD1 PHE A  10      95.386 131.623  93.582  1.00124.86      PROA C
ATOM     48  CD2 PHE A  10      93.366 132.480  92.654  1.00125.55      PROA C
ATOM     49  CE1 PHE A  10      94.675 131.075  94.634  1.00124.11      PROA C
ATOM     50  CE2 PHE A  10      92.649 131.934  93.703  1.00124.99      PROA C
ATOM     51  CZ  PHE A  10      93.305 131.232  94.694  1.00123.95      PROA C
ATOM     52  N   LEU A  11      93.876 131.635  89.068  1.00123.65      PROA N
ATOM     53  CA  LEU A  11      92.713 130.898  88.584  1.00124.74      PROA C
ATOM     54  C   LEU A  11      93.128 129.689  87.753  1.00125.29      PROA C
ATOM     55  O   LEU A  11      92.520 128.618  87.858  1.00123.86      PROA O
ATOM     56  CB  LEU A  11      91.806 131.823  87.774  1.00124.69      PROA C
ATOM     57  CG  LEU A  11      91.056 132.893  88.570  1.00124.83      PROA C
ATOM     58  CD1 LEU A  11      90.654 134.050  87.668  1.00124.48      PROA C
ATOM     59  CD2 LEU A  11      89.839 132.296  89.259  1.00124.12      PROA C
ATOM     60  N   LYS A  12      94.162 129.840  86.923  1.00123.62      PROA N
ATOM     61  CA  LYS A  12      94.597 128.759  86.046  1.00122.39      PROA C
ATOM     62  C   LYS A  12      95.313 127.637  86.787  1.00121.16      PROA C
ATOM     63  O   LYS A  12      95.575 126.592  86.183  1.00122.62      PROA O
ATOM     64  CB  LYS A  12      95.510 129.310  84.950  1.00122.16      PROA C
ATOM     65  CG  LYS A  12      94.780 130.074  83.857  1.00122.15      PROA C
ATOM     66  CD  LYS A  12      95.731 130.488  82.746  1.00121.71      PROA C
ATOM     67  CE  LYS A  12      95.054 131.424  81.757  1.00121.90      PROA C
ATOM     68  NZ  LYS A  12      95.296 132.854  82.092  1.00122.45      PROA N
ATOM     69  N   ALA A  13      95.637 127.823  88.064  1.00112.59      PROA N
ATOM     70  CA  ALA A  13      96.384 126.817  88.802  1.00113.58      PROA C
ATOM     71  C   ALA A  13      95.511 125.601  89.106  1.00111.09      PROA C
ATOM     72  O   ALA A  13      94.279 125.670  89.126  1.00108.92      PROA O
ATOM     73  CB  ALA A  13      96.934 127.405  90.101  1.00113.70      PROA C
ATOM     74  N   SER A  14      96.175 124.473  89.344  1.00105.15      PROA N
ATOM     75  CA  SER A  14      95.497 123.234  89.700  1.00104.20      PROA C
ATOM     76  C   SER A  14      95.117 123.268  91.180  1.00105.90      PROA C
ATOM     77  O   SER A  14      95.282 124.280  91.868  1.00109.51      PROA O
ATOM     78  CB  SER A  14      96.377 122.035  89.358  1.00105.89      PROA C
ATOM     79  OG  SER A  14      97.640 122.132  89.993  1.00107.74      PROA O
ATOM     80  N   LEU A  15      94.599 122.149  91.692  1.00 98.13      PROA N
ATOM     81  CA  LEU A  15      94.111 122.123  93.067  1.00100.30      PROA C
ATOM     82  C   LEU A  15      95.257 122.154  94.071  1.00100.25      PROA C
ATOM     83  O   LEU A  15      95.172 122.841  95.100  1.00103.39      PROA O
ATOM     84  CB  LEU A  15      93.238 120.888  93.288  1.00102.67      PROA C
ATOM     85  CG  LEU A  15      92.136 120.640  92.257  1.00103.67      PROA C
ATOM     86  CD1 LEU A  15      91.293 119.436  92.651  1.00101.54      PROA C
ATOM     87  CD2 LEU A  15      91.265 121.876  92.092  1.00101.78      PROA C
ATOM     88  N   LEU A  16      96.332 121.413  93.793  1.00 90.57      PROA N
ATOM     89  CA  LEU A  16      97.443 121.334  94.736  1.00 96.68      PROA C
ATOM     90  C   LEU A  16      98.077 122.702  94.962  1.00 96.81      PROA C
ATOM     91  O   LEU A  16      98.376 123.077  96.103  1.00 95.77      PROA O
ATOM     92  CB  LEU A  16      98.482 120.334  94.231  1.00 96.23      PROA C
ATOM     93  CG  LEU A  16      99.500 119.827  95.252  1.00 97.20      PROA C
ATOM     94  CD1 LEU A  16      98.794 119.191  96.439  1.00 95.05      PROA C
ATOM     95  CD2 LEU A  16     100.456 118.841  94.604  1.00 94.45      PROA C
ATOM     96  N   VAL A  17      98.277 123.466  93.886  1.00 92.36      PROA N
ATOM     97  CA  VAL A  17      98.889 124.785  94.012  1.00 90.90      PROA C
ATOM     98  C   VAL A  17      97.976 125.728  94.788  1.00 93.78      PROA C
ATOM     99  O   VAL A  17      98.439 126.529  95.612  1.00 96.99      PROA O
ATOM    100  CB  VAL A  17      99.240 125.343  92.621  1.00 90.75      PROA C
ATOM    101  CG1 VAL A  17     100.069 126.609  92.751  1.00 93.97      PROA C
ATOM    102  CG2 VAL A  17      99.988 124.298  91.815  1.00 92.00      PROA C
ATOM    103  N   LYS A  18      96.667 125.648  94.545  1.00 91.78      PROA N
ATOM    104  CA  LYS A  18      95.738 126.499  95.280  1.00 92.74      PROA C
ATOM    105  C   LYS A  18      95.769 126.188  96.771  1.00 95.84      PROA C
ATOM    106  O   LYS A  18      95.806 127.103  97.607  1.00 99.44      PROA O
ATOM    107  CB  LYS A  18      94.327 126.333  94.720  1.00 91.72      PROA C
ATOM    108  CG  LYS A  18      94.102 127.056  93.405  1.00 95.40      PROA C
ATOM    109  CD  LYS A  18      92.661 126.927  92.942  1.00 97.52      PROA C
ATOM    110  CE  LYS A  18      92.297 125.477  92.668  1.00 98.80      PROA C
ATOM    111  NZ  LYS A  18      91.025 125.358  91.904  1.00 96.60      PROA N
ATOM    112  N   LEU A  19      95.776 124.901  97.125  1.00 91.46      PROA N
ATOM    113  CA  LEU A  19      95.842 124.524  98.534  1.00 94.32      PROA C
ATOM    114  C   LEU A  19      97.147 124.993  99.167  1.00 95.20      PROA C
ATOM    115  O   LEU A  19      97.160 125.518 100.293  1.00 96.34      PROA O
ATOM    116  CB  LEU A  19      95.685 123.009  98.672  1.00 92.47      PROA C
ATOM    117  CG  LEU A  19      95.633 122.441 100.090  1.00 92.45      PROA C
ATOM    118  CD1 LEU A  19      94.372 122.897 100.807  1.00 90.63      PROA C
ATOM    119  CD2 LEU A  19      95.720 120.923 100.063  1.00 91.25      PROA C
ATOM    120  N   ILE A  20      98.261 124.822  98.448  1.00 85.72      PROA N
ATOM    121  CA  ILE A  20      99.561 125.147  99.015  1.00 84.32      PROA C
ATOM    122  C   ILE A  20      99.759 126.656  99.112  1.00 84.63      PROA C
ATOM    123  O   ILE A  20     100.599 127.118  99.893  1.00 86.92      PROA O
ATOM    124  CB  ILE A  20     100.670 124.466  98.187  1.00 86.10      PROA C
ATOM    125  CG1 ILE A  20     102.003 124.513  98.915  1.00 86.05      PROA C
ATOM    126  CG2 ILE A  20     100.867 125.167  96.874  1.00 86.59      PROA C
ATOM    127  CD1 ILE A  20     103.043 123.592  98.314  1.00 85.40      PROA C
ATOM    128  N   MET A  21      98.999 127.444  98.346  1.00 78.06      PROA N
ATOM    129  CA  MET A  21      99.019 128.892  98.538  1.00 80.68      PROA C
ATOM    130  C   MET A  21      98.125 129.322  99.698  1.00 85.15      PROA C
ATOM    131  O   MET A  21      98.491 130.222 100.473  1.00 87.20      PROA O
ATOM    132  CB  MET A  21      98.595 129.604  97.254  1.00 78.38      PROA C
ATOM    133  CG  MET A  21      99.641 129.582  96.154  1.00 80.64      PROA C
ATOM    134  SD  MET A  21      99.115 130.481  94.683  1.00 91.11      PROA S
ATOM    135  CE  MET A  21      97.973 129.308  93.962  1.00 87.31      PROA C
ATOM    136  N   LEU A  22      96.948 128.702  99.827  1.00 79.04      PROA N
ATOM    137  CA  LEU A  22      96.051 129.057 100.923  1.00 78.23      PROA C
ATOM    138  C   LEU A  22      96.679 128.760 102.279  1.00 80.11      PROA C
ATOM    139  O   LEU A  22      96.481 129.525 103.237  1.00 84.53      PROA O
ATOM    140  CB  LEU A  22      94.720 128.323 100.777  1.00 77.84      PROA C
ATOM    141  CG  LEU A  22      93.593 129.089 100.079  1.00 82.13      PROA C
ATOM    142  CD1 LEU A  22      93.174 130.292 100.909  1.00 82.24      PROA C
ATOM    143  CD2 LEU A  22      93.994 129.522  98.678  1.00 83.22      PROA C
ATOM    144  N   ILE A  23      97.443 127.668 102.376  1.00 74.76      PROA N
ATOM    145  CA  ILE A  23      98.123 127.352 103.631  1.00 74.32      PROA C
ATOM    146  C   ILE A  23      99.042 128.499 104.045  1.00 76.88      PROA C
ATOM    147  O   ILE A  23      99.033 128.947 105.201  1.00 79.09      PROA O
ATOM    148  CB  ILE A  23      98.899 126.030 103.500  1.00 78.56      PROA C
ATOM    149  CG1 ILE A  23      97.931 124.851 103.400  1.00 80.82      PROA C
ATOM    150  CG2 ILE A  23      99.841 125.846 104.676  1.00 75.95      PROA C
ATOM    151  CD1 ILE A  23      98.595 123.551 103.003  1.00 79.00      PROA C
ATOM    152  N   LEU A  24      99.842 129.000 103.100  1.00 69.62      PROA N
ATOM    153  CA  LEU A  24     100.790 130.066 103.413  1.00 65.53      PROA C
ATOM    154  C   LEU A  24     100.076 131.366 103.763  1.00 68.30      PROA C
ATOM    155  O   LEU A  24     100.520 132.105 104.653  1.00 76.59      PROA O
ATOM    156  CB  LEU A  24     101.747 130.273 102.243  1.00 60.05      PROA C
ATOM    157  CG  LEU A  24     102.557 129.047 101.822  1.00 65.14      PROA C
ATOM    158  CD1 LEU A  24     103.404 129.358 100.604  1.00 66.73      PROA C
ATOM    159  CD2 LEU A  24     103.427 128.567 102.964  1.00 65.36      PROA C
ATOM    160  N   ILE A  25      98.974 131.669 103.072  1.00 61.79      PROA N
ATOM    161  CA  ILE A  25      98.222 132.880 103.405  1.00 62.54      PROA C
ATOM    162  C   ILE A  25      97.704 132.810 104.839  1.00 64.59      PROA C
ATOM    163  O   ILE A  25      97.812 133.781 105.610  1.00 69.59      PROA O
ATOM    164  CB  ILE A  25      97.081 133.098 102.396  1.00 66.98      PROA C
ATOM    165  CG1 ILE A  25      97.645 133.291 100.990  1.00 70.06      PROA C
ATOM    166  CG2 ILE A  25      96.245 134.300 102.794  1.00 68.04      PROA C
ATOM    167  CD1 ILE A  25      98.523 134.512 100.850  1.00 67.69      PROA C
ATOM    168  N   GLY A  26      97.140 131.661 105.223  1.00 63.72      PROA N
ATOM    169  CA  GLY A  26      96.684 131.502 106.595  1.00 64.14      PROA C
ATOM    170  C   GLY A  26      97.811 131.628 107.603  1.00 63.50      PROA C
ATOM    171  O   GLY A  26      97.646 132.243 108.666  1.00 69.52      PROA O
ATOM    172  N   PHE A  27      98.972 131.049 107.284  1.00 60.59      PROA N
ATOM    173  CA  PHE A  27     100.126 131.170 108.169  1.00 64.11      PROA C
ATOM    174  C   PHE A  27     100.508 132.630 108.385  1.00 69.15      PROA C
ATOM    175  O   PHE A  27     100.774 133.053 109.520  1.00 71.28      PROA O
ATOM    176  CB  PHE A  27     101.309 130.395 107.591  1.00 66.51      PROA C
ATOM    177  CG  PHE A  27     101.325 128.942 107.959  1.00 71.42      PROA C
ATOM    178  CD1 PHE A  27     100.245 128.361 108.600  1.00 71.90      PROA C
ATOM    179  CD2 PHE A  27     102.423 128.154 107.661  1.00 69.50      PROA C
ATOM    180  CE1 PHE A  27     100.263 127.021 108.938  1.00 72.95      PROA C
ATOM    181  CE2 PHE A  27     102.447 126.817 107.994  1.00 70.01      PROA C
ATOM    182  CZ  PHE A  27     101.365 126.249 108.634  1.00 73.22      PROA C
ATOM    183  N   SER A  28     100.538 133.414 107.305  1.00 61.41      PROA N
ATOM    184  CA  SER A  28     100.900 134.824 107.424  1.00 58.93      PROA C
ATOM    185  C   SER A  28      99.905 135.583 108.294  1.00 58.65      PROA C
ATOM    186  O   SER A  28     100.300 136.397 109.146  1.00 64.17      PROA O
ATOM    187  CB  SER A  28     100.990 135.459 106.039  1.00 60.82      PROA C
ATOM    188  OG  SER A  28     101.364 136.822 106.127  1.00 65.22      PROA O
ATOM    189  N   ILE A  29      98.608 135.329 108.096  1.00 58.14      PROA N
ATOM    190  CA  ILE A  29      97.600 136.021 108.900  1.00 57.75      PROA C
ATOM    191  C   ILE A  29      97.777 135.695 110.380  1.00 62.51      PROA C
ATOM    192  O   ILE A  29      97.746 136.591 111.242  1.00 69.17      PROA O
ATOM    193  CB  ILE A  29      96.185 135.670 108.407  1.00 59.98      PROA C
ATOM    194  CG1 ILE A  29      95.920 136.315 107.047  1.00 61.81      PROA C
ATOM    195  CG2 ILE A  29      95.141 136.123 109.411  1.00 62.12      PROA C
ATOM    196  CD1 ILE A  29      94.651 135.836 106.382  1.00 63.35      PROA C
ATOM    197  N   ALA A  30      97.982 134.413 110.696  1.00 60.25      PROA N
ATOM    198  CA  ALA A  30      98.165 134.021 112.091  1.00 61.19      PROA C
ATOM    199  C   ALA A  30      99.394 134.687 112.701  1.00 65.17      PROA C
ATOM    200  O   ALA A  30      99.352 135.158 113.848  1.00 66.28      PROA O
ATOM    201  CB  ALA A  30      98.270 132.501 112.200  1.00 65.62      PROA C
ATOM    202  N   SER A  31     100.499 134.733 111.951  1.00 64.92      PROA N
ATOM    203  CA  SER A  31     101.715 135.350 112.473  1.00 62.59      PROA C
ATOM    204  C   SER A  31     101.499 136.826 112.789  1.00 62.72      PROA C
ATOM    205  O   SER A  31     101.915 137.312 113.854  1.00 66.64      PROA O
ATOM    206  CB  SER A  31     102.858 135.180 111.474  1.00 59.56      PROA C
ATOM    207  OG  SER A  31     102.569 135.842 110.257  1.00 66.41      PROA O
ATOM    208  N   TRP A  32     100.848 137.554 111.878  1.00 54.47      PROA N
ATOM    209  CA  TRP A  32     100.611 138.974 112.125  1.00 52.08      PROA C
ATOM    210  C   TRP A  32      99.732 139.183 113.352  1.00 58.50      PROA C
ATOM    211  O   TRP A  32      99.996 140.075 114.177  1.00 64.38      PROA O
ATOM    212  CB  TRP A  32      99.984 139.626 110.895  1.00 57.42      PROA C
ATOM    213  CG  TRP A  32     100.993 140.192 109.951  1.00 64.96      PROA C
ATOM    214  CD1 TRP A  32     101.290 139.738 108.701  1.00 62.86      PROA C
ATOM    215  CD2 TRP A  32     101.845 141.318 110.183  1.00 65.10      PROA C
ATOM    216  NE1 TRP A  32     102.274 140.513 108.139  1.00 60.72      PROA N
ATOM    217  CE2 TRP A  32     102.631 141.490 109.029  1.00 61.80      PROA C
ATOM    218  CE3 TRP A  32     102.019 142.198 111.255  1.00 64.85      PROA C
ATOM    219  CZ2 TRP A  32     103.576 142.505 108.916  1.00 61.98      PROA C
ATOM    220  CZ3 TRP A  32     102.956 143.204 111.140  1.00 63.44      PROA C
ATOM    221  CH2 TRP A  32     103.723 143.350 109.981  1.00 64.80      PROA C
ATOM    222  N   ALA A  33      98.688 138.361 113.498  1.00 59.82      PROA N
ATOM    223  CA  ALA A  33      97.823 138.485 114.667  1.00 56.01      PROA C
ATOM    224  C   ALA A  33      98.600 138.254 115.958  1.00 56.87      PROA C
ATOM    225  O   ALA A  33      98.427 138.992 116.939  1.00 61.14      PROA O
ATOM    226  CB  ALA A  33      96.653 137.509 114.560  1.00 59.60      PROA C
ATOM    227  N   ILE A  34      99.468 137.239 115.973  1.00 54.80      PROA N
ATOM    228  CA  ILE A  34     100.241 136.944 117.179  1.00 53.76      PROA C
ATOM    229  C   ILE A  34     101.154 138.112 117.534  1.00 56.91      PROA C
ATOM    230  O   ILE A  34     101.267 138.498 118.708  1.00 60.64      PROA O
ATOM    231  CB  ILE A  34     101.036 135.639 117.001  1.00 55.89      PROA C
ATOM    232  CG1 ILE A  34     100.090 134.441 116.956  1.00 57.12      PROA C
ATOM    233  CG2 ILE A  34     102.041 135.468 118.123  1.00 57.27      PROA C
ATOM    234  CD1 ILE A  34     100.773 133.147 116.600  1.00 56.36      PROA C
ATOM    235  N   ILE A  35     101.827 138.688 116.533  1.00 56.39      PROA N
ATOM    236  CA  ILE A  35     102.726 139.814 116.796  1.00 51.67      PROA C
ATOM    237  C   ILE A  35     101.959 140.974 117.420  1.00 53.24      PROA C
ATOM    238  O   ILE A  35     102.373 141.553 118.444  1.00 60.27      PROA O
ATOM    239  CB  ILE A  35     103.431 140.251 115.500  1.00 54.44      PROA C
ATOM    240  CG1 ILE A  35     104.313 139.129 114.958  1.00 57.39      PROA C
ATOM    241  CG2 ILE A  35     104.252 141.503 115.738  1.00 57.00      PROA C
ATOM    242  CD  ILE A  35     104.793 139.377 113.549  1.00 54.77      PROA C
ATOM    243  N   ILE A  36     100.827 141.333 116.804  1.00 52.30      PROA N
ATOM    244  CA  ILE A  36     100.047 142.466 117.289  1.00 50.92      PROA C
ATOM    245  C   ILE A  36      99.567 142.217 118.713  1.00 57.60      PROA C
ATOM    246  O   ILE A  36      99.571 143.126 119.551  1.00 57.74      PROA O
ATOM    247  CB  ILE A  36      98.874 142.760 116.337  1.00 52.93      PROA C
ATOM    248  CG1 ILE A  36      99.396 143.166 114.959  1.00 59.42      PROA C
ATOM    249  CG2 ILE A  36      97.991 143.858 116.899  1.00 54.45      PROA C
ATOM    250  CD1 ILE A  36      98.324 143.222 113.895  1.00 60.13      PROA C
ATOM    251  N   GLN A  37      99.146 140.985 119.014  1.00 63.40      PROA N
ATOM    252  CA  GLN A  37      98.694 140.686 120.369  1.00 58.56      PROA C
ATOM    253  C   GLN A  37      99.826 140.800 121.385  1.00 60.10      PROA C
ATOM    254  O   GLN A  37      99.634 141.353 122.473  1.00 64.69      PROA O
ATOM    255  CB  GLN A  37      98.075 139.291 120.423  1.00 60.63      PROA C
ATOM    256  CG  GLN A  37      97.485 138.934 121.777  1.00 62.76      PROA C
ATOM    257  CD  GLN A  37      96.698 137.641 121.748  1.00 67.51      PROA C
ATOM    258  OE1 GLN A  37      96.522 137.032 120.693  1.00 68.15      PROA O
ATOM    259  NE2 GLN A  37      96.221 137.213 122.911  1.00 64.83      PROA N
ATOM    260  N   ARG A  38     101.013 140.285 121.054  1.00 53.67      PROA N
ATOM    261  CA  ARG A  38     102.060 140.151 122.065  1.00 47.69      PROA C
ATOM    262  C   ARG A  38     102.753 141.476 122.385  1.00 55.17      PROA C
ATOM    263  O   ARG A  38     103.211 141.677 123.528  1.00 61.59      PROA O
ATOM    264  CB  ARG A  38     103.085 139.115 121.603  1.00 51.41      PROA C
ATOM    265  CG  ARG A  38     104.122 138.753 122.642  1.00 58.47      PROA C
ATOM    266  CD  ARG A  38     103.454 138.183 123.881  1.00 59.32      PROA C
ATOM    267  NE  ARG A  38     102.609 137.038 123.563  1.00 60.53      PROA N
ATOM    268  CZ  ARG A  38     101.705 136.523 124.385  1.00 58.51      PROA C
ATOM    269  NH1 ARG A  38     101.495 137.031 125.588  1.00 56.92      PROA N
ATOM    270  NH2 ARG A  38     100.991 135.474 123.990  1.00 55.71      PROA N
ATOM    271  N   THR A  39     102.849 142.379 121.401  1.00 54.21      PROA N
ATOM    272  CA  THR A  39     103.603 143.616 121.616  1.00 47.31      PROA C
ATOM    273  C   THR A  39     103.038 144.434 122.778  1.00 53.82      PROA C
ATOM    274  O   THR A  39     103.790 144.923 123.636  1.00 61.85      PROA O
ATOM    275  CB  THR A  39     103.620 144.447 120.334  1.00 52.05      PROA C
ATOM    276  OG1 THR A  39     104.418 143.785 119.346  1.00 53.72      PROA O
ATOM    277  CG2 THR A  39     104.201 145.822 120.599  1.00 55.24      PROA C
ATOM    278  N   ARG A  40     101.713 144.598 122.817  1.00 55.46      PROA N
ATOM    279  CA  ARG A  40     101.094 145.434 123.843  1.00 53.82      PROA C
ATOM    280  C   ARG A  40     101.320 144.866 125.238  1.00 58.23      PROA C
ATOM    281  O   ARG A  40     101.591 145.614 126.189  1.00 63.05      PROA O
ATOM    282  CB  ARG A  40      99.599 145.580 123.565  1.00 55.52      PROA C
ATOM    283  CG  ARG A  40      99.272 146.431 122.351  1.00 61.55      PROA C
ATOM    284  CD  ARG A  40      97.778 146.434 122.067  1.00 64.38      PROA C
ATOM    285  NE  ARG A  40      97.202 145.097 122.153  1.00 68.16      PROA N
ATOM    286  CZ  ARG A  40      96.024 144.755 121.648  1.00 66.85      PROA C
ATOM    287  NH1 ARG A  40      95.265 145.631 121.011  1.00 64.24      PROA N
ATOM    288  NH2 ARG A  40      95.598 143.503 121.786  1.00 64.73      PROA N
ATOM    289  N   ILE A  41     101.204 143.544 125.381  1.00 54.84      PROA N
ATOM    290  CA  ILE A  41     101.432 142.909 126.674  1.00 52.30      PROA C
ATOM    291  C   ILE A  41     102.855 143.164 127.146  1.00 56.55      PROA C
ATOM    292  O   ILE A  41     103.086 143.516 128.313  1.00 57.04      PROA O
ATOM    293  CB  ILE A  41     101.129 141.402 126.589  1.00 51.55      PROA C
ATOM    294  CG1 ILE A  41      99.631 141.165 126.415  1.00 52.99      PROA C
ATOM    295  CG2 ILE A  41     101.635 140.684 127.828  1.00 53.21      PROA C
ATOM    296  CD1 ILE A  41      99.278 139.728 126.121  1.00 55.71      PROA C
ATOM    297  N   LEU A  42     103.834 143.000 126.248  1.00 54.87      PROA N
ATOM    298  CA  LEU A  42     105.219 143.222 126.661  1.00 47.21      PROA C
ATOM    299  C   LEU A  42     105.450 144.673 127.082  1.00 52.54      PROA C
ATOM    300  O   LEU A  42     106.121 144.939 128.094  1.00 55.82      PROA O
ATOM    301  CB  LEU A  42     106.175 142.815 125.542  1.00 47.18      PROA C
ATOM    302  CG  LEU A  42     106.365 141.304 125.399  1.00 48.82      PROA C
ATOM    303  CD1 LEU A  42     107.126 140.969 124.133  1.00 53.26      PROA C
ATOM    304  CD2 LEU A  42     107.070 140.740 126.615  1.00 49.20      PROA C
ATOM    305  N   ASN A  43     104.884 145.625 126.334  1.00 50.28      PROA N
ATOM    306  CA  ASN A  43     105.057 147.036 126.680  1.00 50.75      PROA C
ATOM    307  C   ASN A  43     104.461 147.350 128.050  1.00 54.72      PROA C
ATOM    308  O   ASN A  43     105.084 148.037 128.877  1.00 63.10      PROA O
ATOM    309  CB  ASN A  43     104.419 147.916 125.606  1.00 52.48      PROA C
ATOM    310  CG  ASN A  43     105.431 148.467 124.627  1.00 58.53      PROA C
ATOM    311  OD1 ASN A  43     106.531 148.863 125.010  1.00 63.02      PROA O
ATOM    312  ND2 ASN A  43     105.063 148.499 123.353  1.00 57.82      PROA N
ATOM    313  N   ALA A  44     103.247 146.854 128.306  1.00 51.04      PROA N
ATOM    314  CA  ALA A  44     102.602 147.110 129.589  1.00 52.44      PROA C
ATOM    315  C   ALA A  44     103.400 146.509 130.738  1.00 53.24      PROA C
ATOM    316  O   ALA A  44     103.544 147.132 131.800  1.00 57.60      PROA O
ATOM    317  CB  ALA A  44     101.176 146.561 129.580  1.00 56.37      PROA C
ATOM    318  N   ALA A  45     103.928 145.296 130.545  1.00 56.45      PROA N
ATOM    319  CA  ALA A  45     104.736 144.678 131.589  1.00 57.46      PROA C
ATOM    320  C   ALA A  45     105.971 145.514 131.897  1.00 61.10      PROA C
ATOM    321  O   ALA A  45     106.314 145.720 133.070  1.00 65.77      PROA O
ATOM    322  CB  ALA A  45     105.136 143.263 131.177  1.00 59.23      PROA C
ATOM    323  N   ALA A  46     106.648 146.011 130.858  1.00 53.94      PROA N
ATOM    324  CA  ALA A  46     107.841 146.825 131.085  1.00 51.83      PROA C
ATOM    325  C   ALA A  46     107.508 148.087 131.875  1.00 53.00      PROA C
ATOM    326  O   ALA A  46     108.210 148.444 132.836  1.00 58.50      PROA O
ATOM    327  CB  ALA A  46     108.494 147.180 129.750  1.00 52.36      PROA C
ATOM    328  N   ARG A  47     106.429 148.773 131.487  1.00 58.84      PROA N
ATOM    329  CA  ARG A  47     106.065 150.006 132.182  1.00 55.25      PROA C
ATOM    330  C   ARG A  47     105.719 149.742 133.643  1.00 58.39      PROA C
ATOM    331  O   ARG A  47     106.149 150.486 134.538  1.00 66.07      PROA O
ATOM    332  CB  ARG A  47     104.900 150.688 131.468  1.00 59.91      PROA C
ATOM    333  CG  ARG A  47     105.328 151.689 130.410  1.00 66.15      PROA C
ATOM    334  CD  ARG A  47     104.142 152.167 129.590  1.00 66.01      PROA C
ATOM    335  NE  ARG A  47     104.380 153.480 129.001  1.00 69.72      PROA N
ATOM    336  CZ  ARG A  47     105.063 153.688 127.884  1.00 70.37      PROA C
ATOM    337  NH1 ARG A  47     105.594 152.687 127.201  1.00 66.57      PROA N
ATOM    338  NH2 ARG A  47     105.219 154.932 127.441  1.00 66.16      PROA N
ATOM    339  N   GLU A  48     104.949 148.682 133.908  1.00 60.24      PROA N
ATOM    340  CA  GLU A  48     104.582 148.371 135.287  1.00 59.76      PROA C
ATOM    341  C   GLU A  48     105.810 148.034 136.123  1.00 59.06      PROA C
ATOM    342  O   GLU A  48     105.914 148.451 137.285  1.00 62.35      PROA O
ATOM    343  CB  GLU A  48     103.577 147.220 135.316  1.00 65.47      PROA C
ATOM    344  CG  GLU A  48     102.924 146.991 136.671  1.00 66.33      PROA C
ATOM    345  CD  GLU A  48     103.718 146.048 137.555  1.00 70.09      PROA C
ATOM    346  OE1 GLU A  48     104.429 145.178 137.010  1.00 69.02      PROA O
ATOM    347  OE2 GLU A  48     103.630 146.176 138.794  1.00 70.51      PROA O
ATOM    348  N   ALA A  49     106.750 147.276 135.550  1.00 61.49      PROA N
ATOM    349  CA  ALA A  49     107.961 146.926 136.285  1.00 62.30      PROA C
ATOM    350  C   ALA A  49     108.753 148.170 136.662  1.00 63.94      PROA C
ATOM    351  O   ALA A  49     109.204 148.310 137.808  1.00 65.77      PROA O
ATOM    352  CB  ALA A  49     108.820 145.972 135.456  1.00 64.17      PROA C
ATOM    353  N   GLU A  50     108.922 149.096 135.713  1.00 68.04      PROA N
ATOM    354  CA  GLU A  50     109.666 150.316 136.022  1.00 63.92      PROA C
ATOM    355  C   GLU A  50     108.972 151.130 137.109  1.00 62.11      PROA C
ATOM    356  O   GLU A  50     109.623 151.624 138.045  1.00 64.15      PROA O
ATOM    357  CB  GLU A  50     109.847 151.157 134.759  1.00 65.82      PROA C
ATOM    358  CG  GLU A  50     110.780 150.541 133.730  1.00 71.87      PROA C
ATOM    359  CD  GLU A  50     110.944 151.411 132.499  1.00 75.66      PROA C
ATOM    360  OE1 GLU A  50     110.232 152.432 132.392  1.00 73.40      PROA O
ATOM    361  OE2 GLU A  50     111.785 151.075 131.639  1.00 70.50      PROA O
ATOM    362  N   ALA A  51     107.646 151.268 137.011  1.00 63.78      PROA N
ATOM    363  CA  ALA A  51     106.913 152.048 138.002  1.00 61.53      PROA C
ATOM    364  C   ALA A  51     107.062 151.448 139.395  1.00 61.14      PROA C
ATOM    365  O   ALA A  51     107.307 152.168 140.373  1.00 65.58      PROA O
ATOM    366  CB  ALA A  51     105.438 152.141 137.610  1.00 64.66      PROA C
ATOM    367  N   PHE A  52     106.935 150.123 139.505  1.00 65.22      PROA N
ATOM    368  CA  PHE A  52     107.037 149.509 140.824  1.00 64.93      PROA C
ATOM    369  C   PHE A  52     108.454 149.590 141.375  1.00 64.25      PROA C
ATOM    370  O   PHE A  52     108.638 149.737 142.586  1.00 64.00      PROA O
ATOM    371  CB  PHE A  52     106.577 148.056 140.802  1.00 65.45      PROA C
ATOM    372  CG  PHE A  52     106.805 147.350 142.106  1.00 64.05      PROA C
ATOM    373  CD1 PHE A  52     106.245 147.835 143.273  1.00 61.54      PROA C
ATOM    374  CD2 PHE A  52     107.607 146.228 142.175  1.00 63.54      PROA C
ATOM    375  CE1 PHE A  52     106.461 147.202 144.478  1.00 59.84      PROA C
ATOM    376  CE2 PHE A  52     107.825 145.592 143.378  1.00 63.93      PROA C
ATOM    377  CZ  PHE A  52     107.250 146.081 144.530  1.00 61.60      PROA C
ATOM    378  N   GLU A  53     109.471 149.464 140.517  1.00 68.58      PROA N
ATOM    379  CA  GLU A  53     110.838 149.604 141.011  1.00 67.57      PROA C
ATOM    380  C   GLU A  53     111.067 150.994 141.590  1.00 67.22      PROA C
ATOM    381  O   GLU A  53     111.653 151.140 142.674  1.00 68.02      PROA O
ATOM    382  CB  GLU A  53     111.841 149.312 139.896  1.00 70.97      PROA C
ATOM    383  CG  GLU A  53     111.887 147.857 139.465  1.00 73.22      PROA C
ATOM    384  CD  GLU A  53     112.393 146.940 140.561  1.00 78.89      PROA C
ATOM    385  OE1 GLU A  53     113.240 147.383 141.366  1.00 77.76      PROA O
ATOM    386  OE2 GLU A  53     111.943 145.776 140.619  1.00 80.36      PROA O
ATOM    387  N   ASP A  54     110.592 152.028 140.888  1.00 68.82      PROA N
ATOM    388  CA  ASP A  54     110.719 153.382 141.420  1.00 65.59      PROA C
ATOM    389  C   ASP A  54     109.982 153.524 142.748  1.00 63.05      PROA C
ATOM    390  O   ASP A  54     110.509 154.110 143.702  1.00 59.25      PROA O
ATOM    391  CB  ASP A  54     110.198 154.398 140.404  1.00 66.64      PROA C
ATOM    392  CG  ASP A  54     111.171 154.633 139.266  1.00 71.05      PROA C
ATOM    393  OD1 ASP A  54     112.384 154.762 139.536  1.00 70.90      PROA O
ATOM    394  OD2 ASP A  54     110.723 154.691 138.102  1.00 72.63      PROA O
ATOM    395  N   LYS A  55     108.765 152.977 142.834  1.00 70.40      PROA N
ATOM    396  CA  LYS A  55     108.000 153.087 144.073  1.00 66.74      PROA C
ATOM    397  C   LYS A  55     108.702 152.381 145.228  1.00 69.24      PROA C
ATOM    398  O   LYS A  55     108.739 152.897 146.350  1.00 70.85      PROA O
ATOM    399  CB  LYS A  55     106.595 152.522 143.877  1.00 68.97      PROA C
ATOM    400  CG  LYS A  55     105.713 152.622 145.110  1.00 69.79      PROA C
ATOM    401  CD  LYS A  55     105.485 154.069 145.507  1.00 71.74      PROA C
ATOM    402  CE  LYS A  55     104.657 154.802 144.465  1.00 72.64      PROA C
ATOM    403  NZ  LYS A  55     103.256 154.301 144.418  1.00 70.51      PROA N
ATOM    404  N   PHE A  56     109.259 151.194 144.974  1.00 73.19      PROA N
ATOM    405  CA  PHE A  56     109.940 150.448 146.028  1.00 67.26      PROA C
ATOM    406  C   PHE A  56     111.182 151.178 146.511  1.00 65.10      PROA C
ATOM    407  O   PHE A  56     111.461 151.212 147.715  1.00 58.40      PROA O
ATOM    408  CB  PHE A  56     110.308 149.049 145.536  1.00 66.86      PROA C
ATOM    409  CG  PHE A  56     110.975 148.196 146.579  1.00 64.82      PROA C
ATOM    410  CD1 PHE A  56     110.411 148.044 147.831  1.00 64.29      PROA C
ATOM    411  CD2 PHE A  56     112.161 147.541 146.304  1.00 69.11      PROA C
ATOM    412  CE1 PHE A  56     111.020 147.257 148.787  1.00 64.64      PROA C
ATOM    413  CE2 PHE A  56     112.773 146.753 147.258  1.00 66.72      PROA C
ATOM    414  CZ  PHE A  56     112.201 146.611 148.500  1.00 60.39      PROA C
ATOM    415  N   TRP A  57     111.947 151.766 145.593  1.00 76.17      PROA N
ATOM    416  CA  TRP A  57     113.144 152.484 146.012  1.00 68.32      PROA C
ATOM    417  C   TRP A  57     112.857 153.912 146.461  1.00 70.81      PROA C
ATOM    418  O   TRP A  57     113.797 154.624 146.830  1.00 70.29      PROA O
ATOM    419  CB  TRP A  57     114.182 152.490 144.888  1.00 71.58      PROA C
ATOM    420  CG  TRP A  57     114.913 151.188 144.748  1.00 69.71      PROA C
ATOM    421  CD1 TRP A  57     115.008 150.421 143.626  1.00 72.07      PROA C
ATOM    422  CD2 TRP A  57     115.652 150.502 145.766  1.00 66.66      PROA C
ATOM    423  NE1 TRP A  57     115.756 149.300 143.879  1.00 72.73      PROA N
ATOM    424  CE2 TRP A  57     116.165 149.326 145.186  1.00 69.98      PROA C
ATOM    425  CE3 TRP A  57     115.931 150.767 147.109  1.00 69.76      PROA C
ATOM    426  CZ2 TRP A  57     116.937 148.418 145.903  1.00 70.19      PROA C
ATOM    427  CZ3 TRP A  57     116.698 149.863 147.818  1.00 69.61      PROA C
ATOM    428  CH2 TRP A  57     117.193 148.704 147.214  1.00 67.40      PROA C
ATOM    429  N   SER A  58     111.592 154.344 146.438  1.00 76.63      PROA N
ATOM    430  CA  SER A  58     111.258 155.692 146.892  1.00 72.40      PROA C
ATOM    431  C   SER A  58     111.661 155.915 148.346  1.00 71.00      PROA C
ATOM    432  O   SER A  58     112.204 156.972 148.689  1.00 72.16      PROA O
ATOM    433  CB  SER A  58     109.763 155.953 146.708  1.00 72.35      PROA C
ATOM    434  OG  SER A  58     109.007 155.305 147.715  1.00 77.96      PROA O
ATOM    435  N   GLY A  59     111.407 154.940 149.216  1.00 78.41      PROA N
ATOM    436  CA  GLY A  59     111.803 155.075 150.606  1.00 79.05      PROA C
ATOM    437  C   GLY A  59     110.674 155.057 151.618  1.00 77.85      PROA C
ATOM    438  O   GLY A  59     110.762 155.709 152.662  1.00 74.13      PROA O
ATOM    439  N   ILE A  60     109.610 154.317 151.325  1.00 76.87      PROA N
ATOM    440  CA  ILE A  60     108.487 154.152 152.240  1.00 72.15      PROA C
ATOM    441  C   ILE A  60     108.677 152.850 153.006  1.00 76.06      PROA C
ATOM    442  O   ILE A  60     109.355 151.926 152.541  1.00 78.75      PROA O
ATOM    443  CB  ILE A  60     107.146 154.173 151.474  1.00 72.90      PROA C
ATOM    444  CG1 ILE A  60     107.089 155.382 150.542  1.00 74.86      PROA C
ATOM    445  CG2 ILE A  60     105.967 154.229 152.431  1.00 74.66      PROA C
ATOM    446  CD1 ILE A  60     105.935 155.346 149.564  1.00 77.30      PROA C
ATOM    447  N   GLU A  61     108.083 152.775 154.196  1.00 76.03      PROA N
ATOM    448  CA  GLU A  61     108.202 151.582 155.022  1.00 73.46      PROA C
ATOM    449  C   GLU A  61     107.565 150.380 154.332  1.00 76.99      PROA C
ATOM    450  O   GLU A  61     106.605 150.509 153.567  1.00 83.58      PROA O
ATOM    451  CB  GLU A  61     107.545 151.811 156.383  1.00 74.81      PROA C
ATOM    452  CG  GLU A  61     108.270 152.818 157.259  1.00 79.44      PROA C
ATOM    453  CD  GLU A  61     107.550 153.076 158.568  1.00 81.77      PROA C
ATOM    454  OE1 GLU A  61     107.044 152.107 159.172  1.00 81.61      PROA O
ATOM    455  OE2 GLU A  61     107.489 154.249 158.993  1.00 80.34      PROA O
ATOM    456  N   LEU A  62     108.118 149.196 154.608  1.00 63.80      PROA N
ATOM    457  CA  LEU A  62     107.656 147.985 153.936  1.00 64.66      PROA C
ATOM    458  C   LEU A  62     106.271 147.560 154.407  1.00 66.91      PROA C
ATOM    459  O   LEU A  62     105.522 146.941 153.641  1.00 71.93      PROA O
ATOM    460  CB  LEU A  62     108.660 146.856 154.148  1.00 64.40      PROA C
ATOM    461  CG  LEU A  62     110.065 147.126 153.613  1.00 65.42      PROA C
ATOM    462  CD1 LEU A  62     110.939 145.890 153.744  1.00 66.94      PROA C
ATOM    463  CD2 LEU A  62     110.000 147.585 152.172  1.00 63.66      PROA C
ATOM    464  N   SER A  63     105.913 147.875 155.654  1.00 66.00      PROA N
ATOM    465  CA  SER A  63     104.583 147.535 156.147  1.00 70.63      PROA C
ATOM    466  C   SER A  63     103.500 148.259 155.356  1.00 74.53      PROA C
ATOM    467  O   SER A  63     102.455 147.676 155.038  1.00 77.01      PROA O
ATOM    468  CB  SER A  63     104.477 147.866 157.635  1.00 73.70      PROA C
ATOM    469  OG  SER A  63     105.500 147.220 158.372  1.00 76.62      PROA O
ATOM    470  N   ARG A  64     103.731 149.533 155.031  1.00 73.46      PROA N
ATOM    471  CA  ARG A  64     102.771 150.276 154.222  1.00 73.47      PROA C
ATOM    472  C   ARG A  64     102.623 149.661 152.836  1.00 70.61      PROA C
ATOM    473  O   ARG A  64     101.510 149.569 152.305  1.00 74.11      PROA O
ATOM    474  CB  ARG A  64     103.197 151.739 154.117  1.00 73.94      PROA C
ATOM    475  CG  ARG A  64     103.219 152.469 155.446  1.00 73.53      PROA C
ATOM    476  CD  ARG A  64     101.815 152.652 155.995  1.00 72.97      PROA C
ATOM    477  NE  ARG A  64     101.806 153.444 157.219  1.00 76.99      PROA N
ATOM    478  CZ  ARG A  64     101.894 152.936 158.440  1.00 78.80      PROA C
ATOM    479  NH1 ARG A  64     102.001 151.633 158.641  1.00 77.61      PROA N
ATOM    480  NH2 ARG A  64     101.876 153.757 159.487  1.00 77.49      PROA N
ATOM    481  N   LEU A  65     103.737 149.243 152.230  1.00 59.88      PROA N
ATOM    482  CA  LEU A  65     103.664 148.600 150.923  1.00 63.36      PROA C
ATOM    483  C   LEU A  65     102.890 147.291 150.994  1.00 68.08      PROA C
ATOM    484  O   LEU A  65     102.098 146.982 150.096  1.00 74.10      PROA O
ATOM    485  CB  LEU A  65     105.068 148.362 150.369  1.00 65.29      PROA C
ATOM    486  CG  LEU A  65     105.843 149.600 149.922  1.00 69.81      PROA C
ATOM    487  CD1 LEU A  65     107.262 149.226 149.531  1.00 68.81      PROA C
ATOM    488  CD2 LEU A  65     105.131 150.285 148.769  1.00 70.94      PROA C
ATOM    489  N   TYR A  66     103.108 146.505 152.050  1.00 63.19      PROA N
ATOM    490  CA  TYR A  66     102.353 145.265 152.203  1.00 62.54      PROA C
ATOM    491  C   TYR A  66     100.866 145.543 152.374  1.00 66.48      PROA C
ATOM    492  O   TYR A  66     100.027 144.825 151.819  1.00 69.91      PROA O
ATOM    493  CB  TYR A  66     102.882 144.460 153.387  1.00 63.25      PROA C
ATOM    494  CG  TYR A  66     102.300 143.069 153.463  1.00 62.94      PROA C
ATOM    495  CD1 TYR A  66     102.656 142.098 152.540  1.00 65.36      PROA C
ATOM    496  CD2 TYR A  66     101.388 142.731 154.448  1.00 62.14      PROA C
ATOM    497  CE1 TYR A  66     102.126 140.827 152.600  1.00 61.90      PROA C
ATOM    498  CE2 TYR A  66     100.852 141.462 154.517  1.00 64.91      PROA C
ATOM    499  CZ  TYR A  66     101.224 140.514 153.589  1.00 63.11      PROA C
ATOM    500  OH  TYR A  66     100.694 139.247 153.652  1.00 64.21      PROA O
ATOM    501  N   GLN A  67     100.521 146.576 153.145  1.00 74.80      PROA N
ATOM    502  CA  GLN A  67      99.116 146.937 153.308  1.00 73.76      PROA C
ATOM    503  C   GLN A  67      98.494 147.347 151.978  1.00 73.66      PROA C
ATOM    504  O   GLN A  67      97.380 146.923 151.645  1.00 75.29      PROA O
ATOM    505  CB  GLN A  67      98.982 148.062 154.333  1.00 72.30      PROA C
ATOM    506  CG  GLN A  67      97.550 148.479 154.613  1.00 75.22      PROA C
ATOM    507  CD  GLN A  67      96.748 147.387 155.292  1.00 79.93      PROA C
ATOM    508  OE1 GLN A  67      97.245 146.698 156.183  1.00 80.21      PROA O
ATOM    509  NE2 GLN A  67      95.498 147.222 154.873  1.00 78.71      PROA N
ATOM    510  N   GLU A  68      99.206 148.162 151.198  1.00 72.65      PROA N
ATOM    511  CA  GLU A  68      98.688 148.581 149.900  1.00 68.72      PROA C
ATOM    512  C   GLU A  68      98.516 147.392 148.963  1.00 69.07      PROA C
ATOM    513  O   GLU A  68      97.523 147.309 148.231  1.00 71.50      PROA O
ATOM    514  CB  GLU A  68      99.612 149.626 149.277  1.00 70.70      PROA C
ATOM    515  CG  GLU A  68      99.612 150.962 150.000  1.00 69.50      PROA C
ATOM    516  CD  GLU A  68     100.571 151.959 149.381  1.00 74.80      PROA C
ATOM    517  OE1 GLU A  68     101.328 151.569 148.468  1.00 76.49      PROA O
ATOM    518  OE2 GLU A  68     100.568 153.133 149.808  1.00 72.94      PROA O
ATOM    519  N   SER A  69      99.475 146.464 148.967  1.00 72.05      PROA N
ATOM    520  CA  SER A  69      99.363 145.281 148.120  1.00 74.23      PROA C
ATOM    521  C   SER A  69      98.187 144.407 148.539  1.00 76.77      PROA C
ATOM    522  O   SER A  69      97.452 143.897 147.687  1.00 80.30      PROA O
ATOM    523  CB  SER A  69     100.665 144.483 148.157  1.00 75.70      PROA C
ATOM    524  OG  SER A  69     101.742 145.247 147.647  1.00 73.89      PROA O
ATOM    525  N   GLN A  70      97.997 144.219 149.848  1.00 77.38      PROA N
ATOM    526  CA  GLN A  70      96.864 143.435 150.326  1.00 77.91      PROA C
ATOM    527  C   GLN A  70      95.542 144.113 149.996  1.00 77.12      PROA C
ATOM    528  O   GLN A  70      94.524 143.436 149.814  1.00 76.66      PROA O
ATOM    529  CB  GLN A  70      96.988 143.202 151.831  1.00 77.44      PROA C
ATOM    530  CG  GLN A  70      95.939 142.272 152.411  1.00 77.84      PROA C
ATOM    531  CD  GLN A  70      96.124 142.044 153.897  1.00 82.04      PROA C
ATOM    532  OE1 GLN A  70      97.025 142.610 154.515  1.00 79.21      PROA O
ATOM    533  NE2 GLN A  70      95.268 141.212 154.479  1.00 82.16      PROA N
ATOM    534  N   GLY A  71      95.538 145.444 149.907  1.00 77.33      PROA N
ATOM    535  CA  GLY A  71      94.337 146.154 149.504  1.00 74.53      PROA C
ATOM    536  C   GLY A  71      93.852 145.800 148.113  1.00 74.71      PROA C
ATOM    537  O   GLY A  71      92.683 146.043 147.793  1.00 76.75      PROA O
ATOM    538  N   LYS A  72      94.720 145.235 147.276  1.00 70.50      PROA N
ATOM    539  CA  LYS A  72      94.350 144.767 145.948  1.00 70.50      PROA C
ATOM    540  C   LYS A  72      94.092 143.267 145.913  1.00 73.71      PROA C
ATOM    541  O   LYS A  72      93.971 142.694 144.826  1.00 69.94      PROA O
ATOM    542  CB  LYS A  72      95.435 145.133 144.936  1.00 73.16      PROA C
ATOM    543  CG  LYS A  72      95.672 146.625 144.785  1.00 74.18      PROA C
ATOM    544  CD  LYS A  72      94.502 147.300 144.094  1.00 76.16      PROA C
ATOM    545  CE  LYS A  72      94.758 148.785 143.902  1.00 75.20      PROA C
ATOM    546  NZ  LYS A  72      95.852 149.037 142.924  1.00 74.97      PROA N
ATOM    547  N   ARG A  73      94.016 142.626 147.074  1.00 90.88      PROA N
ATOM    548  CA  ARG A  73      93.752 141.183 147.217  1.00 92.76      PROA C
ATOM    549  C   ARG A  73      94.872 140.427 146.494  1.00 89.73      PROA C
ATOM    550  O   ARG A  73      96.045 140.813 146.604  1.00 88.34      PROA O
ATOM    551  CB  ARG A  73      92.347 140.862 146.744  1.00 92.04      PROA C
ATOM    552  CG  ARG A  73      91.249 141.483 147.597  1.00 90.10      PROA C
ATOM    553  CD  ARG A  73      91.487 141.245 149.083  1.00 90.34      PROA C
ATOM    554  NE  ARG A  73      91.685 139.834 149.396  1.00 92.29      PROA N
ATOM    555  CZ  ARG A  73      92.117 139.380 150.565  1.00 95.00      PROA C
ATOM    556  NH1 ARG A  73      92.408 140.201 151.560  1.00 94.13      PROA N
ATOM    557  NH2 ARG A  73      92.261 138.070 150.738  1.00 93.33      PROA N
ATOM    558  N   ASP A  74      94.558 139.358 145.766  1.00 94.30      PROA N
ATOM    559  CA  ASP A  74      95.561 138.531 145.111  1.00 96.96      PROA C
ATOM    560  C   ASP A  74      95.755 138.884 143.642  1.00 99.09      PROA C
ATOM    561  O   ASP A  74      96.533 138.215 142.953  1.00 99.65      PROA O
ATOM    562  CB  ASP A  74      95.191 137.052 145.249  1.00 98.56      PROA C
ATOM    563  CG  ASP A  74      93.803 136.744 144.719  1.00 98.47      PROA C
ATOM    564  OD1 ASP A  74      93.095 137.686 144.304  1.00 96.07      PROA O
ATOM    565  OD2 ASP A  74      93.418 135.555 144.719  1.00 98.48      PROA O
ATOM    566  N   ASN A  75      95.072 139.914 143.147  1.00 87.49      PROA N
ATOM    567  CA  ASN A  75      95.164 140.306 141.741  1.00 86.27      PROA C
ATOM    568  C   ASN A  75      96.408 141.166 141.560  1.00 86.48      PROA C
ATOM    569  O   ASN A  75      96.333 142.389 141.433  1.00 82.44      PROA O
ATOM    570  CB  ASN A  75      93.905 141.041 141.304  1.00 80.72      PROA C
ATOM    571  CG  ASN A  75      93.891 141.334 139.823  1.00 81.97      PROA C
ATOM    572  OD1 ASN A  75      94.146 140.453 139.003  1.00 83.81      PROA O
ATOM    573  ND2 ASN A  75      93.599 142.580 139.469  1.00 82.17      PROA N
ATOM    574  N   LEU A  76      97.570 140.516 141.546  1.00 75.38      PROA N
ATOM    575  CA  LEU A  76      98.849 141.194 141.398  1.00 72.41      PROA C
ATOM    576  C   LEU A  76      99.599 140.607 140.212  1.00 72.06      PROA C
ATOM    577  O   LEU A  76      99.463 139.423 139.895  1.00 73.59      PROA O
ATOM    578  CB  LEU A  76      99.712 141.074 142.664  1.00 71.78      PROA C
ATOM    579  CG  LEU A  76      99.473 142.046 143.825  1.00 71.34      PROA C
ATOM    580  CD1 LEU A  76      99.716 143.483 143.388  1.00 75.07      PROA C
ATOM    581  CD2 LEU A  76      98.092 141.892 144.434  1.00 74.65      PROA C
ATOM    582  N   THR A  77     100.394 141.450 139.556  1.00 70.66      PROA N
ATOM    583  CA  THR A  77     101.158 141.042 138.388  1.00 72.22      PROA C
ATOM    584  C   THR A  77     102.581 141.567 138.497  1.00 72.70      PROA C
ATOM    585  O   THR A  77     102.828 142.620 139.089  1.00 74.56      PROA O
ATOM    586  CB  THR A  77     100.524 141.550 137.085  1.00 76.57      PROA C
ATOM    587  OG1 THR A  77     100.224 142.945 137.209  1.00 75.40      PROA O
ATOM    588  CG2 THR A  77      99.245 140.784 136.775  1.00 75.77      PROA C
ATOM    589  N   GLY A  78     103.516 140.820 137.911  1.00 66.37      PROA N
ATOM    590  CA  GLY A  78     104.894 141.263 137.861  1.00 64.18      PROA C
ATOM    591  C   GLY A  78     105.587 141.203 139.213  1.00 65.76      PROA C
ATOM    592  O   GLY A  78     105.290 140.359 140.065  1.00 72.57      PROA O
ATOM    593  N   SER A  79     106.531 142.129 139.405  1.00 58.75      PROA N
ATOM    594  CA  SER A  79     107.338 142.141 140.621  1.00 60.83      PROA C
ATOM    595  C   SER A  79     106.483 142.296 141.870  1.00 64.18      PROA C
ATOM    596  O   SER A  79     106.841 141.775 142.933  1.00 69.70      PROA O
ATOM    597  CB  SER A  79     108.374 143.260 140.549  1.00 64.77      PROA C
ATOM    598  OG  SER A  79     109.217 143.100 139.423  1.00 68.81      PROA O
ATOM    599  N   GLU A  80     105.352 143.000 141.762  1.00 58.15      PROA N
ATOM    600  CA  GLU A  80     104.425 143.110 142.883  1.00 55.73      PROA C
ATOM    601  C   GLU A  80     104.065 141.747 143.453  1.00 57.66      PROA C
ATOM    602  O   GLU A  80     103.936 141.602 144.673  1.00 61.17      PROA O
ATOM    603  CB  GLU A  80     103.157 143.839 142.445  1.00 58.01      PROA C
ATOM    604  CG  GLU A  80     103.247 145.349 142.443  1.00 61.35      PROA C
ATOM    605  CD  GLU A  80     103.043 145.932 143.825  1.00 68.38      PROA C
ATOM    606  OE1 GLU A  80     102.511 145.215 144.697  1.00 70.72      PROA O
ATOM    607  OE2 GLU A  80     103.389 147.112 144.036  1.00 71.61      PROA O
ATOM    608  N   GLN A  81     103.887 140.744 142.593  1.00 51.95      PROA N
ATOM    609  CA  GLN A  81     103.590 139.403 143.081  1.00 49.07      PROA C
ATOM    610  C   GLN A  81     104.744 138.858 143.912  1.00 55.40      PROA C
ATOM    611  O   GLN A  81     104.535 138.317 145.005  1.00 63.71      PROA O
ATOM    612  CB  GLN A  81     103.285 138.476 141.906  1.00 49.95      PROA C
ATOM    613  CG  GLN A  81     102.854 137.077 142.306  1.00 51.66      PROA C
ATOM    614  CD  GLN A  81     101.492 137.053 142.966  1.00 54.95      PROA C
ATOM    615  OE1 GLN A  81     100.612 137.843 142.627  1.00 60.71      PROA O
ATOM    616  NE2 GLN A  81     101.308 136.140 143.911  1.00 54.98      PROA N
ATOM    617  N   ILE A  82     105.976 139.024 143.423  1.00 53.78      PROA N
ATOM    618  CA  ILE A  82     107.133 138.442 144.100  1.00 45.67      PROA C
ATOM    619  C   ILE A  82     107.274 139.021 145.501  1.00 45.44      PROA C
ATOM    620  O   ILE A  82     107.392 138.284 146.488  1.00 54.11      PROA O
ATOM    621  CB  ILE A  82     108.407 138.660 143.266  1.00 47.43      PROA C
ATOM    622  CG1 ILE A  82     108.365 137.804 142.001  1.00 52.76      PROA C
ATOM    623  CG2 ILE A  82     109.640 138.337 144.087  1.00 50.96      PROA C
ATOM    624  CD1 ILE A  82     109.433 138.149 140.996  1.00 53.56      PROA C
ATOM    625  N   PHE A  83     107.222 140.350 145.611  1.00 40.95      PROA N
ATOM    626  CA  PHE A  83     107.285 140.993 146.918  1.00 43.38      PROA C
ATOM    627  C   PHE A  83     106.159 140.523 147.826  1.00 48.74      PROA C
ATOM    628  O   PHE A  83     106.320 140.496 149.051  1.00 55.49      PROA O
ATOM    629  CB  PHE A  83     107.236 142.511 146.754  1.00 41.71      PROA C
ATOM    630  CG  PHE A  83     107.149 143.258 148.048  1.00 36.61      PROA C
ATOM    631  CD1 PHE A  83     108.233 143.320 148.900  1.00 46.53      PROA C
ATOM    632  CD2 PHE A  83     105.984 143.904 148.412  1.00 38.71      PROA C
ATOM    633  CE1 PHE A  83     108.155 144.009 150.090  1.00 50.93      PROA C
ATOM    634  CE2 PHE A  83     105.901 144.591 149.599  1.00 42.18      PROA C
ATOM    635  CZ  PHE A  83     106.987 144.645 150.438  1.00 44.99      PROA C
ATOM    636  N   TYR A  84     105.018 140.146 147.250  1.00 46.80      PROA N
ATOM    637  CA  TYR A  84     103.922 139.629 148.057  1.00 39.20      PROA C
ATOM    638  C   TYR A  84     104.167 138.192 148.491  1.00 40.10      PROA C
ATOM    639  O   TYR A  84     103.738 137.797 149.579  1.00 46.37      PROA O
ATOM    640  CB  TYR A  84     102.610 139.729 147.279  1.00 46.23      PROA C
ATOM    641  CG  TYR A  84     101.385 139.345 148.074  1.00 46.83      PROA C
ATOM    642  CD1 TYR A  84     100.927 140.145 149.108  1.00 49.06      PROA C
ATOM    643  CD2 TYR A  84     100.681 138.187 147.781  1.00 46.67      PROA C
ATOM    644  CE1 TYR A  84      99.806 139.798 149.834  1.00 51.21      PROA C
ATOM    645  CE2 TYR A  84      99.561 137.832 148.500  1.00 47.58      PROA C
ATOM    646  CZ  TYR A  84      99.127 138.641 149.526  1.00 51.63      PROA C
ATOM    647  OH  TYR A  84      98.010 138.291 150.246  1.00 54.90      PROA O
ATOM    648  N   SER A  85     104.847 137.398 147.661  1.00 44.61      PROA N
ATOM    649  CA  SER A  85     105.021 135.985 147.977  1.00 49.26      PROA C
ATOM    650  C   SER A  85     106.050 135.779 149.080  1.00 50.42      PROA C
ATOM    651  O   SER A  85     105.836 134.971 149.992  1.00 57.16      PROA O
ATOM    652  CB  SER A  85     105.419 135.213 146.722  1.00 51.31      PROA C
ATOM    653  OG  SER A  85     104.333 135.123 145.818  1.00 53.35      PROA O
ATOM    654  N   GLY A  86     107.175 136.492 149.015  1.00 44.68      PROA N
ATOM    655  CA  GLY A  86     108.210 136.305 150.017  1.00 44.54      PROA C
ATOM    656  C   GLY A  86     107.799 136.817 151.384  1.00 45.67      PROA C
ATOM    657  O   GLY A  86     107.846 136.083 152.376  1.00 58.42      PROA O
ATOM    658  N   PHE A  87     107.366 138.077 151.448  1.00 32.57      PROA N
ATOM    659  CA  PHE A  87     107.023 138.694 152.724  1.00 33.18      PROA C
ATOM    660  C   PHE A  87     105.933 137.921 153.452  1.00 44.14      PROA C
ATOM    661  O   PHE A  87     105.925 137.875 154.687  1.00 47.22      PROA O
ATOM    662  CB  PHE A  87     106.590 140.139 152.491  1.00 35.33      PROA C
ATOM    663  CG  PHE A  87     106.658 141.001 153.712  1.00 32.11      PROA C
ATOM    664  CD1 PHE A  87     105.575 141.103 154.562  1.00 40.68      PROA C
ATOM    665  CD2 PHE A  87     107.797 141.725 154.000  1.00 36.60      PROA C
ATOM    666  CE1 PHE A  87     105.632 141.900 155.682  1.00 38.41      PROA C
ATOM    667  CE2 PHE A  87     107.860 142.523 155.117  1.00 40.42      PROA C
ATOM    668  CZ  PHE A  87     106.775 142.611 155.959  1.00 35.68      PROA C
ATOM    669  N   LYS A  88     105.004 137.314 152.712  1.00 49.04      PROA N
ATOM    670  CA  LYS A  88     103.970 136.506 153.347  1.00 44.96      PROA C
ATOM    671  C   LYS A  88     104.563 135.278 154.024  1.00 48.85      PROA C
ATOM    672  O   LYS A  88     104.170 134.931 155.144  1.00 54.96      PROA O
ATOM    673  CB  LYS A  88     102.921 136.095 152.317  1.00 51.80      PROA C
ATOM    674  CG  LYS A  88     101.733 135.353 152.900  1.00 59.07      PROA C
ATOM    675  CD  LYS A  88     100.585 135.287 151.906  1.00 58.86      PROA C
ATOM    676  CE  LYS A  88      99.348 134.664 152.532  1.00 53.94      PROA C
ATOM    677  NZ  LYS A  88      98.180 134.701 151.610  1.00 52.13      PROA N
ATOM    678  N   GLU A  89     105.509 134.607 153.365  1.00 50.91      PROA N
ATOM    679  CA  GLU A  89     106.080 133.392 153.935  1.00 51.73      PROA C
ATOM    680  C   GLU A  89     106.998 133.713 155.105  1.00 55.01      PROA C
ATOM    681  O   GLU A  89     106.922 133.073 156.161  1.00 61.61      PROA O
ATOM    682  CB  GLU A  89     106.830 132.613 152.857  1.00 50.95      PROA C
ATOM    683  CG  GLU A  89     107.275 131.230 153.289  1.00 57.90      PROA C
ATOM    684  CD  GLU A  89     106.216 130.174 153.042  1.00 64.01      PROA C
ATOM    685  OE1 GLU A  89     105.203 130.489 152.382  1.00 66.74      PROA O
ATOM    686  OE2 GLU A  89     106.396 129.029 153.506  1.00 63.66      PROA O
ATOM    687  N   PHE A  90     107.862 134.717 154.934  1.00 49.46      PROA N
ATOM    688  CA  PHE A  90     108.808 135.110 155.974  1.00 43.20      PROA C
ATOM    689  C   PHE A  90     108.107 135.300 157.313  1.00 42.44      PROA C
ATOM    690  O   PHE A  90     108.391 134.588 158.285  1.00 54.23      PROA O
ATOM    691  CB  PHE A  90     109.523 136.391 155.539  1.00 50.79      PROA C
ATOM    692  CG  PHE A  90     110.506 136.922 156.539  1.00 53.81      PROA C
ATOM    693  CD1 PHE A  90     111.689 136.252 156.792  1.00 54.61      PROA C
ATOM    694  CD2 PHE A  90     110.256 138.105 157.212  1.00 49.30      PROA C
ATOM    695  CE1 PHE A  90     112.596 136.746 157.705  1.00 49.46      PROA C
ATOM    696  CE2 PHE A  90     111.158 138.601 158.124  1.00 49.21      PROA C
ATOM    697  CZ  PHE A  90     112.329 137.921 158.372  1.00 48.89      PROA C
ATOM    698  N   VAL A  91     107.141 136.220 157.361  1.00 37.56      PROA N
ATOM    699  CA  VAL A  91     106.434 136.512 158.604  1.00 41.68      PROA C
ATOM    700  C   VAL A  91     105.762 135.264 159.157  1.00 44.92      PROA C
ATOM    701  O   VAL A  91     105.629 135.108 160.377  1.00 44.03      PROA O
ATOM    702  CB  VAL A  91     105.418 137.647 158.373  1.00 47.90      PROA C
ATOM    703  CG1 VAL A  91     104.634 137.942 159.641  1.00 49.69      PROA C
ATOM    704  CG2 VAL A  91     106.125 138.897 157.880  1.00 52.29      PROA C
ATOM    705  N   ARG A  92     105.341 134.349 158.282  1.00 57.36      PROA N
ATOM    706  CA  ARG A  92     104.703 133.128 158.760  1.00 55.60      PROA C
ATOM    707  C   ARG A  92     105.696 132.233 159.492  1.00 56.08      PROA C
ATOM    708  O   ARG A  92     105.364 131.651 160.531  1.00 60.40      PROA O
ATOM    709  CB  ARG A  92     104.059 132.383 157.593  1.00 58.90      PROA C
ATOM    710  CG  ARG A  92     103.467 131.037 157.961  1.00 59.55      PROA C
ATOM    711  CD  ARG A  92     103.396 130.128 156.749  1.00 61.73      PROA C
ATOM    712  NE  ARG A  92     102.279 130.473 155.879  1.00 65.67      PROA N
ATOM    713  CZ  ARG A  92     102.144 130.051 154.630  1.00 65.52      PROA C
ATOM    714  NH1 ARG A  92     103.047 129.268 154.063  1.00 64.90      PROA N
ATOM    715  NH2 ARG A  92     101.077 130.426 153.930  1.00 64.47      PROA N
ATOM    716  N   LEU A  93     106.920 132.115 158.975  1.00 53.57      PROA N
ATOM    717  CA  LEU A  93     107.886 131.213 159.594  1.00 44.45      PROA C
ATOM    718  C   LEU A  93     108.468 131.805 160.870  1.00 48.72      PROA C
ATOM    719  O   LEU A  93     108.657 131.088 161.860  1.00 57.04      PROA O
ATOM    720  CB  LEU A  93     108.999 130.877 158.604  1.00 46.49      PROA C
ATOM    721  CG  LEU A  93     108.627 129.939 157.455  1.00 52.93      PROA C
ATOM    722  CD1 LEU A  93     109.824 129.686 156.560  1.00 50.93      PROA C
ATOM    723  CD2 LEU A  93     108.076 128.631 157.991  1.00 56.69      PROA C
ATOM    724  N   HIS A  94     108.730 133.114 160.870  1.00 46.33      PROA N
ATOM    725  CA  HIS A  94     109.374 133.759 162.010  1.00 40.67      PROA C
ATOM    726  C   HIS A  94     108.590 133.564 163.299  1.00 45.17      PROA C
ATOM    727  O   HIS A  94     109.180 133.555 164.386  1.00 57.16      PROA O
ATOM    728  CB  HIS A  94     109.554 135.247 161.729  1.00 47.57      PROA C
ATOM    729  CG  HIS A  94     110.388 135.957 162.746  1.00 45.72      PROA C
ATOM    730  ND1 HIS A  94     111.754 136.090 162.626  1.00 50.04      PROA N
ATOM    731  CD2 HIS A  94     110.049 136.577 163.900  1.00 46.47      PROA C
ATOM    732  CE1 HIS A  94     112.221 136.761 163.664  1.00 50.81      PROA C
ATOM    733  NE2 HIS A  94     111.207 137.068 164.451  1.00 50.23      PROA N
ATOM    734  N   ARG A  95     107.268 133.415 163.209  1.00 59.42      PROA N
ATOM    735  CA  ARG A  95     106.477 133.190 164.414  1.00 60.43      PROA C
ATOM    736  C   ARG A  95     106.760 131.821 165.022  1.00 61.38      PROA C
ATOM    737  O   ARG A  95     106.861 131.692 166.247  1.00 62.73      PROA O
ATOM    738  CB  ARG A  95     104.989 133.340 164.108  1.00 60.92      PROA C
ATOM    739  CG  ARG A  95     104.601 134.702 163.565  1.00 67.60      PROA C
ATOM    740  CD  ARG A  95     103.090 134.854 163.501  1.00 67.38      PROA C
ATOM    741  NE  ARG A  95     102.514 134.124 162.379  1.00 70.75      PROA N
ATOM    742  CZ  ARG A  95     101.214 134.037 162.131  1.00 71.69      PROA C
ATOM    743  NH1 ARG A  95     100.321 134.624 162.909  1.00 67.85      PROA N
ATOM    744  NH2 ARG A  95     100.801 133.342 161.075  1.00 69.19      PROA N
ATOM    745  N   ALA A  96     106.893 130.788 164.189  1.00 60.71      PROA N
ATOM    746  CA  ALA A  96     107.044 129.425 164.687  1.00 62.36      PROA C
ATOM    747  C   ALA A  96     108.505 128.997 164.789  1.00 63.96      PROA C
ATOM    748  O   ALA A  96     108.995 128.701 165.882  1.00 55.05      PROA O
ATOM    749  CB  ALA A  96     106.265 128.455 163.790  1.00 61.35      PROA C
ATOM    750  N   ASN A  97     109.217 128.974 163.664  1.00 83.00      PROA N
ATOM    751  CA  ASN A  97     110.589 128.464 163.627  1.00 82.47      PROA C
ATOM    752  C   ASN A  97     111.564 129.581 163.999  1.00 82.19      PROA C
ATOM    753  O   ASN A  97     112.395 130.029 163.207  1.00 83.94      PROA O
ATOM    754  CB  ASN A  97     110.903 127.878 162.257  1.00 85.82      PROA C
ATOM    755  CG  ASN A  97     109.878 126.854 161.812  1.00 88.41      PROA C
ATOM    756  OD1 ASN A  97     109.184 126.255 162.634  1.00 87.42      PROA O
ATOM    757  ND2 ASN A  97     109.774 126.650 160.504  1.00 84.94      PROA N
ATOM    758  N   SER A  98     111.445 130.029 165.247  1.00 77.50      PROA N
ATOM    759  CA  SER A  98     112.342 131.051 165.768  1.00 81.99      PROA C
ATOM    760  C   SER A  98     113.732 130.513 166.078  1.00 83.09      PROA C
ATOM    761  O   SER A  98     114.662 131.308 166.251  1.00 81.92      PROA O
ATOM    762  CB  SER A  98     111.743 131.678 167.029  1.00 78.34      PROA C
ATOM    763  OG  SER A  98     110.527 132.344 166.738  1.00 78.74      PROA O
ATOM    764  N   HIS A  99     113.893 129.190 166.151  1.00 90.43      PROA N
ATOM    765  CA  HIS A  99     115.183 128.616 166.517  1.00 90.50      PROA C
ATOM    766  C   HIS A  99     116.200 128.756 165.391  1.00 88.08      PROA C
ATOM    767  O   HIS A  99     117.355 129.123 165.635  1.00 91.61      PROA O
ATOM    768  CB  HIS A  99     115.010 127.145 166.897  1.00 89.22      PROA C
ATOM    769  CG  HIS A  99     114.055 126.401 166.015  1.00 90.64      PROA C
ATOM    770  ND1 HIS A  99     112.686 126.513 166.137  1.00 90.78      PROA N
ATOM    771  CD2 HIS A  99     114.272 125.536 164.996  1.00 90.50      PROA C
ATOM    772  CE1 HIS A  99     112.102 125.749 165.231  1.00 90.72      PROA C
ATOM    773  NE2 HIS A  99     113.042 125.145 164.526  1.00 92.45      PROA N
ATOM    774  N   ALA A 100     115.794 128.471 164.157  1.00 67.24      PROA N
ATOM    775  CA  ALA A 100     116.722 128.442 163.034  1.00 67.87      PROA C
ATOM    776  C   ALA A 100     116.572 129.702 162.198  1.00 69.21      PROA C
ATOM    777  O   ALA A 100     115.550 129.867 161.514  1.00 75.07      PROA O
ATOM    778  CB  ALA A 100     116.483 127.201 162.173  1.00 71.86      PROA C
ATOM    779  N   PRO A 101     117.548 130.612 162.213  1.00 55.61      PROA N
ATOM    780  CA  PRO A 101     117.450 131.826 161.397  1.00 54.89      PROA C
ATOM    781  C   PRO A 101     117.807 131.626 159.935  1.00 55.62      PROA C
ATOM    782  O   PRO A 101     117.700 132.579 159.157  1.00 63.87      PROA O
ATOM    783  CB  PRO A 101     118.444 132.772 162.078  1.00 55.08      PROA C
ATOM    784  CG  PRO A 101     119.452 131.873 162.677  1.00 57.90      PROA C
ATOM    785  CD  PRO A 101     118.740 130.616 163.077  1.00 58.97      PROA C
ATOM    786  N   GLU A 102     118.229 130.428 159.536  1.00 56.90      PROA N
ATOM    787  CA  GLU A 102     118.601 130.179 158.151  1.00 60.18      PROA C
ATOM    788  C   GLU A 102     117.473 129.576 157.326  1.00 65.85      PROA C
ATOM    789  O   GLU A 102     117.459 129.752 156.102  1.00 72.43      PROA O
ATOM    790  CB  GLU A 102     119.821 129.256 158.089  1.00 64.10      PROA C
ATOM    791  CG  GLU A 102     120.569 129.302 156.766  1.00 68.60      PROA C
ATOM    792  CD  GLU A 102     121.935 128.648 156.843  1.00 71.76      PROA C
ATOM    793  OE1 GLU A 102     122.284 128.122 157.920  1.00 70.83      PROA O
ATOM    794  OE2 GLU A 102     122.659 128.661 155.826  1.00 71.67      PROA O
ATOM    795  N   ALA A 103     116.530 128.875 157.960  1.00 68.46      PROA N
ATOM    796  CA  ALA A 103     115.441 128.257 157.212  1.00 72.39      PROA C
ATOM    797  C   ALA A 103     114.484 129.295 156.639  1.00 75.35      PROA C
ATOM    798  O   ALA A 103     113.860 129.054 155.597  1.00 78.98      PROA O
ATOM    799  CB  ALA A 103     114.684 127.274 158.103  1.00 68.74      PROA C
ATOM    800  N   VAL A 104     114.355 130.449 157.298  1.00 54.41      PROA N
ATOM    801  CA  VAL A 104     113.421 131.471 156.834  1.00 47.58      PROA C
ATOM    802  C   VAL A 104     113.851 132.016 155.476  1.00 55.36      PROA C
ATOM    803  O   VAL A 104     113.015 132.272 154.598  1.00 63.77      PROA O
ATOM    804  CB  VAL A 104     113.284 132.583 157.891  1.00 44.44      PROA C
ATOM    805  CG1 VAL A 104     112.741 132.007 159.180  1.00 51.92      PROA C
ATOM    806  CG2 VAL A 104     114.619 133.261 158.150  1.00 55.29      PROA C
ATOM    807  N   VAL A 105     115.158 132.192 155.276  1.00 49.06      PROA N
ATOM    808  CA  VAL A 105     115.654 132.699 154.002  1.00 51.89      PROA C
ATOM    809  C   VAL A 105     115.398 131.689 152.892  1.00 55.77      PROA C
ATOM    810  O   VAL A 105     115.006 132.055 151.775  1.00 66.62      PROA O
ATOM    811  CB  VAL A 105     117.145 133.055 154.122  1.00 52.40      PROA C
ATOM    812  CG1 VAL A 105     117.726 133.402 152.761  1.00 57.11      PROA C
ATOM    813  CG2 VAL A 105     117.332 134.200 155.100  1.00 51.86      PROA C
ATOM    814  N   GLU A 106     115.609 130.403 153.181  1.00 54.43      PROA N
ATOM    815  CA  GLU A 106     115.316 129.365 152.201  1.00 63.89      PROA C
ATOM    816  C   GLU A 106     113.837 129.357 151.840  1.00 67.98      PROA C
ATOM    817  O   GLU A 106     113.478 129.234 150.662  1.00 71.26      PROA O
ATOM    818  CB  GLU A 106     115.747 128.002 152.738  1.00 69.57      PROA C
ATOM    819  CG  GLU A 106     115.299 126.827 151.884  1.00 70.71      PROA C
ATOM    820  CD  GLU A 106     115.713 125.490 152.468  1.00 74.55      PROA C
ATOM    821  OE1 GLU A 106     116.235 125.472 153.603  1.00 76.47      PROA O
ATOM    822  OE2 GLU A 106     115.516 124.458 151.793  1.00 71.57      PROA O
ATOM    823  N   GLY A 107     112.963 129.496 152.839  1.00 59.48      PROA N
ATOM    824  CA  GLY A 107     111.537 129.554 152.555  1.00 59.89      PROA C
ATOM    825  C   GLY A 107     111.161 130.736 151.681  1.00 62.58      PROA C
ATOM    826  O   GLY A 107     110.388 130.597 150.728  1.00 69.01      PROA O
ATOM    827  N   ALA A 108     111.710 131.915 151.988  1.00 51.42      PROA N
ATOM    828  CA  ALA A 108     111.412 133.098 151.187  1.00 50.04      PROA C
ATOM    829  C   ALA A 108     111.891 132.933 149.749  1.00 55.34      PROA C
ATOM    830  O   ALA A 108     111.166 133.263 148.801  1.00 63.05      PROA O
ATOM    831  CB  ALA A 108     112.042 134.334 151.825  1.00 55.53      PROA C
ATOM    832  N   SER A 109     113.109 132.416 149.566  1.00 48.77      PROA N
ATOM    833  CA  SER A 109     113.630 132.228 148.215  1.00 56.07      PROA C
ATOM    834  C   SER A 109     112.802 131.211 147.439  1.00 62.87      PROA C
ATOM    835  O   SER A 109     112.520 131.403 146.246  1.00 70.15      PROA O
ATOM    836  CB  SER A 109     115.094 131.799 148.276  1.00 62.16      PROA C
ATOM    837  OG  SER A 109     115.685 131.822 146.989  1.00 62.62      PROA O
ATOM    838  N   ARG A 110     112.404 130.121 148.100  1.00 60.48      PROA N
ATOM    839  CA  ARG A 110     111.577 129.116 147.444  1.00 59.21      PROA C
ATOM    840  C   ARG A 110     110.231 129.696 147.035  1.00 61.10      PROA C
ATOM    841  O   ARG A 110     109.711 129.377 145.960  1.00 61.23      PROA O
ATOM    842  CB  ARG A 110     111.389 127.915 148.368  1.00 60.23      PROA C
ATOM    843  CG  ARG A 110     111.081 126.617 147.649  1.00 65.58      PROA C
ATOM    844  CD  ARG A 110     110.198 125.723 148.501  1.00 67.75      PROA C
ATOM    845  NE  ARG A 110     110.866 125.295 149.724  1.00 70.39      PROA N
ATOM    846  CZ  ARG A 110     111.870 124.429 149.774  1.00 68.46      PROA C
ATOM    847  NH1 ARG A 110     112.344 123.854 148.681  1.00 63.82      PROA N
ATOM    848  NH2 ARG A 110     112.409 124.129 150.952  1.00 66.02      PROA N
ATOM    849  N   ALA A 111     109.647 130.544 147.884  1.00 55.04      PROA N
ATOM    850  CA  ALA A 111     108.386 131.183 147.522  1.00 50.11      PROA C
ATOM    851  C   ALA A 111     108.557 132.107 146.323  1.00 58.63      PROA C
ATOM    852  O   ALA A 111     107.699 132.143 145.433  1.00 63.50      PROA O
ATOM    853  CB  ALA A 111     107.823 131.950 148.716  1.00 51.86      PROA C
ATOM    854  N   MET A 112     109.654 132.867 146.283  1.00 58.62      PROA N
ATOM    855  CA  MET A 112     109.854 133.812 145.185  1.00 50.83      PROA C
ATOM    856  C   MET A 112     110.074 133.097 143.856  1.00 55.19      PROA C
ATOM    857  O   MET A 112     109.590 133.551 142.806  1.00 67.10      PROA O
ATOM    858  CB  MET A 112     111.032 134.732 145.494  1.00 52.19      PROA C
ATOM    859  CG  MET A 112     110.815 135.624 146.696  1.00 55.36      PROA C
ATOM    860  SD  MET A 112     112.255 136.631 147.078  1.00 70.03      PROA S
ATOM    861  CE  MET A 112     111.786 137.279 148.675  1.00 54.49      PROA C
ATOM    862  N   ARG A 113     110.818 131.986 143.877  1.00 54.61      PROA N
ATOM    863  CA  ARG A 113     111.182 131.315 142.632  1.00 58.90      PROA C
ATOM    864  C   ARG A 113     109.957 130.804 141.881  1.00 65.45      PROA C
ATOM    865  O   ARG A 113     109.874 130.934 140.652  1.00 69.58      PROA O
ATOM    866  CB  ARG A 113     112.144 130.164 142.921  1.00 63.67      PROA C
ATOM    867  CG  ARG A 113     113.609 130.558 142.909  1.00 63.47      PROA C
ATOM    868  CD  ARG A 113     114.504 129.354 143.157  1.00 67.14      PROA C
ATOM    869  NE  ARG A 113     114.573 129.003 144.570  1.00 72.03      PROA N
ATOM    870  CZ  ARG A 113     115.398 128.098 145.078  1.00 69.34      PROA C
ATOM    871  NH1 ARG A 113     116.243 127.427 144.314  1.00 65.26      PROA N
ATOM    872  NH2 ARG A 113     115.373 127.860 146.387  1.00 64.85      PROA N
ATOM    873  N   ILE A 114     109.001 130.207 142.598  1.00 62.41      PROA N
ATOM    874  CA  ILE A 114     107.816 129.646 141.950  1.00 61.08      PROA C
ATOM    875  C   ILE A 114     107.013 130.746 141.268  1.00 67.59      PROA C
ATOM    876  O   ILE A 114     106.587 130.610 140.112  1.00 72.52      PROA O
ATOM    877  CB  ILE A 114     106.961 128.876 142.971  1.00 57.82      PROA C
ATOM    878  CG1 ILE A 114     107.736 127.680 143.523  1.00 64.26      PROA C
ATOM    879  CG2 ILE A 114     105.659 128.418 142.340  1.00 64.01      PROA C
ATOM    880  CD1 ILE A 114     107.121 127.081 144.766  1.00 62.19      PROA C
ATOM    881  N   SER A 115     106.804 131.861 141.974  1.00 56.62      PROA N
ATOM    882  CA  SER A 115     106.094 132.983 141.374  1.00 50.08      PROA C
ATOM    883  C   SER A 115     106.796 133.455 140.112  1.00 55.34      PROA C
ATOM    884  O   SER A 115     106.168 133.541 139.047  1.00 65.75      PROA O
ATOM    885  CB  SER A 115     105.966 134.125 142.379  1.00 52.17      PROA C
ATOM    886  OG  SER A 115     105.356 133.681 143.576  1.00 58.08      PROA O
ATOM    887  N   MET A 116     108.108 133.705 140.200  1.00 51.78      PROA N
ATOM    888  CA  MET A 116     108.850 134.204 139.045  1.00 53.63      PROA C
ATOM    889  C   MET A 116     108.723 133.266 137.854  1.00 53.09      PROA C
ATOM    890  O   MET A 116     108.515 133.715 136.716  1.00 64.41      PROA O
ATOM    891  CB  MET A 116     110.320 134.391 139.410  1.00 56.59      PROA C
ATOM    892  CG  MET A 116     111.022 135.460 138.604  1.00 57.30      PROA C
ATOM    893  SD  MET A 116     112.808 135.300 138.710  1.00 66.12      PROA S
ATOM    894  CE  MET A 116     113.108 134.129 137.390  1.00 60.06      PROA C
ATOM    895  N   ASN A 117     108.854 131.960 138.095  1.00 56.65      PROA N
ATOM    896  CA  ASN A 117     108.652 130.990 137.027  1.00 63.55      PROA C
ATOM    897  C   ASN A 117     107.262 131.127 136.424  1.00 66.00      PROA C
ATOM    898  O   ASN A 117     107.092 131.021 135.204  1.00 70.61      PROA O
ATOM    899  CB  ASN A 117     108.869 129.574 137.555  1.00 65.56      PROA C
ATOM    900  CG  ASN A 117     110.312 129.133 137.460  1.00 69.68      PROA C
ATOM    901  OD1 ASN A 117     111.020 129.487 136.519  1.00 68.61      PROA O
ATOM    902  ND2 ASN A 117     110.757 128.352 138.436  1.00 71.28      PROA N
ATOM    903  N   ARG A 118     106.255 131.382 137.263  1.00 65.91      PROA N
ATOM    904  CA  ARG A 118     104.893 131.499 136.751  1.00 67.06      PROA C
ATOM    905  C   ARG A 118     104.732 132.706 135.827  1.00 69.32      PROA C
ATOM    906  O   ARG A 118     104.164 132.581 134.734  1.00 73.35      PROA O
ATOM    907  CB  ARG A 118     103.899 131.555 137.910  1.00 67.20      PROA C
ATOM    908  CG  ARG A 118     103.551 130.176 138.452  1.00 67.94      PROA C
ATOM    909  CD  ARG A 118     102.453 130.221 139.497  1.00 70.32      PROA C
ATOM    910  NE  ARG A 118     102.081 128.880 139.933  1.00 73.90      PROA N
ATOM    911  CZ  ARG A 118     101.681 128.572 141.159  1.00 76.45      PROA C
ATOM    912  NH1 ARG A 118     101.590 129.490 142.107  1.00 73.69      PROA N
ATOM    913  NH2 ARG A 118     101.364 127.311 141.440  1.00 74.50      PROA N
ATOM    914  N   GLU A 119     105.226 133.884 136.233  1.00 60.86      PROA N
ATOM    915  CA  GLU A 119     105.086 135.031 135.326  1.00 58.87      PROA C
ATOM    916  C   GLU A 119     105.891 134.832 134.047  1.00 59.97      PROA C
ATOM    917  O   GLU A 119     105.428 135.192 132.955  1.00 67.27      PROA O
ATOM    918  CB  GLU A 119     105.459 136.383 135.950  1.00 61.25      PROA C
ATOM    919  CG  GLU A 119     104.511 136.927 137.007  1.00 65.69      PROA C
ATOM    920  CD  GLU A 119     104.860 136.492 138.393  1.00 71.53      PROA C
ATOM    921  OE1 GLU A 119     105.924 135.879 138.542  1.00 73.70      PROA O
ATOM    922  OE2 GLU A 119     104.075 136.754 139.326  1.00 72.91      PROA O
ATOM    923  N   LEU A 120     107.101 134.276 134.152  1.00 56.66      PROA N
ATOM    924  CA  LEU A 120     107.890 134.080 132.941  1.00 57.34      PROA C
ATOM    925  C   LEU A 120     107.241 133.073 132.000  1.00 60.30      PROA C
ATOM    926  O   LEU A 120     107.356 133.211 130.777  1.00 63.20      PROA O
ATOM    927  CB  LEU A 120     109.312 133.654 133.289  1.00 61.97      PROA C
ATOM    928  CG  LEU A 120     110.325 134.799 133.287  1.00 60.87      PROA C
ATOM    929  CD1 LEU A 120     110.078 135.743 134.448  1.00 60.14      PROA C
ATOM    930  CD2 LEU A 120     111.740 134.254 133.332  1.00 60.16      PROA C
ATOM    931  N   GLU A 121     106.562 132.058 132.539  1.00 65.62      PROA N
ATOM    932  CA  GLU A 121     105.788 131.162 131.685  1.00 62.91      PROA C
ATOM    933  C   GLU A 121     104.613 131.892 131.050  1.00 65.44      PROA C
ATOM    934  O   GLU A 121     104.273 131.645 129.888  1.00 69.30      PROA O
ATOM    935  CB  GLU A 121     105.296 129.958 132.488  1.00 68.25      PROA C
ATOM    936  CG  GLU A 121     106.379 128.958 132.853  1.00 73.69      PROA C
ATOM    937  CD  GLU A 121     105.856 127.830 133.721  1.00 75.85      PROA C
ATOM    938  OE1 GLU A 121     104.682 127.899 134.143  1.00 72.47      PROA O
ATOM    939  OE2 GLU A 121     106.619 126.877 133.984  1.00 74.16      PROA O
ATOM    940  N   ASN A 122     103.972 132.786 131.806  1.00 59.66      PROA N
ATOM    941  CA  ASN A 122     102.819 133.510 131.282  1.00 54.21      PROA C
ATOM    942  C   ASN A 122     103.206 134.405 130.109  1.00 57.32      PROA C
ATOM    943  O   ASN A 122     102.474 134.488 129.116  1.00 63.91      PROA O
ATOM    944  CB  ASN A 122     102.176 134.328 132.404  1.00 58.39      PROA C
ATOM    945  CG  ASN A 122     100.810 134.879 132.032  1.00 63.12      PROA C
ATOM    946  OD1 ASN A 122     100.574 135.299 130.901  1.00 64.55      PROA O
ATOM    947  ND2 ASN A 122      99.898 134.878 132.996  1.00 62.87      PROA N
ATOM    948  N   LEU A 123     104.353 135.081 130.203  1.00 60.88      PROA N
ATOM    949  CA  LEU A 123     104.691 136.103 129.212  1.00 54.87      PROA C
ATOM    950  C   LEU A 123     104.955 135.511 127.829  1.00 49.99      PROA C
ATOM    951  O   LEU A 123     104.571 136.106 126.816  1.00 53.69      PROA O
ATOM    952  CB  LEU A 123     105.903 136.908 129.680  1.00 55.19      PROA C
ATOM    953  CG  LEU A 123     105.622 138.129 130.555  1.00 53.77      PROA C
ATOM    954  CD1 LEU A 123     106.921 138.705 131.078  1.00 55.48      PROA C
ATOM    955  CD2 LEU A 123     104.846 139.174 129.782  1.00 54.77      PROA C
ATOM    956  N   GLU A 124     105.600 134.347 127.760  1.00 57.14      PROA N
ATOM    957  CA  GLU A 124     106.178 133.845 126.519  1.00 61.28      PROA C
ATOM    958  C   GLU A 124     105.255 132.899 125.750  1.00 67.03      PROA C
ATOM    959  O   GLU A 124     105.745 131.982 125.081  1.00 69.40      PROA O
ATOM    960  CB  GLU A 124     107.512 133.153 126.809  1.00 65.51      PROA C
ATOM    961  CG  GLU A 124     107.410 131.955 127.738  1.00 72.27      PROA C
ATOM    962  CD  GLU A 124     108.763 131.354 128.061  1.00 74.98      PROA C
ATOM    963  OE1 GLU A 124     109.782 131.883 127.570  1.00 73.25      PROA O
ATOM    964  OE2 GLU A 124     108.808 130.353 128.807  1.00 72.98      PROA O
ATOM    965  N   THR A 125     103.944 133.101 125.818  1.00 67.16      PROA N
ATOM    966  CA  THR A 125     103.017 132.248 125.087  1.00 64.94      PROA C
ATOM    967  C   THR A 125     103.017 132.583 123.596  1.00 68.47      PROA C
ATOM    968  O   THR A 125     103.218 133.733 123.194  1.00 70.07      PROA O
ATOM    969  CB  THR A 125     101.604 132.397 125.653  1.00 64.24      PROA C
ATOM    970  OG1 THR A 125     101.656 132.356 127.084  1.00 68.00      PROA O
ATOM    971  CG2 THR A 125     100.704 131.273 125.162  1.00 65.64      PROA C
ATOM    972  N   HIS A 126     102.809 131.550 122.775  1.00 63.34      PROA N
ATOM    973  CA  HIS A 126     102.553 131.628 121.336  1.00 57.03      PROA C
ATOM    974  C   HIS A 126     103.761 132.051 120.513  1.00 55.61      PROA C
ATOM    975  O   HIS A 126     103.604 132.384 119.334  1.00 61.99      PROA O
ATOM    976  CB  HIS A 126     101.392 132.577 121.017  1.00 59.64      PROA C
ATOM    977  CG  HIS A 126     100.041 131.996 121.291  1.00 63.03      PROA C
ATOM    978  ND1 HIS A 126      99.052 132.693 121.948  1.00 64.63      PROA N
ATOM    979  CD2 HIS A 126      99.516 130.782 121.000  1.00 64.89      PROA C
ATOM    980  CE1 HIS A 126      97.975 131.936 122.049  1.00 63.99      PROA C
ATOM    981  NE2 HIS A 126      98.230 130.771 121.482  1.00 66.00      PROA N
ATOM    982  N   ILE A 127     104.959 132.051 121.085  1.00 51.41      PROA N
ATOM    983  CA  ILE A 127     106.141 132.540 120.376  1.00 54.77      PROA C
ATOM    984  C   ILE A 127     106.724 131.500 119.417  1.00 61.18      PROA C
ATOM    985  O   ILE A 127     107.011 131.851 118.263  1.00 71.43      PROA O
ATOM    986  CB  ILE A 127     107.201 133.047 121.368  1.00 56.84      PROA C
ATOM    987  CG1 ILE A 127     106.828 134.445 121.862  1.00 56.98      PROA C
ATOM    988  CG2 ILE A 127     108.569 133.082 120.727  1.00 58.21      PROA C
ATOM    989  CD1 ILE A 127     107.787 135.010 122.878  1.00 55.95      PROA C
ATOM    990  N   PRO A 128     106.921 130.233 119.810  1.00 58.78      PROA N
ATOM    991  CA  PRO A 128     107.598 129.289 118.897  1.00 63.08      PROA C
ATOM    992  C   PRO A 128     106.859 129.032 117.590  1.00 65.61      PROA C
ATOM    993  O   PRO A 128     107.475 128.532 116.635  1.00 66.68      PROA O
ATOM    994  CB  PRO A 128     107.708 128.008 119.734  1.00 57.78      PROA C
ATOM    995  CG  PRO A 128     107.651 128.471 121.136  1.00 58.60      PROA C
ATOM    996  CD  PRO A 128     106.698 129.619 121.132  1.00 57.11      PROA C
ATOM    997  N   PHE A 129     105.564 129.347 117.516  1.00 56.44      PROA N
ATOM    998  CA  PHE A 129     104.832 129.196 116.263  1.00 53.44      PROA C
ATOM    999  C   PHE A 129     105.458 130.038 115.156  1.00 61.93      PROA C
ATOM   1000  O   PHE A 129     105.520 129.610 113.995  1.00 65.92      PROA O
ATOM   1001  CB  PHE A 129     103.368 129.579 116.474  1.00 56.82      PROA C
ATOM   1002  CG  PHE A 129     102.536 129.514 115.229  1.00 60.88      PROA C
ATOM   1003  CD1 PHE A 129     102.101 128.297 114.735  1.00 60.75      PROA C
ATOM   1004  CD2 PHE A 129     102.182 130.669 114.557  1.00 61.22      PROA C
ATOM   1005  CE1 PHE A 129     101.332 128.234 113.590  1.00 60.67      PROA C
ATOM   1006  CE2 PHE A 129     101.413 130.612 113.412  1.00 62.78      PROA C
ATOM   1007  CZ  PHE A 129     100.988 129.393 112.928  1.00 63.06      PROA C
ATOM   1008  N   LEU A 130     105.926 131.240 115.498  1.00 57.76      PROA N
ATOM   1009  CA  LEU A 130     106.586 132.090 114.514  1.00 54.57      PROA C
ATOM   1010  C   LEU A 130     107.862 131.441 113.993  1.00 56.47      PROA C
ATOM   1011  O   LEU A 130     108.148 131.488 112.788  1.00 63.52      PROA O
ATOM   1012  CB  LEU A 130     106.882 133.457 115.128  1.00 54.43      PROA C
ATOM   1013  CG  LEU A 130     105.673 134.183 115.721  1.00 54.74      PROA C
ATOM   1014  CD1 LEU A 130     106.107 135.396 116.520  1.00 54.51      PROA C
ATOM   1015  CD2 LEU A 130     104.709 134.586 114.624  1.00 60.51      PROA C
ATOM   1016  N   GLY A 131     108.642 130.828 114.885  1.00 47.90      PROA N
ATOM   1017  CA  GLY A 131     109.830 130.116 114.447  1.00 53.93      PROA C
ATOM   1018  C   GLY A 131     109.503 128.949 113.537  1.00 59.31      PROA C
ATOM   1019  O   GLY A 131     110.192 128.712 112.541  1.00 58.29      PROA O
ATOM   1020  N   THR A 132     108.439 128.209 113.862  1.00 56.43      PROA N
ATOM   1021  CA  THR A 132     108.016 127.115 112.992  1.00 51.98      PROA C
ATOM   1022  C   THR A 132     107.645 127.626 111.605  1.00 54.63      PROA C
ATOM   1023  O   THR A 132     108.048 127.042 110.591  1.00 59.15      PROA O
ATOM   1024  CB  THR A 132     106.838 126.370 113.617  1.00 55.73      PROA C
ATOM   1025  OG1 THR A 132     107.109 126.118 115.002  1.00 59.56      PROA O
ATOM   1026  CG2 THR A 132     106.607 125.047 112.903  1.00 56.14      PROA C
ATOM   1027  N   VAL A 133     106.882 128.720 111.542  1.00 51.07      PROA N
ATOM   1028  CA  VAL A 133     106.500 129.290 110.251  1.00 50.63      PROA C
ATOM   1029  C   VAL A 133     107.740 129.679 109.456  1.00 52.56      PROA C
ATOM   1030  O   VAL A 133     107.899 129.306 108.282  1.00 58.03      PROA O
ATOM   1031  CB  VAL A 133     105.566 130.496 110.455  1.00 48.24      PROA C
ATOM   1032  CG1 VAL A 133     105.377 131.242 109.151  1.00 50.31      PROA C
ATOM   1033  CG2 VAL A 133     104.230 130.043 111.013  1.00 53.20      PROA C
ATOM   1034  N   GLY A 134     108.647 130.422 110.094  1.00 46.52      PROA N
ATOM   1035  CA  GLY A 134     109.839 130.900 109.420  1.00 45.69      PROA C
ATOM   1036  C   GLY A 134     110.800 129.807 109.011  1.00 52.23      PROA C
ATOM   1037  O   GLY A 134     111.604 130.016 108.098  1.00 55.76      PROA O
ATOM   1038  N   SER A 135     110.744 128.651 109.668  1.00 60.55      PROA N
ATOM   1039  CA  SER A 135     111.602 127.540 109.285  1.00 59.50      PROA C
ATOM   1040  C   SER A 135     110.949 126.579 108.300  1.00 59.18      PROA C
ATOM   1041  O   SER A 135     111.662 125.788 107.672  1.00 58.98      PROA O
ATOM   1042  CB  SER A 135     112.044 126.762 110.528  1.00 58.37      PROA C
ATOM   1043  OG  SER A 135     112.711 127.609 111.448  1.00 64.01      PROA O
ATOM   1044  N   ILE A 136     109.629 126.618 108.144  1.00 51.60      PROA N
ATOM   1045  CA  ILE A 136     108.932 125.640 107.318  1.00 47.44      PROA C
ATOM   1046  C   ILE A 136     108.523 126.208 105.962  1.00 53.67      PROA C
ATOM   1047  O   ILE A 136     108.594 125.499 104.958  1.00 63.99      PROA O
ATOM   1048  CB  ILE A 136     107.716 125.073 108.081  1.00 52.53      PROA C
ATOM   1049  CG1 ILE A 136     108.195 124.224 109.259  1.00 60.07      PROA C
ATOM   1050  CG2 ILE A 136     106.829 124.247 107.165  1.00 54.07      PROA C
ATOM   1051  CD1 ILE A 136     109.143 123.114 108.858  1.00 57.11      PROA C
ATOM   1052  N   SER A 137     108.103 127.475 105.896  1.00 48.27      PROA N
ATOM   1053  CA  SER A 137     107.504 128.001 104.665  1.00 48.21      PROA C
ATOM   1054  C   SER A 137     108.348 127.814 103.401  1.00 52.39      PROA C
ATOM   1055  O   SER A 137     107.788 127.393 102.370  1.00 55.04      PROA O
ATOM   1056  CB  SER A 137     107.165 129.483 104.874  1.00 49.87      PROA C
ATOM   1057  OG  SER A 137     106.133 129.637 105.830  1.00 55.93      PROA O
ATOM   1058  N   PRO A 138     109.658 128.110 103.390  1.00 47.22      PROA N
ATOM   1059  CA  PRO A 138     110.414 127.974 102.132  1.00 49.81      PROA C
ATOM   1060  C   PRO A 138     110.402 126.574 101.544  1.00 58.68      PROA C
ATOM   1061  O   PRO A 138     110.377 126.427 100.317  1.00 59.41      PROA O
ATOM   1062  CB  PRO A 138     111.831 128.405 102.534  1.00 48.71      PROA C
ATOM   1063  CG  PRO A 138     111.637 129.282 103.701  1.00 45.96      PROA C
ATOM   1064  CD  PRO A 138     110.494 128.693 104.454  1.00 43.97      PROA C
ATOM   1065  N   TYR A 139     110.424 125.535 102.382  1.00 56.11      PROA N
ATOM   1066  CA  TYR A 139     110.390 124.172 101.860  1.00 47.71      PROA C
ATOM   1067  C   TYR A 139     109.061 123.877 101.180  1.00 50.21      PROA C
ATOM   1068  O   TYR A 139     109.016 123.184 100.156  1.00 58.63      PROA O
ATOM   1069  CB  TYR A 139     110.654 123.174 102.982  1.00 38.15      PROA C
ATOM   1070  CG  TYR A 139     112.070 123.200 103.501  1.00 47.46      PROA C
ATOM   1071  CD1 TYR A 139     113.094 122.579 102.805  1.00 53.08      PROA C
ATOM   1072  CD2 TYR A 139     112.381 123.840 104.690  1.00 53.88      PROA C
ATOM   1073  CE1 TYR A 139     114.389 122.600 103.275  1.00 53.38      PROA C
ATOM   1074  CE2 TYR A 139     113.673 123.865 105.169  1.00 55.34      PROA C
ATOM   1075  CZ  TYR A 139     114.673 123.242 104.458  1.00 54.38      PROA C
ATOM   1076  OH  TYR A 139     115.963 123.264 104.931  1.00 55.45      PROA O
ATOM   1077  N   ILE A 140     107.969 124.396 101.739  1.00 39.87      PROA N
ATOM   1078  CA  ILE A 140     106.657 124.252 101.117  1.00 39.77      PROA C
ATOM   1079  C   ILE A 140     106.649 124.910  99.741  1.00 50.65      PROA C
ATOM   1080  O   ILE A 140     106.192 124.321  98.744  1.00 59.10      PROA O
ATOM   1081  CB  ILE A 140     105.580 124.842 102.044  1.00 43.56      PROA C
ATOM   1082  CG1 ILE A 140     105.240 123.860 103.163  1.00 45.50      PROA C
ATOM   1083  CG2 ILE A 140     104.353 125.247 101.274  1.00 51.28      PROA C
ATOM   1084  CD1 ILE A 140     104.325 124.433 104.211  1.00 48.90      PROA C
ATOM   1085  N   GLY A 141     107.171 126.136  99.661  1.00 48.16      PROA N
ATOM   1086  CA  GLY A 141     107.250 126.798  98.367  1.00 46.44      PROA C
ATOM   1087  C   GLY A 141     108.100 126.032  97.369  1.00 47.94      PROA C
ATOM   1088  O   GLY A 141     107.752 125.926  96.188  1.00 53.84      PROA O
ATOM   1089  N   LEU A 142     109.227 125.488  97.833  1.00 46.54      PROA N
ATOM   1090  CA  LEU A 142     110.112 124.725  96.959  1.00 43.43      PROA C
ATOM   1091  C   LEU A 142     109.423 123.475  96.429  1.00 50.83      PROA C
ATOM   1092  O   LEU A 142     109.577 123.127  95.252  1.00 57.02      PROA O
ATOM   1093  CB  LEU A 142     111.392 124.363  97.710  1.00 46.46      PROA C
ATOM   1094  CG  LEU A 142     112.238 123.181  97.235  1.00 51.42      PROA C
ATOM   1095  CD1 LEU A 142     112.822 123.434  95.860  1.00 55.63      PROA C
ATOM   1096  CD2 LEU A 142     113.345 122.906  98.235  1.00 53.88      PROA C
ATOM   1097  N   PHE A 143     108.665 122.783  97.282  1.00 51.38      PROA N
ATOM   1098  CA  PHE A 143     107.938 121.602  96.827  1.00 48.59      PROA C
ATOM   1099  C   PHE A 143     106.914 121.966  95.758  1.00 45.48      PROA C
ATOM   1100  O   PHE A 143     106.795 121.271  94.738  1.00 54.42      PROA O
ATOM   1101  CB  PHE A 143     107.267 120.911  98.017  1.00 48.15      PROA C
ATOM   1102  CG  PHE A 143     106.450 119.705  97.644  1.00 52.38      PROA C
ATOM   1103  CD1 PHE A 143     105.117 119.830  97.291  1.00 55.42      PROA C
ATOM   1104  CD2 PHE A 143     107.018 118.445  97.647  1.00 50.91      PROA C
ATOM   1105  CE1 PHE A 143     104.369 118.722  96.948  1.00 54.75      PROA C
ATOM   1106  CE2 PHE A 143     106.273 117.334  97.305  1.00 50.96      PROA C
ATOM   1107  CZ  PHE A 143     104.948 117.473  96.955  1.00 51.19      PROA C
ATOM   1108  N   GLY A 144     106.169 123.053  95.970  1.00 43.43      PROA N
ATOM   1109  CA  GLY A 144     105.216 123.477  94.953  1.00 45.63      PROA C
ATOM   1110  C   GLY A 144     105.883 123.803  93.628  1.00 46.57      PROA C
ATOM   1111  O   GLY A 144     105.414 123.389  92.558  1.00 48.16      PROA O
ATOM   1112  N   THR A 145     107.000 124.533  93.683  1.00 55.87      PROA N
ATOM   1113  CA  THR A 145     107.720 124.877  92.461  1.00 53.76      PROA C
ATOM   1114  C   THR A 145     108.239 123.632  91.752  1.00 55.68      PROA C
ATOM   1115  O   THR A 145     108.174 123.540  90.521  1.00 56.99      PROA O
ATOM   1116  CB  THR A 145     108.872 125.828  92.782  1.00 61.11      PROA C
ATOM   1117  OG1 THR A 145     108.353 127.029  93.364  1.00 65.27      PROA O
ATOM   1118  CG2 THR A 145     109.644 126.178  91.520  1.00 56.19      PROA C
ATOM   1119  N   VAL A 146     108.766 122.667  92.510  1.00 59.46      PROA N
ATOM   1120  CA  VAL A 146     109.293 121.447  91.904  1.00 56.28      PROA C
ATOM   1121  C   VAL A 146     108.183 120.677  91.205  1.00 52.72      PROA C
ATOM   1122  O   VAL A 146     108.363 120.175  90.088  1.00 57.20      PROA O
ATOM   1123  CB  VAL A 146     110.002 120.583  92.962  1.00 55.09      PROA C
ATOM   1124  CG1 VAL A 146     110.193 119.169  92.452  1.00 55.92      PROA C
ATOM   1125  CG2 VAL A 146     111.341 121.195  93.331  1.00 55.35      PROA C
ATOM   1126  N   TRP A 147     107.020 120.567  91.850  1.00 56.02      PROA N
ATOM   1127  CA  TRP A 147     105.882 119.913  91.210  1.00 53.88      PROA C
ATOM   1128  C   TRP A 147     105.532 120.593  89.891  1.00 59.67      PROA C
ATOM   1129  O   TRP A 147     105.369 119.929  88.854  1.00 69.68      PROA O
ATOM   1130  CB  TRP A 147     104.684 119.924  92.158  1.00 61.64      PROA C
ATOM   1131  CG  TRP A 147     103.437 119.332  91.587  1.00 69.16      PROA C
ATOM   1132  CD1 TRP A 147     102.491 119.974  90.844  1.00 68.14      PROA C
ATOM   1133  CD2 TRP A 147     102.986 117.981  91.730  1.00 68.56      PROA C
ATOM   1134  NE1 TRP A 147     101.483 119.104  90.506  1.00 65.72      PROA N
ATOM   1135  CE2 TRP A 147     101.763 117.874  91.039  1.00 66.50      PROA C
ATOM   1136  CE3 TRP A 147     103.499 116.850  92.370  1.00 66.96      PROA C
ATOM   1137  CZ2 TRP A 147     101.048 116.683  90.971  1.00 67.49      PROA C
ATOM   1138  CZ3 TRP A 147     102.788 115.669  92.301  1.00 67.16      PROA C
ATOM   1139  CH2 TRP A 147     101.575 115.595  91.607  1.00 68.86      PROA C
ATOM   1140  N   GLY A 148     105.425 121.924  89.908  1.00 57.17      PROA N
ATOM   1141  CA  GLY A 148     105.077 122.638  88.688  1.00 56.12      PROA C
ATOM   1142  C   GLY A 148     106.092 122.444  87.575  1.00 57.99      PROA C
ATOM   1143  O   GLY A 148     105.727 122.210  86.419  1.00 54.80      PROA O
ATOM   1144  N   ILE A 149     107.381 122.528  87.908  1.00 65.32      PROA N
ATOM   1145  CA  ILE A 149     108.422 122.414  86.890  1.00 57.49      PROA C
ATOM   1146  C   ILE A 149     108.482 120.997  86.331  1.00 62.60      PROA C
ATOM   1147  O   ILE A 149     108.733 120.799  85.136  1.00 66.08      PROA O
ATOM   1148  CB  ILE A 149     109.781 122.861  87.458  1.00 62.42      PROA C
ATOM   1149  CG1 ILE A 149     109.701 124.305  87.955  1.00 68.29      PROA C
ATOM   1150  CG2 ILE A 149     110.864 122.743  86.411  1.00 60.28      PROA C
ATOM   1151  CD1 ILE A 149     109.318 125.293  86.885  1.00 67.86      PROA C
ATOM   1152  N   MET A 150     108.269 119.986  87.180  1.00 74.18      PROA N
ATOM   1153  CA  MET A 150     108.223 118.613  86.684  1.00 70.21      PROA C
ATOM   1154  C   MET A 150     107.062 118.419  85.717  1.00 67.56      PROA C
ATOM   1155  O   MET A 150     107.216 117.779  84.666  1.00 72.26      PROA O
ATOM   1156  CB  MET A 150     108.115 117.637  87.852  1.00 72.14      PROA C
ATOM   1157  CG  MET A 150     107.901 116.197  87.436  1.00 74.72      PROA C
ATOM   1158  SD  MET A 150     107.777 115.093  88.854  1.00 89.23      PROA S
ATOM   1159  CE  MET A 150     106.176 115.558  89.508  1.00 74.45      PROA C
ATOM   1160  N   HIS A 151     105.892 118.971  86.051  1.00 62.92      PROA N
ATOM   1161  CA  HIS A 151     104.772 118.914  85.117  1.00 64.57      PROA C
ATOM   1162  C   HIS A 151     105.119 119.603  83.802  1.00 71.11      PROA C
ATOM   1163  O   HIS A 151     104.765 119.116  82.721  1.00 70.71      PROA O
ATOM   1164  CB  HIS A 151     103.532 119.549  85.738  1.00 62.18      PROA C
ATOM   1165  CG  HIS A 151     102.525 120.010  84.732  1.00 66.53      PROA C
ATOM   1166  ND1 HIS A 151     102.037 119.191  83.737  1.00 69.94      PROA N
ATOM   1167  CD2 HIS A 151     101.924 121.211  84.559  1.00 70.10      PROA C
ATOM   1168  CE1 HIS A 151     101.173 119.864  82.999  1.00 72.29      PROA C
ATOM   1169  NE2 HIS A 151     101.087 121.093  83.476  1.00 72.03      PROA N
ATOM   1170  N   ALA A 152     105.810 120.744  83.878  1.00 73.34      PROA N
ATOM   1171  CA  ALA A 152     106.200 121.455  82.664  1.00 68.29      PROA C
ATOM   1172  C   ALA A 152     107.143 120.620  81.805  1.00 64.08      PROA C
ATOM   1173  O   ALA A 152     106.993 120.569  80.579  1.00 61.31      PROA O
ATOM   1174  CB  ALA A 152     106.846 122.792  83.024  1.00 70.61      PROA C
ATOM   1175  N   PHE A 153     108.125 119.964  82.430  1.00 72.06      PROA N
ATOM   1176  CA  PHE A 153     109.034 119.094  81.686  1.00 66.63      PROA C
ATOM   1177  C   PHE A 153     108.282 117.959  81.007  1.00 70.09      PROA C
ATOM   1178  O   PHE A 153     108.543 117.639  79.839  1.00 71.45      PROA O
ATOM   1179  CB  PHE A 153     110.108 118.518  82.612  1.00 72.11      PROA C
ATOM   1180  CG  PHE A 153     111.306 119.405  82.798  1.00 77.57      PROA C
ATOM   1181  CD1 PHE A 153     112.177 119.639  81.749  1.00 74.52      PROA C
ATOM   1182  CD2 PHE A 153     111.582 119.974  84.029  1.00 78.02      PROA C
ATOM   1183  CE1 PHE A 153     113.288 120.443  81.918  1.00 73.88      PROA C
ATOM   1184  CE2 PHE A 153     112.693 120.777  84.203  1.00 73.92      PROA C
ATOM   1185  CZ  PHE A 153     113.545 121.011  83.148  1.00 71.72      PROA C
ATOM   1186  N   ILE A 154     107.352 117.328  81.730  1.00 80.88      PROA N
ATOM   1187  CA  ILE A 154     106.596 116.220  81.150  1.00 74.31      PROA C
ATOM   1188  C   ILE A 154     105.776 116.700  79.961  1.00 70.13      PROA C
ATOM   1189  O   ILE A 154     105.724 116.039  78.917  1.00 71.54      PROA O
ATOM   1190  CB  ILE A 154     105.710 115.556  82.219  1.00 76.85      PROA C
ATOM   1191  CG1 ILE A 154     106.573 114.957  83.330  1.00 79.76      PROA C
ATOM   1192  CG2 ILE A 154     104.833 114.486  81.593  1.00 73.86      PROA C
ATOM   1193  CD1 ILE A 154     105.807 114.642  84.595  1.00 77.65      PROA C
ATOM   1194  N   ALA A 155     105.128 117.858  80.096  1.00 74.67      PROA N
ATOM   1195  CA  ALA A 155     104.333 118.389  78.993  1.00 75.43      PROA C
ATOM   1196  C   ALA A 155     105.207 118.743  77.795  1.00 74.53      PROA C
ATOM   1197  O   ALA A 155     104.818 118.512  76.644  1.00 73.96      PROA O
ATOM   1198  CB  ALA A 155     103.539 119.609  79.457  1.00 77.08      PROA C
ATOM   1199  N   LEU A 156     106.390 119.310  78.044  1.00 87.14      PROA N
ATOM   1200  CA  LEU A 156     107.269 119.710  76.949  1.00 85.76      PROA C
ATOM   1201  C   LEU A 156     107.851 118.508  76.217  1.00 85.68      PROA C
ATOM   1202  O   LEU A 156     108.038 118.561  74.997  1.00 86.04      PROA O
ATOM   1203  CB  LEU A 156     108.394 120.602  77.477  1.00 89.56      PROA C
ATOM   1204  CG  LEU A 156     109.537 120.923  76.510  1.00 88.56      PROA C
ATOM   1205  CD1 LEU A 156     109.023 121.698  75.310  1.00 86.87      PROA C
ATOM   1206  CD2 LEU A 156     110.642 121.693  77.213  1.00 85.75      PROA C
ATOM   1207  N   GLY A 157     108.133 117.419  76.934  1.00 89.90      PROA N
ATOM   1208  CA  GLY A 157     108.770 116.268  76.314  1.00 87.58      PROA C
ATOM   1209  C   GLY A 157     107.930 115.564  75.265  1.00 91.59      PROA C
ATOM   1210  O   GLY A 157     108.462 114.711  74.545  1.00 92.48      PROA O
ATOM   1211  N   ALA A 158     106.640 115.892  75.160  1.00102.56      PROA N
ATOM   1212  CA  ALA A 158     105.773 115.208  74.205  1.00101.33      PROA C
ATOM   1213  C   ALA A 158     106.142 115.555  72.766  1.00103.06      PROA C
ATOM   1214  O   ALA A 158     106.274 114.665  71.918  1.00102.90      PROA O
ATOM   1215  CB  ALA A 158     104.311 115.555  74.485  1.00100.02      PROA C
ATOM   1216  N   VAL A 159     106.311 116.841  72.470  1.00109.80      PROA N
ATOM   1217  CA  VAL A 159     106.597 117.281  71.112  1.00109.16      PROA C
ATOM   1218  C   VAL A 159     108.105 117.333  70.902  1.00110.83      PROA C
ATOM   1219  O   VAL A 159     108.892 117.421  71.849  1.00109.48      PROA O
ATOM   1220  CB  VAL A 159     105.948 118.646  70.809  1.00108.81      PROA C
ATOM   1221  CG1 VAL A 159     104.434 118.519  70.783  1.00107.85      PROA C
ATOM   1222  CG2 VAL A 159     106.386 119.681  71.833  1.00109.11      PROA C
ATOM   1223  N   LYS A 160     108.514 117.278  69.634  1.00118.92      PROA N
ATOM   1224  CA  LYS A 160     109.928 117.286  69.284  1.00119.73      PROA C
ATOM   1225  C   LYS A 160     110.529 118.684  69.233  1.00118.26      PROA C
ATOM   1226  O   LYS A 160     111.759 118.811  69.224  1.00116.88      PROA O
ATOM   1227  CB  LYS A 160     110.142 116.600  67.931  1.00117.37      PROA C
ATOM   1228  CG  LYS A 160     109.218 117.096  66.830  1.00117.84      PROA C
ATOM   1229  CD  LYS A 160     109.580 116.481  65.488  1.00117.29      PROA C
ATOM   1230  CE  LYS A 160     108.832 117.158  64.351  1.00116.78      PROA C
ATOM   1231  NZ  LYS A 160     107.361 117.176  64.585  1.00115.43      PROA N
ATOM   1232  N   GLN A 161     109.705 119.729  69.200  1.00109.43      PROA N
ATOM   1233  CA  GLN A 161     110.220 121.088  69.128  1.00107.07      PROA C
ATOM   1234  C   GLN A 161     109.184 122.052  69.686  1.00108.81      PROA C
ATOM   1235  O   GLN A 161     107.985 121.890  69.447  1.00108.86      PROA O
ATOM   1236  CB  GLN A 161     110.581 121.473  67.688  1.00108.27      PROA C
ATOM   1237  CG  GLN A 161     111.580 122.616  67.583  1.00111.23      PROA C
ATOM   1238  CD  GLN A 161     112.821 122.389  68.425  1.00113.06      PROA C
ATOM   1239  OE1 GLN A 161     112.936 122.909  69.535  1.00112.16      PROA O
ATOM   1240  NE2 GLN A 161     113.758 121.608  67.899  1.00111.19      PROA N
ATOM   1241  N   ALA A 162     109.660 123.050  70.428  1.00101.50      PROA N
ATOM   1242  CA  ALA A 162     108.803 124.081  70.994  1.00 98.30      PROA C
ATOM   1243  C   ALA A 162     109.661 125.292  71.326  1.00 95.19      PROA C
ATOM   1244  O   ALA A 162     110.806 125.145  71.761  1.00 97.84      PROA O
ATOM   1245  CB  ALA A 162     108.074 123.581  72.245  1.00 95.97      PROA C
ATOM   1246  N   THR A 163     109.106 126.480  71.118  1.00 86.82      PROA N
ATOM   1247  CA  THR A 163     109.831 127.716  71.362  1.00 90.34      PROA C
ATOM   1248  C   THR A 163     109.595 128.175  72.800  1.00 92.46      PROA C
ATOM   1249  O   THR A 163     109.070 127.434  73.636  1.00 93.89      PROA O
ATOM   1250  CB  THR A 163     109.413 128.784  70.355  1.00 94.29      PROA C
ATOM   1251  OG1 THR A 163     108.076 129.215  70.639  1.00 94.93      PROA O
ATOM   1252  CG2 THR A 163     109.471 128.231  68.938  1.00 94.11      PROA C
ATOM   1253  N   LEU A 164     109.995 129.408  73.108  1.00 87.91      PROA N
ATOM   1254  CA  LEU A 164     109.776 129.955  74.439  1.00 87.54      PROA C
ATOM   1255  C   LEU A 164     108.327 130.359  74.677  1.00 88.83      PROA C
ATOM   1256  O   LEU A 164     107.927 130.527  75.835  1.00 91.90      PROA O
ATOM   1257  CB  LEU A 164     110.686 131.163  74.669  1.00 91.83      PROA C
ATOM   1258  CG  LEU A 164     112.179 130.949  74.415  1.00 93.65      PROA C
ATOM   1259  CD1 LEU A 164     112.923 132.276  74.445  1.00 89.98      PROA C
ATOM   1260  CD2 LEU A 164     112.764 129.979  75.431  1.00 92.15      PROA C
ATOM   1261  N   GLN A 165     107.537 130.509  73.611  1.00 89.91      PROA N
ATOM   1262  CA  GLN A 165     106.166 130.985  73.760  1.00 92.53      PROA C
ATOM   1263  C   GLN A 165     105.321 130.015  74.576  1.00 92.38      PROA C
ATOM   1264  O   GLN A 165     104.559 130.434  75.456  1.00 96.03      PROA O
ATOM   1265  CB  GLN A 165     105.540 131.211  72.385  1.00 94.63      PROA C
ATOM   1266  CG  GLN A 165     106.230 132.282  71.556  1.00 94.58      PROA C
ATOM   1267  CD  GLN A 165     106.268 133.625  72.255  1.00 94.42      PROA C
ATOM   1268  OE1 GLN A 165     105.243 134.290  72.402  1.00 93.00      PROA O
ATOM   1269  NE2 GLN A 165     107.454 134.032  72.691  1.00 94.00      PROA N
ATOM   1270  N   MET A 166     105.439 128.718  74.305  1.00 89.25      PROA N
ATOM   1271  CA  MET A 166     104.625 127.714  74.974  1.00 90.93      PROA C
ATOM   1272  C   MET A 166     105.251 127.186  76.258  1.00 90.15      PROA C
ATOM   1273  O   MET A 166     104.640 126.349  76.928  1.00 93.10      PROA O
ATOM   1274  CB  MET A 166     104.328 126.552  74.022  1.00 95.19      PROA C
ATOM   1275  CG  MET A 166     105.556 125.838  73.508  1.00 97.33      PROA C
ATOM   1276  SD  MET A 166     106.374 126.789  72.215  1.00106.11      PROA S
ATOM   1277  CE  MET A 166     105.171 126.663  70.895  1.00 96.71      PROA C
ATOM   1278  N   VAL A 167     106.451 127.646  76.618  1.00 86.57      PROA N
ATOM   1279  CA  VAL A 167     107.023 127.334  77.925  1.00 87.36      PROA C
ATOM   1280  C   VAL A 167     107.003 128.531  78.863  1.00 89.68      PROA C
ATOM   1281  O   VAL A 167     107.282 128.367  80.062  1.00 90.53      PROA O
ATOM   1282  CB  VAL A 167     108.465 126.798  77.797  1.00 90.73      PROA C
ATOM   1283  CG1 VAL A 167     108.524 125.667  76.782  1.00 91.66      PROA C
ATOM   1284  CG2 VAL A 167     109.419 127.919  77.422  1.00 91.75      PROA C
ATOM   1285  N   ALA A 168     106.693 129.726  78.360  1.00 86.73      PROA N
ATOM   1286  CA  ALA A 168     106.594 130.903  79.221  1.00 83.16      PROA C
ATOM   1287  C   ALA A 168     105.556 130.772  80.331  1.00 83.98      PROA C
ATOM   1288  O   ALA A 168     105.864 131.153  81.473  1.00 90.97      PROA O
ATOM   1289  CB  ALA A 168     106.322 132.140  78.360  1.00 82.01      PROA C
ATOM   1290  N   PRO A 169     104.332 130.279  80.090  1.00 83.61      PROA N
ATOM   1291  CA  PRO A 169     103.322 130.302  81.164  1.00 86.35      PROA C
ATOM   1292  C   PRO A 169     103.708 129.523  82.411  1.00 85.01      PROA C
ATOM   1293  O   PRO A 169     103.273 129.890  83.510  1.00 87.44      PROA O
ATOM   1294  CB  PRO A 169     102.080 129.698  80.490  1.00 88.42      PROA C
ATOM   1295  CG  PRO A 169     102.611 128.924  79.337  1.00 88.26      PROA C
ATOM   1296  CD  PRO A 169     103.761 129.736  78.844  1.00 87.33      PROA C
ATOM   1297  N   GLY A 170     104.501 128.460  82.281  1.00 72.56      PROA N
ATOM   1298  CA  GLY A 170     104.855 127.671  83.451  1.00 72.81      PROA C
ATOM   1299  C   GLY A 170     105.696 128.436  84.457  1.00 75.64      PROA C
ATOM   1300  O   GLY A 170     105.557 128.245  85.669  1.00 82.94      PROA O
ATOM   1301  N   ILE A 171     106.572 129.317  83.970  1.00 70.84      PROA N
ATOM   1302  CA  ILE A 171     107.547 129.972  84.839  1.00 74.55      PROA C
ATOM   1303  C   ILE A 171     106.857 130.866  85.864  1.00 80.74      PROA C
ATOM   1304  O   ILE A 171     107.206 130.858  87.053  1.00 84.49      PROA O
ATOM   1305  CB  ILE A 171     108.560 130.759  83.989  1.00 75.18      PROA C
ATOM   1306  CG1 ILE A 171     109.397 129.797  83.147  1.00 77.42      PROA C
ATOM   1307  CG2 ILE A 171     109.453 131.612  84.873  1.00 78.87      PROA C
ATOM   1308  CD1 ILE A 171     110.259 130.480  82.113  1.00 78.21      PROA C
ATOM   1309  N   ALA A 172     105.879 131.660  85.423  1.00 77.69      PROA N
ATOM   1310  CA  ALA A 172     105.234 132.608  86.326  1.00 82.12      PROA C
ATOM   1311  C   ALA A 172     104.459 131.888  87.422  1.00 79.73      PROA C
ATOM   1312  O   ALA A 172     104.565 132.234  88.608  1.00 84.37      PROA O
ATOM   1313  CB  ALA A 172     104.315 133.540  85.536  1.00 81.62      PROA C
ATOM   1314  N   GLU A 173     103.665 130.885  87.041  1.00 65.64      PROA N
ATOM   1315  CA  GLU A 173     102.917 130.125  88.030  1.00 67.74      PROA C
ATOM   1316  C   GLU A 173     103.828 129.284  88.911  1.00 66.28      PROA C
ATOM   1317  O   GLU A 173     103.421 128.903  90.013  1.00 74.66      PROA O
ATOM   1318  CB  GLU A 173     101.875 129.240  87.344  1.00 73.95      PROA C
ATOM   1319  CG  GLU A 173     102.441 128.279  86.315  1.00 77.29      PROA C
ATOM   1320  CD  GLU A 173     101.363 127.460  85.632  1.00 78.26      PROA C
ATOM   1321  OE1 GLU A 173     100.176 127.623  85.986  1.00 78.30      PROA O
ATOM   1322  OE2 GLU A 173     101.702 126.653  84.740  1.00 76.77      PROA O
ATOM   1323  N   ALA A 174     105.046 128.985  88.456  1.00 52.66      PROA N
ATOM   1324  CA  ALA A 174     106.000 128.321  89.335  1.00 58.04      PROA C
ATOM   1325  C   ALA A 174     106.569 129.286  90.367  1.00 60.93      PROA C
ATOM   1326  O   ALA A 174     106.722 128.929  91.540  1.00 67.09      PROA O
ATOM   1327  CB  ALA A 174     107.122 127.694  88.511  1.00 65.09      PROA C
ATOM   1328  N   LEU A 175     106.889 130.512  89.951  1.00 54.37      PROA N
ATOM   1329  CA  LEU A 175     107.549 131.454  90.848  1.00 57.84      PROA C
ATOM   1330  C   LEU A 175     106.588 132.163  91.799  1.00 62.29      PROA C
ATOM   1331  O   LEU A 175     107.037 132.727  92.810  1.00 68.73      PROA O
ATOM   1332  CB  LEU A 175     108.328 132.489  90.035  1.00 59.22      PROA C
ATOM   1333  CG  LEU A 175     109.467 131.955  89.165  1.00 60.95      PROA C
ATOM   1334  CD1 LEU A 175     109.999 133.042  88.248  1.00 57.39      PROA C
ATOM   1335  CD2 LEU A 175     110.578 131.386  90.027  1.00 62.43      PROA C
ATOM   1336  N   ILE A 176     105.285 132.156  91.503  1.00 56.38      PROA N
ATOM   1337  CA  ILE A 176     104.325 132.783  92.413  1.00 49.17      PROA C
ATOM   1338  C   ILE A 176     104.389 132.136  93.793  1.00 52.12      PROA C
ATOM   1339  O   ILE A 176     104.339 132.824  94.826  1.00 63.80      PROA O
ATOM   1340  CB  ILE A 176     102.905 132.719  91.823  1.00 48.80      PROA C
ATOM   1341  CG1 ILE A 176     102.746 133.737  90.697  1.00 56.58      PROA C
ATOM   1342  CG2 ILE A 176     101.863 132.968  92.898  1.00 53.86      PROA C
ATOM   1343  CD1 ILE A 176     102.840 135.171  91.160  1.00 60.50      PROA C
ATOM   1344  N   ALA A 177     104.501 130.808  93.834  1.00 40.02      PROA N
ATOM   1345  CA  ALA A 177     104.499 130.098  95.109  1.00 46.88      PROA C
ATOM   1346  C   ALA A 177     105.684 130.507  95.975  1.00 52.50      PROA C
ATOM   1347  O   ALA A 177     105.530 130.771  97.174  1.00 57.55      PROA O
ATOM   1348  CB  ALA A 177     104.506 128.589  94.864  1.00 53.04      PROA C
ATOM   1349  N   THR A 178     106.881 130.579  95.384  1.00 48.86      PROA N
ATOM   1350  CA  THR A 178     108.048 130.948  96.178  1.00 50.05      PROA C
ATOM   1351  C   THR A 178     108.013 132.417  96.580  1.00 56.61      PROA C
ATOM   1352  O   THR A 178     108.480 132.768  97.673  1.00 58.23      PROA O
ATOM   1353  CB  THR A 178     109.340 130.610  95.427  1.00 48.74      PROA C
ATOM   1354  OG1 THR A 178     110.467 130.879  96.270  1.00 54.90      PROA O
ATOM   1355  CG2 THR A 178     109.470 131.411  94.152  1.00 50.29      PROA C
ATOM   1356  N   ALA A 179     107.444 133.286  95.737  1.00 43.13      PROA N
ATOM   1357  CA  ALA A 179     107.272 134.678  96.144  1.00 40.82      PROA C
ATOM   1358  C   ALA A 179     106.385 134.779  97.379  1.00 45.65      PROA C
ATOM   1359  O   ALA A 179     106.718 135.478  98.348  1.00 54.82      PROA O
ATOM   1360  CB  ALA A 179     106.690 135.493  94.991  1.00 42.83      PROA C
ATOM   1361  N   ILE A 180     105.257 134.064  97.371  1.00 41.79      PROA N
ATOM   1362  CA  ILE A 180     104.353 134.090  98.519  1.00 37.53      PROA C
ATOM   1363  C   ILE A 180     105.032 133.497  99.749  1.00 39.77      PROA C
ATOM   1364  O   ILE A 180     104.864 133.996 100.870  1.00 44.42      PROA O
ATOM   1365  CB  ILE A 180     103.041 133.360  98.180  1.00 39.54      PROA C
ATOM   1366  CG1 ILE A 180     102.177 134.224  97.263  1.00 46.10      PROA C
ATOM   1367  CG2 ILE A 180     102.273 133.015  99.440  1.00 44.55      PROA C
ATOM   1368  CD1 ILE A 180     100.942 133.522  96.751  1.00 42.76      PROA C
ATOM   1369  N   GLY A 181     105.812 132.432  99.560  1.00 47.24      PROA N
ATOM   1370  CA  GLY A 181     106.515 131.837 100.685  1.00 45.98      PROA C
ATOM   1371  C   GLY A 181     107.481 132.800 101.346  1.00 49.57      PROA C
ATOM   1372  O   GLY A 181     107.509 132.927 102.573  1.00 51.14      PROA O
ATOM   1373  N   LEU A 182     108.284 133.500 100.541  1.00 51.54      PROA N
ATOM   1374  CA  LEU A 182     109.216 134.474 101.106  1.00 46.22      PROA C
ATOM   1375  C   LEU A 182     108.476 135.611 101.800  1.00 44.88      PROA C
ATOM   1376  O   LEU A 182     108.888 136.070 102.878  1.00 47.11      PROA O
ATOM   1377  CB  LEU A 182     110.132 135.023 100.014  1.00 42.75      PROA C
ATOM   1378  CG  LEU A 182     111.303 134.127  99.622  1.00 45.82      PROA C
ATOM   1379  CD1 LEU A 182     112.036 134.703  98.427  1.00 51.25      PROA C
ATOM   1380  CD2 LEU A 182     112.245 133.948 100.795  1.00 45.62      PROA C
ATOM   1381  N   PHE A 183     107.383 136.085 101.191  1.00 48.85      PROA N
ATOM   1382  CA  PHE A 183     106.613 137.166 101.798  1.00 43.86      PROA C
ATOM   1383  C   PHE A 183     106.076 136.754 103.161  1.00 48.01      PROA C
ATOM   1384  O   PHE A 183     106.082 137.550 104.106  1.00 57.61      PROA O
ATOM   1385  CB  PHE A 183     105.474 137.583 100.866  1.00 47.81      PROA C
ATOM   1386  CG  PHE A 183     104.626 138.707 101.397  1.00 54.13      PROA C
ATOM   1387  CD1 PHE A 183     103.585 138.462 102.279  1.00 54.60      PROA C
ATOM   1388  CD2 PHE A 183     104.871 140.013 101.010  1.00 57.45      PROA C
ATOM   1389  CE1 PHE A 183     102.809 139.495 102.764  1.00 57.48      PROA C
ATOM   1390  CE2 PHE A 183     104.098 141.052 101.492  1.00 59.44      PROA C
ATOM   1391  CZ  PHE A 183     103.065 140.792 102.370  1.00 58.36      PROA C
ATOM   1392  N   ALA A 184     105.600 135.514 103.281  1.00 50.56      PROA N
ATOM   1393  CA  ALA A 184     105.114 135.042 104.573  1.00 47.74      PROA C
ATOM   1394  C   ALA A 184     106.257 134.844 105.562  1.00 45.92      PROA C
ATOM   1395  O   ALA A 184     106.091 135.077 106.765  1.00 50.49      PROA O
ATOM   1396  CB  ALA A 184     104.329 133.744 104.396  1.00 49.47      PROA C
ATOM   1397  N   ALA A 185     107.424 134.414 105.077  1.00 41.36      PROA N
ATOM   1398  CA  ALA A 185     108.510 134.035 105.973  1.00 39.55      PROA C
ATOM   1399  C   ALA A 185     109.259 135.225 106.562  1.00 40.81      PROA C
ATOM   1400  O   ALA A 185     109.784 135.117 107.675  1.00 40.93      PROA O
ATOM   1401  CB  ALA A 185     109.496 133.125 105.242  1.00 42.05      PROA C
ATOM   1402  N   ILE A 186     109.345 136.346 105.848  1.00 50.56      PROA N
ATOM   1403  CA  ILE A 186     110.269 137.412 106.255  1.00 46.48      PROA C
ATOM   1404  C   ILE A 186     109.999 137.986 107.649  1.00 49.26      PROA C
ATOM   1405  O   ILE A 186     110.924 137.994 108.475  1.00 60.69      PROA O
ATOM   1406  CB  ILE A 186     110.300 138.543 105.212  1.00 48.48      PROA C
ATOM   1407  CG1 ILE A 186     111.106 138.113 103.987  1.00 50.00      PROA C
ATOM   1408  CG2 ILE A 186     110.910 139.801 105.803  1.00 48.54      PROA C
ATOM   1409  CD1 ILE A 186     111.051 139.100 102.847  1.00 50.43      PROA C
ATOM   1410  N   PRO A 187     108.792 138.469 107.984  1.00 40.57      PROA N
ATOM   1411  CA  PRO A 187     108.631 139.187 109.266  1.00 39.02      PROA C
ATOM   1412  C   PRO A 187     108.740 138.308 110.506  1.00 49.85      PROA C
ATOM   1413  O   PRO A 187     109.000 138.835 111.604  1.00 59.11      PROA O
ATOM   1414  CB  PRO A 187     107.227 139.800 109.154  1.00 40.29      PROA C
ATOM   1415  CG  PRO A 187     106.852 139.687 107.714  1.00 46.49      PROA C
ATOM   1416  CD  PRO A 187     107.529 138.453 107.229  1.00 45.29      PROA C
ATOM   1417  N   ALA A 188     108.540 136.996 110.367  1.00 50.07      PROA N
ATOM   1418  CA  ALA A 188     108.494 136.117 111.530  1.00 48.25      PROA C
ATOM   1419  C   ALA A 188     109.824 136.092 112.270  1.00 58.65      PROA C
ATOM   1420  O   ALA A 188     109.852 136.087 113.506  1.00 64.46      PROA O
ATOM   1421  CB  ALA A 188     108.092 134.708 111.100  1.00 51.03      PROA C
ATOM   1422  N   VAL A 189     110.938 136.070 111.534  1.00 54.73      PROA N
ATOM   1423  CA  VAL A 189     112.253 136.001 112.170  1.00 50.29      PROA C
ATOM   1424  C   VAL A 189     112.511 137.254 113.001  1.00 58.70      PROA C
ATOM   1425  O   VAL A 189     112.991 137.182 114.142  1.00 65.35      PROA O
ATOM   1426  CB  VAL A 189     113.347 135.794 111.108  1.00 49.89      PROA C
ATOM   1427  CG1 VAL A 189     114.670 135.447 111.770  1.00 57.45      PROA C
ATOM   1428  CG2 VAL A 189     112.933 134.712 110.130  1.00 51.92      PROA C
ATOM   1429  N   MET A 190     112.200 138.422 112.434  1.00 52.94      PROA N
ATOM   1430  CA  MET A 190     112.394 139.672 113.160  1.00 56.21      PROA C
ATOM   1431  C   MET A 190     111.542 139.713 114.419  1.00 62.87      PROA C
ATOM   1432  O   MET A 190     112.027 140.092 115.497  1.00 68.09      PROA O
ATOM   1433  CB  MET A 190     112.064 140.857 112.254  1.00 55.84      PROA C
ATOM   1434  CG  MET A 190     112.983 141.002 111.060  1.00 62.05      PROA C
ATOM   1435  SD  MET A 190     112.500 142.368 109.989  1.00 84.82      PROA S
ATOM   1436  CE  MET A 190     112.940 143.769 111.013  1.00 66.48      PROA C
ATOM   1437  N   ALA A 191     110.269 139.322 114.306  1.00 54.71      PROA N
ATOM   1438  CA  ALA A 191     109.405 139.313 115.482  1.00 54.29      PROA C
ATOM   1439  C   ALA A 191     109.948 138.371 116.548  1.00 59.26      PROA C
ATOM   1440  O   ALA A 191     110.000 138.717 117.736  1.00 67.41      PROA O
ATOM   1441  CB  ALA A 191     107.987 138.916 115.084  1.00 58.20      PROA C
ATOM   1442  N   TYR A 192     110.367 137.175 116.132  1.00 51.70      PROA N
ATOM   1443  CA  TYR A 192     110.929 136.194 117.053  1.00 53.86      PROA C
ATOM   1444  C   TYR A 192     112.097 136.783 117.833  1.00 60.94      PROA C
ATOM   1445  O   TYR A 192     112.124 136.739 119.072  1.00 66.01      PROA O
ATOM   1446  CB  TYR A 192     111.363 134.968 116.248  1.00 51.52      PROA C
ATOM   1447  CG  TYR A 192     111.670 133.721 117.037  1.00 58.75      PROA C
ATOM   1448  CD1 TYR A 192     110.693 133.092 117.789  1.00 61.67      PROA C
ATOM   1449  CD2 TYR A 192     112.932 133.148 116.995  1.00 60.08      PROA C
ATOM   1450  CE1 TYR A 192     110.971 131.942 118.498  1.00 64.74      PROA C
ATOM   1451  CE2 TYR A 192     113.219 132.000 117.700  1.00 58.38      PROA C
ATOM   1452  CZ  TYR A 192     112.234 131.401 118.450  1.00 62.74      PROA C
ATOM   1453  OH  TYR A 192     112.516 130.255 119.156  1.00 63.16      PROA O
ATOM   1454  N   ASN A 193     113.059 137.373 117.116  1.00 57.26      PROA N
ATOM   1455  CA  ASN A 193     114.252 137.899 117.772  1.00 55.94      PROA C
ATOM   1456  C   ASN A 193     113.913 139.030 118.737  1.00 62.34      PROA C
ATOM   1457  O   ASN A 193     114.390 139.043 119.883  1.00 65.77      PROA O
ATOM   1458  CB  ASN A 193     115.257 138.369 116.723  1.00 59.87      PROA C
ATOM   1459  CG  ASN A 193     115.867 137.221 115.948  1.00 63.51      PROA C
ATOM   1460  OD1 ASN A 193     115.544 136.059 116.185  1.00 64.26      PROA O
ATOM   1461  ND2 ASN A 193     116.755 137.541 115.017  1.00 64.95      PROA N
ATOM   1462  N   ARG A 194     113.087 139.986 118.300  1.00 57.01      PROA N
ATOM   1463  CA  ARG A 194     112.784 141.129 119.158  1.00 54.81      PROA C
ATOM   1464  C   ARG A 194     112.042 140.699 120.419  1.00 61.48      PROA C
ATOM   1465  O   ARG A 194     112.358 141.158 121.530  1.00 68.76      PROA O
ATOM   1466  CB  ARG A 194     111.978 142.172 118.385  1.00 55.41      PROA C
ATOM   1467  CG  ARG A 194     112.661 142.679 117.129  1.00 60.53      PROA C
ATOM   1468  CD  ARG A 194     114.123 143.011 117.386  1.00 61.79      PROA C
ATOM   1469  NE  ARG A 194     114.759 143.620 116.224  1.00 64.96      PROA N
ATOM   1470  CZ  ARG A 194     116.042 143.949 116.160  1.00 70.45      PROA C
ATOM   1471  NH1 ARG A 194     116.861 143.738 117.176  1.00 68.78      PROA N
ATOM   1472  NH2 ARG A 194     116.514 144.502 115.046  1.00 65.82      PROA N
ATOM   1473  N   LEU A 195     111.052 139.813 120.273  1.00 52.06      PROA N
ATOM   1474  CA  LEU A 195     110.292 139.379 121.439  1.00 50.25      PROA C
ATOM   1475  C   LEU A 195     111.171 138.600 122.411  1.00 52.00      PROA C
ATOM   1476  O   LEU A 195     111.056 138.768 123.635  1.00 62.61      PROA O
ATOM   1477  CB  LEU A 195     109.084 138.552 121.000  1.00 55.47      PROA C
ATOM   1478  CG  LEU A 195     108.083 139.260 120.077  1.00 52.49      PROA C
ATOM   1479  CD1 LEU A 195     106.810 138.448 119.920  1.00 54.96      PROA C
ATOM   1480  CD2 LEU A 195     107.770 140.663 120.559  1.00 51.97      PROA C
ATOM   1481  N   ASN A 196     112.066 137.753 121.889  1.00 45.77      PROA N
ATOM   1482  CA  ASN A 196     112.977 137.030 122.771  1.00 48.32      PROA C
ATOM   1483  C   ASN A 196     113.876 137.986 123.547  1.00 51.55      PROA C
ATOM   1484  O   ASN A 196     114.102 137.801 124.752  1.00 55.75      PROA O
ATOM   1485  CB  ASN A 196     113.813 136.039 121.965  1.00 51.81      PROA C
ATOM   1486  CG  ASN A 196     113.083 134.740 121.705  1.00 51.21      PROA C
ATOM   1487  OD1 ASN A 196     111.945 134.558 122.132  1.00 55.21      PROA O
ATOM   1488  ND2 ASN A 196     113.736 133.827 120.999  1.00 50.64      PROA N
ATOM   1489  N   GLN A 197     114.395 139.021 122.878  1.00 52.30      PROA N
ATOM   1490  CA  GLN A 197     115.245 139.984 123.574  1.00 52.45      PROA C
ATOM   1491  C   GLN A 197     114.482 140.705 124.682  1.00 56.33      PROA C
ATOM   1492  O   GLN A 197     115.009 140.900 125.790  1.00 64.61      PROA O
ATOM   1493  CB  GLN A 197     115.825 140.990 122.582  1.00 56.77      PROA C
ATOM   1494  CG  GLN A 197     116.796 140.388 121.584  1.00 62.73      PROA C
ATOM   1495  CD  GLN A 197     117.763 139.411 122.225  1.00 70.75      PROA C
ATOM   1496  OE1 GLN A 197     117.784 138.228 121.886  1.00 70.05      PROA O
ATOM   1497  NE2 GLN A 197     118.575 139.905 123.154  1.00 67.23      PROA N
ATOM   1498  N   ARG A 198     113.240 141.112 124.404  1.00 47.27      PROA N
ATOM   1499  CA  ARG A 198     112.456 141.800 125.429  1.00 47.50      PROA C
ATOM   1500  C   ARG A 198     112.197 140.894 126.632  1.00 51.40      PROA C
ATOM   1501  O   ARG A 198     112.313 141.329 127.792  1.00 58.78      PROA O
ATOM   1502  CB  ARG A 198     111.144 142.303 124.829  1.00 47.35      PROA C
ATOM   1503  CG  ARG A 198     111.336 143.407 123.801  1.00 49.15      PROA C
ATOM   1504  CD  ARG A 198     110.025 143.817 123.154  1.00 50.52      PROA C
ATOM   1505  NE  ARG A 198     109.100 144.409 124.112  1.00 58.11      PROA N
ATOM   1506  CZ  ARG A 198     109.046 145.702 124.398  1.00 59.40      PROA C
ATOM   1507  NH1 ARG A 198     109.850 146.574 123.812  1.00 59.00      PROA N
ATOM   1508  NH2 ARG A 198     108.161 146.132 125.293  1.00 56.42      PROA N
ATOM   1509  N   VAL A 199     111.859 139.627 126.376  1.00 48.80      PROA N
ATOM   1510  CA  VAL A 199     111.633 138.687 127.471  1.00 47.58      PROA C
ATOM   1511  C   VAL A 199     112.900 138.518 128.301  1.00 52.42      PROA C
ATOM   1512  O   VAL A 199     112.847 138.453 129.538  1.00 57.14      PROA O
ATOM   1513  CB  VAL A 199     111.125 137.340 126.926  1.00 50.14      PROA C
ATOM   1514  CG1 VAL A 199     111.088 136.299 128.028  1.00 49.10      PROA C
ATOM   1515  CG2 VAL A 199     109.747 137.504 126.318  1.00 53.91      PROA C
ATOM   1516  N   ASN A 200     114.059 138.444 127.639  1.00 51.27      PROA N
ATOM   1517  CA  ASN A 200     115.313 138.303 128.376  1.00 45.94      PROA C
ATOM   1518  C   ASN A 200     115.567 139.505 129.278  1.00 46.33      PROA C
ATOM   1519  O   ASN A 200     115.972 139.347 130.439  1.00 54.17      PROA O
ATOM   1520  CB  ASN A 200     116.475 138.109 127.405  1.00 46.45      PROA C
ATOM   1521  CG  ASN A 200     116.585 136.685 126.908  1.00 52.99      PROA C
ATOM   1522  OD1 ASN A 200     115.714 135.856 127.168  1.00 55.48      PROA O
ATOM   1523  ND2 ASN A 200     117.660 136.392 126.187  1.00 54.11      PROA N
ATOM   1524  N   LYS A 201     115.335 140.715 128.764  1.00 40.82      PROA N
ATOM   1525  CA  LYS A 201     115.530 141.902 129.594  1.00 42.02      PROA C
ATOM   1526  C   LYS A 201     114.638 141.865 130.831  1.00 52.38      PROA C
ATOM   1527  O   LYS A 201     115.095 142.146 131.952  1.00 60.55      PROA O
ATOM   1528  CB  LYS A 201     115.263 143.165 128.777  1.00 47.21      PROA C
ATOM   1529  CG  LYS A 201     116.458 143.653 127.981  1.00 53.54      PROA C
ATOM   1530  CD  LYS A 201     117.516 144.254 128.892  1.00 56.41      PROA C
ATOM   1531  CE  LYS A 201     118.802 144.541 128.134  1.00 57.71      PROA C
ATOM   1532  NZ  LYS A 201     119.926 144.872 129.053  1.00 56.97      PROA N
ATOM   1533  N   LEU A 202     113.364 141.500 130.649  1.00 44.24      PROA N
ATOM   1534  CA  LEU A 202     112.464 141.412 131.798  1.00 33.46      PROA C
ATOM   1535  C   LEU A 202     112.947 140.372 132.805  1.00 36.61      PROA C
ATOM   1536  O   LEU A 202     112.886 140.596 134.024  1.00 46.82      PROA O
ATOM   1537  CB  LEU A 202     111.046 141.091 131.330  1.00 38.64      PROA C
ATOM   1538  CG  LEU A 202     110.200 142.288 130.900  1.00 35.97      PROA C
ATOM   1539  CD1 LEU A 202     108.959 141.831 130.158  1.00 42.28      PROA C
ATOM   1540  CD2 LEU A 202     109.828 143.133 132.099  1.00 44.36      PROA C
ATOM   1541  N   GLU A 203     113.426 139.226 132.314  1.00 40.96      PROA N
ATOM   1542  CA  GLU A 203     113.901 138.175 133.209  1.00 43.44      PROA C
ATOM   1543  C   GLU A 203     115.074 138.651 134.058  1.00 52.89      PROA C
ATOM   1544  O   GLU A 203     115.114 138.406 135.272  1.00 58.17      PROA O
ATOM   1545  CB  GLU A 203     114.297 136.942 132.400  1.00 46.98      PROA C
ATOM   1546  CG  GLU A 203     115.283 136.029 133.102  1.00 51.93      PROA C
ATOM   1547  CD  GLU A 203     115.624 134.800 132.284  1.00 62.43      PROA C
ATOM   1548  OE1 GLU A 203     114.805 133.858 132.252  1.00 62.23      PROA O
ATOM   1549  OE2 GLU A 203     116.712 134.775 131.672  1.00 62.62      PROA O
ATOM   1550  N   LEU A 204     116.042 139.329 133.437  1.00 51.26      PROA N
ATOM   1551  CA  LEU A 204     117.184 139.826 134.203  1.00 48.79      PROA C
ATOM   1552  C   LEU A 204     116.765 140.874 135.229  1.00 47.68      PROA C
ATOM   1553  O   LEU A 204     117.290 140.895 136.353  1.00 54.27      PROA O
ATOM   1554  CB  LEU A 204     118.269 140.365 133.270  1.00 48.26      PROA C
ATOM   1555  CG  LEU A 204     119.213 139.329 132.638  1.00 54.44      PROA C
ATOM   1556  CD1 LEU A 204     118.571 138.459 131.581  1.00 54.23      PROA C
ATOM   1557  CD2 LEU A 204     120.421 140.031 132.054  1.00 51.78      PROA C
ATOM   1558  N   ASN A 205     115.818 141.748 134.874  1.00 43.50      PROA N
ATOM   1559  CA  ASN A 205     115.334 142.716 135.857  1.00 45.30      PROA C
ATOM   1560  C   ASN A 205     114.710 142.018 137.065  1.00 47.33      PROA C
ATOM   1561  O   ASN A 205     114.984 142.382 138.223  1.00 53.60      PROA O
ATOM   1562  CB  ASN A 205     114.331 143.665 135.206  1.00 42.34      PROA C
ATOM   1563  CG  ASN A 205     113.920 144.795 136.122  1.00 50.06      PROA C
ATOM   1564  OD1 ASN A 205     112.741 144.965 136.425  1.00 52.04      PROA O
ATOM   1565  ND2 ASN A 205     114.894 145.577 136.569  1.00 55.82      PROA N
ATOM   1566  N   TYR A 206     113.879 141.001 136.814  1.00 52.11      PROA N
ATOM   1567  CA  TYR A 206     113.263 140.263 137.915  1.00 49.53      PROA C
ATOM   1568  C   TYR A 206     114.316 139.594 138.792  1.00 50.40      PROA C
ATOM   1569  O   TYR A 206     114.213 139.617 140.027  1.00 54.79      PROA O
ATOM   1570  CB  TYR A 206     112.284 139.221 137.373  1.00 52.50      PROA C
ATOM   1571  CG  TYR A 206     111.014 139.797 136.787  1.00 49.87      PROA C
ATOM   1572  CD1 TYR A 206     110.548 141.041 137.177  1.00 48.48      PROA C
ATOM   1573  CD2 TYR A 206     110.280 139.091 135.845  1.00 47.63      PROA C
ATOM   1574  CE1 TYR A 206     109.392 141.567 136.643  1.00 51.46      PROA C
ATOM   1575  CE2 TYR A 206     109.123 139.610 135.305  1.00 42.99      PROA C
ATOM   1576  CZ  TYR A 206     108.684 140.848 135.709  1.00 47.45      PROA C
ATOM   1577  OH  TYR A 206     107.532 141.373 135.180  1.00 52.55      PROA O
ATOM   1578  N   ASP A 207     115.333 138.987 138.172  1.00 53.14      PROA N
ATOM   1579  CA  ASP A 207     116.385 138.330 138.946  1.00 49.81      PROA C
ATOM   1580  C   ASP A 207     117.112 139.321 139.847  1.00 52.99      PROA C
ATOM   1581  O   ASP A 207     117.380 139.028 141.022  1.00 60.45      PROA O
ATOM   1582  CB  ASP A 207     117.380 137.644 138.012  1.00 52.86      PROA C
ATOM   1583  CG  ASP A 207     116.847 136.351 137.439  1.00 63.33      PROA C
ATOM   1584  OD1 ASP A 207     115.686 136.006 137.733  1.00 65.69      PROA O
ATOM   1585  OD2 ASP A 207     117.589 135.678 136.693  1.00 64.52      PROA O
ATOM   1586  N   ASN A 208     117.446 140.497 139.311  1.00 48.66      PROA N
ATOM   1587  CA  ASN A 208     118.145 141.497 140.112  1.00 48.31      PROA C
ATOM   1588  C   ASN A 208     117.310 141.918 141.315  1.00 52.68      PROA C
ATOM   1589  O   ASN A 208     117.818 142.002 142.446  1.00 58.37      PROA O
ATOM   1590  CB  ASN A 208     118.493 142.708 139.248  1.00 50.14      PROA C
ATOM   1591  CG  ASN A 208     119.292 143.750 140.001  1.00 57.32      PROA C
ATOM   1592  OD1 ASN A 208     118.944 144.931 140.006  1.00 56.48      PROA O
ATOM   1593  ND2 ASN A 208     120.371 143.319 140.644  1.00 61.68      PROA N
ATOM   1594  N   PHE A 209     116.017 142.181 141.095  1.00 50.60      PROA N
ATOM   1595  CA  PHE A 209     115.172 142.594 142.213  1.00 47.51      PROA C
ATOM   1596  C   PHE A 209     115.076 141.500 143.270  1.00 48.92      PROA C
ATOM   1597  O   PHE A 209     115.136 141.778 144.479  1.00 54.58      PROA O
ATOM   1598  CB  PHE A 209     113.779 142.976 141.721  1.00 50.68      PROA C
ATOM   1599  CG  PHE A 209     112.787 143.168 142.829  1.00 52.39      PROA C
ATOM   1600  CD1 PHE A 209     112.803 144.317 143.595  1.00 52.24      PROA C
ATOM   1601  CD2 PHE A 209     111.845 142.196 143.111  1.00 54.17      PROA C
ATOM   1602  CE1 PHE A 209     111.898 144.497 144.615  1.00 53.52      PROA C
ATOM   1603  CE2 PHE A 209     110.939 142.371 144.132  1.00 53.51      PROA C
ATOM   1604  CZ  PHE A 209     110.966 143.522 144.884  1.00 52.65      PROA C
ATOM   1605  N   MET A 210     114.920 140.247 142.832  1.00 55.43      PROA N
ATOM   1606  CA  MET A 210     114.820 139.143 143.779  1.00 54.19      PROA C
ATOM   1607  C   MET A 210     116.079 139.027 144.626  1.00 57.87      PROA C
ATOM   1608  O   MET A 210     116.000 138.835 145.846  1.00 57.70      PROA O
ATOM   1609  CB  MET A 210     114.557 137.836 143.033  1.00 54.32      PROA C
ATOM   1610  CG  MET A 210     114.399 136.628 143.932  1.00 55.19      PROA C
ATOM   1611  SD  MET A 210     114.177 135.105 142.999  1.00 66.72      PROA S
ATOM   1612  CE  MET A 210     115.836 134.842 142.382  1.00 61.15      PROA C
ATOM   1613  N   GLU A 211     117.253 139.150 143.998  1.00 59.35      PROA N
ATOM   1614  CA  GLU A 211     118.498 139.045 144.755  1.00 51.41      PROA C
ATOM   1615  C   GLU A 211     118.637 140.182 145.763  1.00 54.15      PROA C
ATOM   1616  O   GLU A 211     119.068 139.960 146.903  1.00 58.74      PROA O
ATOM   1617  CB  GLU A 211     119.694 139.014 143.807  1.00 50.29      PROA C
ATOM   1618  CG  GLU A 211     120.112 137.613 143.403  1.00 55.09      PROA C
ATOM   1619  CD  GLU A 211     121.440 137.589 142.673  1.00 63.82      PROA C
ATOM   1620  OE1 GLU A 211     122.490 137.529 143.347  1.00 61.97      PROA O
ATOM   1621  OE2 GLU A 211     121.434 137.629 141.424  1.00 63.13      PROA O
ATOM   1622  N   GLU A 212     118.268 141.405 145.370  1.00 49.58      PROA N
ATOM   1623  CA  GLU A 212     118.348 142.524 146.309  1.00 44.10      PROA C
ATOM   1624  C   GLU A 212     117.456 142.294 147.527  1.00 50.01      PROA C
ATOM   1625  O   GLU A 212     117.884 142.483 148.679  1.00 56.38      PROA O
ATOM   1626  CB  GLU A 212     117.968 143.826 145.608  1.00 48.24      PROA C
ATOM   1627  CG  GLU A 212     118.986 144.309 144.592  1.00 54.82      PROA C
ATOM   1628  CD  GLU A 212     120.277 144.772 145.236  1.00 63.28      PROA C
ATOM   1629  OE1 GLU A 212     120.226 145.280 146.376  1.00 63.86      PROA O
ATOM   1630  OE2 GLU A 212     121.343 144.628 144.603  1.00 62.37      PROA O
ATOM   1631  N   PHE A 213     116.208 141.879 147.294  1.00 46.56      PROA N
ATOM   1632  CA  PHE A 213     115.301 141.667 148.420  1.00 38.72      PROA C
ATOM   1633  C   PHE A 213     115.769 140.517 149.305  1.00 37.80      PROA C
ATOM   1634  O   PHE A 213     115.645 140.582 150.537  1.00 37.20      PROA O
ATOM   1635  CB  PHE A 213     113.880 141.418 147.922  1.00 44.51      PROA C
ATOM   1636  CG  PHE A 213     112.837 141.564 148.990  1.00 45.34      PROA C
ATOM   1637  CD1 PHE A 213     112.908 142.596 149.905  1.00 46.66      PROA C
ATOM   1638  CD2 PHE A 213     111.792 140.670 149.083  1.00 39.23      PROA C
ATOM   1639  CE1 PHE A 213     111.954 142.730 150.889  1.00 44.49      PROA C
ATOM   1640  CE2 PHE A 213     110.840 140.800 150.064  1.00 35.15      PROA C
ATOM   1641  CZ  PHE A 213     110.920 141.831 150.967  1.00 36.17      PROA C
ATOM   1642  N   THR A 214     116.308 139.455 148.700  1.00 48.22      PROA N
ATOM   1643  CA  THR A 214     116.830 138.348 149.493  1.00 42.78      PROA C
ATOM   1644  C   THR A 214     117.992 138.802 150.365  1.00 43.71      PROA C
ATOM   1645  O   THR A 214     118.116 138.374 151.517  1.00 45.16      PROA O
ATOM   1646  CB  THR A 214     117.259 137.200 148.581  1.00 47.12      PROA C
ATOM   1647  OG1 THR A 214     116.137 136.760 147.808  1.00 53.34      PROA O
ATOM   1648  CG2 THR A 214     117.777 136.035 149.402  1.00 45.26      PROA C
ATOM   1649  N   ALA A 215     118.856 139.670 149.832  1.00 47.59      PROA N
ATOM   1650  CA  ALA A 215     119.953 140.199 150.638  1.00 42.21      PROA C
ATOM   1651  C   ALA A 215     119.431 141.001 151.824  1.00 34.45      PROA C
ATOM   1652  O   ALA A 215     119.949 140.880 152.944  1.00 45.25      PROA O
ATOM   1653  CB  ALA A 215     120.874 141.058 149.774  1.00 47.56      PROA C
ATOM   1654  N   ILE A 216     118.406 141.828 151.599  1.00 37.93      PROA N
ATOM   1655  CA  ILE A 216     117.838 142.607 152.702  1.00 38.74      PROA C
ATOM   1656  C   ILE A 216     117.286 141.680 153.781  1.00 38.05      PROA C
ATOM   1657  O   ILE A 216     117.527 141.875 154.981  1.00 31.28      PROA O
ATOM   1658  CB  ILE A 216     116.757 143.573 152.185  1.00 38.71      PROA C
ATOM   1659  CG1 ILE A 216     117.380 144.648 151.297  1.00 40.56      PROA C
ATOM   1660  CG2 ILE A 216     116.030 144.218 153.346  1.00 30.57      PROA C
ATOM   1661  CD1 ILE A 216     116.365 145.506 150.585  1.00 38.68      PROA C
ATOM   1662  N   LEU A 217     116.542 140.650 153.368  1.00 54.89      PROA N
ATOM   1663  CA  LEU A 217     115.977 139.716 154.339  1.00 44.39      PROA C
ATOM   1664  C   LEU A 217     117.069 138.972 155.099  1.00 45.89      PROA C
ATOM   1665  O   LEU A 217     116.952 138.752 156.310  1.00 42.56      PROA O
ATOM   1666  CB  LEU A 217     115.046 138.724 153.644  1.00 42.03      PROA C
ATOM   1667  CG  LEU A 217     113.637 139.216 153.321  1.00 46.84      PROA C
ATOM   1668  CD1 LEU A 217     112.888 138.173 152.517  1.00 49.21      PROA C
ATOM   1669  CD2 LEU A 217     112.887 139.558 154.593  1.00 48.27      PROA C
ATOM   1670  N   HIS A 218     118.132 138.564 154.401  1.00 55.88      PROA N
ATOM   1671  CA  HIS A 218     119.224 137.850 155.055  1.00 43.74      PROA C
ATOM   1672  C   HIS A 218     119.910 138.725 156.092  1.00 36.19      PROA C
ATOM   1673  O   HIS A 218     120.264 138.252 157.176  1.00 39.09      PROA O
ATOM   1674  CB  HIS A 218     120.231 137.365 154.015  1.00 45.21      PROA C
ATOM   1675  CG  HIS A 218     121.404 136.641 154.596  1.00 48.56      PROA C
ATOM   1676  ND1 HIS A 218     122.515 137.293 155.086  1.00 50.72      PROA N
ATOM   1677  CD2 HIS A 218     121.646 135.318 154.753  1.00 54.33      PROA C
ATOM   1678  CE1 HIS A 218     123.387 136.404 155.526  1.00 51.82      PROA C
ATOM   1679  NE2 HIS A 218     122.884 135.198 155.335  1.00 54.76      PROA N
ATOM   1680  N   ARG A 219     120.121 140.003 155.772  1.00 39.04      PROA N
ATOM   1681  CA  ARG A 219     120.696 140.909 156.760  1.00 37.03      PROA C
ATOM   1682  C   ARG A 219     119.772 141.070 157.958  1.00 44.93      PROA C
ATOM   1683  O   ARG A 219     120.232 141.123 159.104  1.00 48.32      PROA O
ATOM   1684  CB  ARG A 219     120.992 142.270 156.134  1.00 45.38      PROA C
ATOM   1685  CG  ARG A 219     121.677 143.237 157.086  1.00 41.67      PROA C
ATOM   1686  CD  ARG A 219     121.941 144.580 156.429  1.00 44.79      PROA C
ATOM   1687  NE  ARG A 219     122.830 144.465 155.280  1.00 53.29      PROA N
ATOM   1688  CZ  ARG A 219     122.469 144.713 154.029  1.00 54.70      PROA C
ATOM   1689  NH1 ARG A 219     121.241 145.102 153.727  1.00 53.51      PROA N
ATOM   1690  NH2 ARG A 219     123.364 144.569 153.055  1.00 46.25      PROA N
ATOM   1691  N   GLN A 220     118.461 141.155 157.715  1.00 60.12      PROA N
ATOM   1692  CA  GLN A 220     117.528 141.368 158.818  1.00 52.57      PROA C
ATOM   1693  C   GLN A 220     117.401 140.142 159.717  1.00 45.02      PROA C
ATOM   1694  O   GLN A 220     117.192 140.285 160.927  1.00 35.87      PROA O
ATOM   1695  CB  GLN A 220     116.157 141.770 158.277  1.00 53.48      PROA C
ATOM   1696  CG  GLN A 220     115.128 142.045 159.358  1.00 50.84      PROA C
ATOM   1697  CD  GLN A 220     115.585 143.107 160.334  1.00 50.54      PROA C
ATOM   1698  OE1 GLN A 220     115.971 142.803 161.461  1.00 49.27      PROA O
ATOM   1699  NE2 GLN A 220     115.548 144.363 159.905  1.00 51.42      PROA N
ATOM   1700  N   ALA A 221     117.516 138.937 159.155  1.00 58.41      PROA N
ATOM   1701  CA  ALA A 221     117.259 137.730 159.936  1.00 51.14      PROA C
ATOM   1702  C   ALA A 221     118.326 137.501 161.000  1.00 46.38      PROA C
ATOM   1703  O   ALA A 221     118.006 137.140 162.137  1.00 44.66      PROA O
ATOM   1704  CB  ALA A 221     117.160 136.518 159.011  1.00 53.06      PROA C
ATOM   1705  N   PHE A 222     119.594 137.700 160.653  1.00 53.96      PROA N
ATOM   1706  CA  PHE A 222     120.715 137.355 161.530  1.00 41.80      PROA C
ATOM   1707  C   PHE A 222     121.057 138.485 162.496  1.00 45.32      PROA C
ATOM   1708  O   PHE A 222     122.194 138.948 162.553  1.00 50.84      PROA O
ATOM   1709  CB  PHE A 222     121.927 136.983 160.686  1.00 46.78      PROA C
ATOM   1710  CG  PHE A 222     122.012 135.525 160.350  1.00 47.71      PROA C
ATOM   1711  CD1 PHE A 222     122.100 134.573 161.344  1.00 50.37      PROA C
ATOM   1712  CD2 PHE A 222     122.007 135.108 159.032  1.00 52.30      PROA C
ATOM   1713  CE1 PHE A 222     122.182 133.233 161.030  1.00 55.96      PROA C
ATOM   1714  CE2 PHE A 222     122.087 133.769 158.713  1.00 50.15      PROA C
ATOM   1715  CZ  PHE A 222     122.173 132.831 159.713  1.00 52.57      PROA C
ATOM   1716  N   THR A 223     120.079 138.938 163.271  1.00 54.47      PROA N
ATOM   1717  CA  THR A 223     120.327 139.976 164.266  1.00 52.03      PROA C
ATOM   1718  C   THR A 223     119.603 139.672 165.571  1.00 47.98      PROA C
ATOM   1719  CB  THR A 223     119.891 141.362 163.764  1.00 57.52      PROA C
ATOM   1720  OG1 THR A 223     118.664 141.244 163.033  1.00 63.88      PROA O
ATOM   1721  CG2 THR A 223     120.957 141.965 162.866  1.00 57.23      PROA C
TER
ATOM   1722  N   ASN B   5     128.648 148.980  83.295  1.00120.46      PROB N
ATOM   1723  CA  ASN B   5     128.322 147.576  83.514  1.00121.58      PROB C
ATOM   1724  C   ASN B   5     127.277 147.423  84.614  1.00121.44      PROB C
ATOM   1725  O   ASN B   5     126.078 147.380  84.341  1.00120.05      PROB O
ATOM   1726  CB  ASN B   5     129.581 146.783  83.871  1.00120.48      PROB C
ATOM   1727  CG  ASN B   5     129.371 145.284  83.775  1.00121.22      PROB C
ATOM   1728  OD1 ASN B   5     128.370 144.819  83.232  1.00122.54      PROB O
ATOM   1729  ND2 ASN B   5     130.318 144.519  84.306  1.00118.58      PROB N
ATOM   1730  N   ILE B   6     127.745 147.339  85.860  1.00120.14      PROB N
ATOM   1731  CA  ILE B   6     126.833 147.193  86.991  1.00122.05      PROB C
ATOM   1732  C   ILE B   6     125.990 148.451  87.163  1.00122.06      PROB C
ATOM   1733  O   ILE B   6     124.794 148.375  87.474  1.00120.11      PROB O
ATOM   1734  CB  ILE B   6     127.622 146.856  88.269  1.00122.44      PROB C
ATOM   1735  CG1 ILE B   6     128.384 145.541  88.092  1.00120.08      PROB C
ATOM   1736  CG2 ILE B   6     126.691 146.771  89.470  1.00120.15      PROB C
ATOM   1737  CD1 ILE B   6     129.381 145.260  89.194  1.00119.11      PROB C
ATOM   1738  N   LEU B   7     126.596 149.625  86.967  1.00123.69      PROB N
ATOM   1739  CA  LEU B   7     125.857 150.875  87.111  1.00123.57      PROB C
ATOM   1740  C   LEU B   7     124.737 150.978  86.083  1.00122.66      PROB C
ATOM   1741  O   LEU B   7     123.628 151.421  86.406  1.00121.87      PROB O
ATOM   1742  CB  LEU B   7     126.808 152.067  86.990  1.00122.01      PROB C
ATOM   1743  CG  LEU B   7     127.613 152.462  88.232  1.00122.22      PROB C
ATOM   1744  CD1 LEU B   7     128.766 151.499  88.483  1.00122.57      PROB C
ATOM   1745  CD2 LEU B   7     128.124 153.890  88.105  1.00121.25      PROB C
ATOM   1746  N   ASP B   8     125.008 150.578  84.838  1.00123.18      PROB N
ATOM   1747  CA  ASP B   8     123.972 150.609  83.810  1.00123.88      PROB C
ATOM   1748  C   ASP B   8     122.830 149.659  84.149  1.00122.95      PROB C
ATOM   1749  O   ASP B   8     121.654 150.000  83.969  1.00123.03      PROB O
ATOM   1750  CB  ASP B   8     124.574 150.263  82.449  1.00122.69      PROB C
ATOM   1751  CG  ASP B   8     125.846 151.036  82.160  1.00122.60      PROB C
ATOM   1752  OD1 ASP B   8     125.855 152.267  82.371  1.00123.63      PROB O
ATOM   1753  OD2 ASP B   8     126.836 150.413  81.724  1.00121.16      PROB O
ATOM   1754  N   LEU B   9     123.157 148.460  84.638  1.00114.80      PROB N
ATOM   1755  CA  LEU B   9     122.118 147.510  85.024  1.00113.51      PROB C
ATOM   1756  C   LEU B   9     121.280 148.049  86.176  1.00113.01      PROB C
ATOM   1757  O   LEU B   9     120.055 147.882  86.194  1.00111.28      PROB O
ATOM   1758  CB  LEU B   9     122.747 146.168  85.397  1.00112.69      PROB C
ATOM   1759  CG  LEU B   9     123.458 145.416  84.270  1.00112.08      PROB C
ATOM   1760  CD1 LEU B   9     124.194 144.202  84.813  1.00109.34      PROB C
ATOM   1761  CD2 LEU B   9     122.471 145.010  83.187  1.00110.53      PROB C
ATOM   1762  N   PHE B  10     121.925 148.691  87.153  1.00112.61      PROB N
ATOM   1763  CA  PHE B  10     121.184 149.295  88.255  1.00113.47      PROB C
ATOM   1764  C   PHE B  10     120.275 150.413  87.761  1.00112.30      PROB C
ATOM   1765  O   PHE B  10     119.133 150.544  88.218  1.00111.17      PROB O
ATOM   1766  CB  PHE B  10     122.154 149.818  89.315  1.00112.62      PROB C
ATOM   1767  CG  PHE B  10     121.506 150.687  90.355  1.00113.17      PROB C
ATOM   1768  CD1 PHE B  10     120.660 150.139  91.306  1.00111.07      PROB C
ATOM   1769  CD2 PHE B  10     121.744 152.051  90.384  1.00111.56      PROB C
ATOM   1770  CE1 PHE B  10     120.062 150.936  92.264  1.00109.59      PROB C
ATOM   1771  CE2 PHE B  10     121.150 152.853  91.340  1.00110.84      PROB C
ATOM   1772  CZ  PHE B  10     120.308 152.295  92.281  1.00110.19      PROB C
ATOM   1773  N   LEU B  11     120.766 151.234  86.830  1.00114.21      PROB N
ATOM   1774  CA  LEU B  11     119.956 152.324  86.295  1.00115.23      PROB C
ATOM   1775  C   LEU B  11     118.757 151.798  85.513  1.00115.72      PROB C
ATOM   1776  O   LEU B  11     117.662 152.365  85.591  1.00115.12      PROB O
ATOM   1777  CB  LEU B  11     120.813 153.233  85.415  1.00115.42      PROB C
ATOM   1778  CG  LEU B  11     121.806 154.143  86.140  1.00116.10      PROB C
ATOM   1779  CD1 LEU B  11     122.686 154.881  85.142  1.00113.61      PROB C
ATOM   1780  CD2 LEU B  11     121.075 155.124  87.044  1.00114.64      PROB C
ATOM   1781  N   LYS B  12     118.943 150.717  84.756  1.00115.35      PROB N
ATOM   1782  CA  LYS B  12     117.880 150.183  83.912  1.00113.79      PROB C
ATOM   1783  C   LYS B  12     116.931 149.250  84.655  1.00114.54      PROB C
ATOM   1784  O   LYS B  12     115.982 148.749  84.043  1.00113.02      PROB O
ATOM   1785  CB  LYS B  12     118.483 149.450  82.710  1.00111.08      PROB C
ATOM   1786  CG  LYS B  12     119.273 150.345  81.770  1.00112.03      PROB C
ATOM   1787  CD  LYS B  12     118.364 151.322  81.042  1.00113.33      PROB C
ATOM   1788  CE  LYS B  12     117.502 150.612  80.011  1.00115.20      PROB C
ATOM   1789  NZ  LYS B  12     118.324 149.878  79.010  1.00114.45      PROB N
ATOM   1790  N   ALA B  13     117.156 149.004  85.942  1.00103.42      PROB N
ATOM   1791  CA  ALA B  13     116.298 148.112  86.705  1.00100.77      PROB C
ATOM   1792  C   ALA B  13     114.982 148.802  87.061  1.00 99.69      PROB C
ATOM   1793  O   ALA B  13     114.811 150.012  86.888  1.00 98.97      PROB O
ATOM   1794  CB  ALA B  13     117.010 147.637  87.970  1.00 99.15      PROB C
ATOM   1795  N   SER B  14     114.040 148.009  87.565  1.00 84.77      PROB N
ATOM   1796  CA  SER B  14     112.739 148.520  87.967  1.00 84.06      PROB C
ATOM   1797  C   SER B  14     112.852 149.273  89.291  1.00 83.73      PROB C
ATOM   1798  O   SER B  14     113.918 149.350  89.908  1.00 87.75      PROB O
ATOM   1799  CB  SER B  14     111.728 147.381  88.067  1.00 86.33      PROB C
ATOM   1800  OG  SER B  14     112.019 146.538  89.167  1.00 88.85      PROB O
ATOM   1801  N   LEU B  15     111.730 149.839  89.736  1.00 73.98      PROB N
ATOM   1802  CA  LEU B  15     111.736 150.634  90.959  1.00 75.01      PROB C
ATOM   1803  C   LEU B  15     111.989 149.764  92.185  1.00 80.07      PROB C
ATOM   1804  O   LEU B  15     112.804 150.113  93.048  1.00 86.33      PROB O
ATOM   1805  CB  LEU B  15     110.414 151.392  91.093  1.00 79.04      PROB C
ATOM   1806  CG  LEU B  15     110.295 152.455  92.187  1.00 79.77      PROB C
ATOM   1807  CD1 LEU B  15     109.435 153.611  91.702  1.00 80.55      PROB C
ATOM   1808  CD2 LEU B  15     109.713 151.868  93.465  1.00 79.16      PROB C
ATOM   1809  N   LEU B  16     111.296 148.628  92.281  1.00 70.45      PROB N
ATOM   1810  CA  LEU B  16     111.441 147.772  93.455  1.00 71.16      PROB C
ATOM   1811  C   LEU B  16     112.849 147.200  93.557  1.00 72.66      PROB C
ATOM   1812  O   LEU B  16     113.424 147.139  94.650  1.00 75.69      PROB O
ATOM   1813  CB  LEU B  16     110.405 146.651  93.416  1.00 71.26      PROB C
ATOM   1814  CG  LEU B  16     110.353 145.740  94.642  1.00 73.53      PROB C
ATOM   1815  CD1 LEU B  16     109.942 146.526  95.875  1.00 70.53      PROB C
ATOM   1816  CD2 LEU B  16     109.404 144.576  94.406  1.00 73.86      PROB C
ATOM   1817  N   VAL B  17     113.422 146.775  92.429  1.00 65.79      PROB N
ATOM   1818  CA  VAL B  17     114.766 146.205  92.450  1.00 63.52      PROB C
ATOM   1819  C   VAL B  17     115.786 147.256  92.868  1.00 68.18      PROB C
ATOM   1820  O   VAL B  17     116.716 146.971  93.632  1.00 72.02      PROB O
ATOM   1821  CB  VAL B  17     115.110 145.592  91.081  1.00 72.12      PROB C
ATOM   1822  CG1 VAL B  17     116.516 145.019  91.094  1.00 69.82      PROB C
ATOM   1823  CG2 VAL B  17     114.099 144.518  90.717  1.00 72.92      PROB C
ATOM   1824  N   LYS B  18     115.637 148.484  92.369  1.00 76.51      PROB N
ATOM   1825  CA  LYS B  18     116.543 149.553  92.775  1.00 76.06      PROB C
ATOM   1826  C   LYS B  18     116.388 149.876  94.254  1.00 77.60      PROB C
ATOM   1827  O   LYS B  18     117.377 150.130  94.950  1.00 83.00      PROB O
ATOM   1828  CB  LYS B  18     116.302 150.800  91.926  1.00 76.37      PROB C
ATOM   1829  CG  LYS B  18     116.808 150.686  90.499  1.00 81.49      PROB C
ATOM   1830  CD  LYS B  18     116.306 151.835  89.640  1.00 83.84      PROB C
ATOM   1831  CE  LYS B  18     116.874 153.164  90.109  1.00 83.19      PROB C
ATOM   1832  NZ  LYS B  18     116.499 154.280  89.198  1.00 81.08      PROB N
ATOM   1833  N   LEU B  19     115.151 149.872  94.754  1.00 65.07      PROB N
ATOM   1834  CA  LEU B  19     114.921 150.214  96.153  1.00 64.55      PROB C
ATOM   1835  C   LEU B  19     115.397 149.116  97.094  1.00 69.95      PROB C
ATOM   1836  O   LEU B  19     115.738 149.398  98.248  1.00 73.85      PROB O
ATOM   1837  CB  LEU B  19     113.436 150.505  96.378  1.00 66.08      PROB C
ATOM   1838  CG  LEU B  19     112.991 151.055  97.734  1.00 72.88      PROB C
ATOM   1839  CD1 LEU B  19     111.870 152.063  97.546  1.00 71.99      PROB C
ATOM   1840  CD2 LEU B  19     112.536 149.936  98.657  1.00 70.92      PROB C
ATOM   1841  N   ILE B  20     115.434 147.866  96.626  1.00 67.31      PROB N
ATOM   1842  CA  ILE B  20     115.699 146.756  97.535  1.00 64.51      PROB C
ATOM   1843  C   ILE B  20     117.178 146.684  97.906  1.00 61.55      PROB C
ATOM   1844  O   ILE B  20     117.562 145.927  98.804  1.00 62.17      PROB O
ATOM   1845  CB  ILE B  20     115.208 145.440  96.905  1.00 62.59      PROB C
ATOM   1846  CG1 ILE B  20     114.937 144.400  97.984  1.00 60.31      PROB C
ATOM   1847  CG2 ILE B  20     116.243 144.895  95.943  1.00 66.26      PROB C
ATOM   1848  CD1 ILE B  20     113.764 144.758  98.865  1.00 62.61      PROB C
ATOM   1849  N   MET B  21     118.031 147.460  97.233  1.00 54.03      PROB N
ATOM   1850  CA  MET B  21     119.465 147.403  97.501  1.00 58.18      PROB C
ATOM   1851  C   MET B  21     119.904 148.410  98.559  1.00 64.61      PROB C
ATOM   1852  O   MET B  21     120.895 148.174  99.269  1.00 72.58      PROB O
ATOM   1853  CB  MET B  21     120.242 147.634  96.206  1.00 58.50      PROB C
ATOM   1854  CG  MET B  21     119.948 146.614  95.122  1.00 62.75      PROB C
ATOM   1855  SD  MET B  21     120.828 146.955  93.589  1.00 73.85      PROB S
ATOM   1856  CE  MET B  21     120.120 145.714  92.512  1.00 61.69      PROB C
ATOM   1857  N   LEU B  22     119.191 149.533  98.674  1.00 56.12      PROB N
ATOM   1858  CA  LEU B  22     119.550 150.543  99.664  1.00 56.97      PROB C
ATOM   1859  C   LEU B  22     119.422 149.995 101.078  1.00 59.51      PROB C
ATOM   1860  O   LEU B  22     120.225 150.328 101.959  1.00 66.66      PROB O
ATOM   1861  CB  LEU B  22     118.676 151.782  99.485  1.00 58.48      PROB C
ATOM   1862  CG  LEU B  22     118.800 152.508  98.146  1.00 61.98      PROB C
ATOM   1863  CD1 LEU B  22     117.857 153.697  98.093  1.00 60.97      PROB C
ATOM   1864  CD2 LEU B  22     120.235 152.945  97.903  1.00 59.96      PROB C
ATOM   1865  N   ILE B  23     118.415 149.151 101.313  1.00 41.94      PROB N
ATOM   1866  CA  ILE B  23     118.231 148.550 102.631  1.00 44.66      PROB C
ATOM   1867  C   ILE B  23     119.448 147.712 103.003  1.00 56.54      PROB C
ATOM   1868  O   ILE B  23     119.965 147.792 104.125  1.00 62.68      PROB O
ATOM   1869  CB  ILE B  23     116.943 147.711 102.656  1.00 46.36      PROB C
ATOM   1870  CG1 ILE B  23     115.737 148.581 102.306  1.00 53.49      PROB C
ATOM   1871  CG2 ILE B  23     116.755 147.063 104.014  1.00 48.68      PROB C
ATOM   1872  CD1 ILE B  23     114.493 147.790 101.985  1.00 56.47      PROB C
ATOM   1873  N   LEU B  24     119.927 146.901 102.060  1.00 47.28      PROB N
ATOM   1874  CA  LEU B  24     121.076 146.045 102.328  1.00 44.68      PROB C
ATOM   1875  C   LEU B  24     122.342 146.866 102.539  1.00 48.89      PROB C
ATOM   1876  O   LEU B  24     123.168 146.537 103.404  1.00 55.82      PROB O
ATOM   1877  CB  LEU B  24     121.248 145.047 101.186  1.00 41.62      PROB C
ATOM   1878  CG  LEU B  24     120.021 144.172 100.915  1.00 42.39      PROB C
ATOM   1879  CD1 LEU B  24     120.076 143.581  99.522  1.00 45.49      PROB C
ATOM   1880  CD2 LEU B  24     119.901 143.074 101.951  1.00 42.94      PROB C
ATOM   1881  N   ILE B  25     122.512 147.942 101.767  1.00 36.99      PROB N
ATOM   1882  CA  ILE B  25     123.674 148.808 101.964  1.00 36.63      PROB C
ATOM   1883  C   ILE B  25     123.650 149.434 103.356  1.00 46.78      PROB C
ATOM   1884  O   ILE B  25     124.672 149.471 104.061  1.00 55.18      PROB O
ATOM   1885  CB  ILE B  25     123.739 149.876 100.858  1.00 37.94      PROB C
ATOM   1886  CG1 ILE B  25     124.300 149.270  99.573  1.00 41.06      PROB C
ATOM   1887  CG2 ILE B  25     124.583 151.059 101.299  1.00 48.20      PROB C
ATOM   1888  CD1 ILE B  25     124.206 150.184  98.378  1.00 48.14      PROB C
ATOM   1889  N   GLY B  26     122.484 149.932 103.777  1.00 41.28      PROB N
ATOM   1890  CA  GLY B  26     122.371 150.490 105.115  1.00 40.83      PROB C
ATOM   1891  C   GLY B  26     122.650 149.466 106.198  1.00 42.08      PROB C
ATOM   1892  O   GLY B  26     123.298 149.771 107.206  1.00 49.69      PROB O
ATOM   1893  N   PHE B  27     122.165 148.237 106.005  1.00 33.57      PROB N
ATOM   1894  CA  PHE B  27     122.443 147.175 106.966  1.00 39.36      PROB C
ATOM   1895  C   PHE B  27     123.939 146.916 107.084  1.00 44.16      PROB C
ATOM   1896  O   PHE B  27     124.465 146.763 108.195  1.00 52.96      PROB O
ATOM   1897  CB  PHE B  27     121.715 145.895 106.562  1.00 44.35      PROB C
ATOM   1898  CG  PHE B  27     120.256 145.890 106.907  1.00 44.46      PROB C
ATOM   1899  CD1 PHE B  27     119.722 146.857 107.738  1.00 45.58      PROB C
ATOM   1900  CD2 PHE B  27     119.421 144.908 106.408  1.00 45.56      PROB C
ATOM   1901  CE1 PHE B  27     118.380 146.847 108.057  1.00 47.13      PROB C
ATOM   1902  CE2 PHE B  27     118.082 144.894 106.723  1.00 47.75      PROB C
ATOM   1903  CZ  PHE B  27     117.560 145.864 107.549  1.00 49.28      PROB C
ATOM   1904  N   SER B  28     124.641 146.863 105.949  1.00 32.02      PROB N
ATOM   1905  CA  SER B  28     126.083 146.635 105.990  1.00 34.19      PROB C
ATOM   1906  C   SER B  28     126.802 147.762 106.724  1.00 42.62      PROB C
ATOM   1907  O   SER B  28     127.706 147.512 107.538  1.00 51.28      PROB O
ATOM   1908  CB  SER B  28     126.629 146.482 104.572  1.00 38.33      PROB C
ATOM   1909  OG  SER B  28     126.500 147.691 103.848  1.00 46.92      PROB O
ATOM   1910  N   ILE B  29     126.407 149.010 106.456  1.00 43.24      PROB N
ATOM   1911  CA  ILE B  29     127.042 150.149 107.119  1.00 39.67      PROB C
ATOM   1912  C   ILE B  29     126.842 150.068 108.629  1.00 45.26      PROB C
ATOM   1913  O   ILE B  29     127.787 150.248 109.415  1.00 58.56      PROB O
ATOM   1914  CB  ILE B  29     126.500 151.472 106.549  1.00 44.35      PROB C
ATOM   1915  CG1 ILE B  29     127.073 151.725 105.155  1.00 47.41      PROB C
ATOM   1916  CG2 ILE B  29     126.826 152.627 107.477  1.00 47.49      PROB C
ATOM   1917  CD1 ILE B  29     126.414 152.871 104.425  1.00 49.00      PROB C
ATOM   1918  N   ALA B  30     125.609 149.784 109.057  1.00 29.52      PROB N
ATOM   1919  CA  ALA B  30     125.329 149.695 110.486  1.00 35.05      PROB C
ATOM   1920  C   ALA B  30     126.120 148.568 111.137  1.00 41.32      PROB C
ATOM   1921  O   ALA B  30     126.645 148.727 112.250  1.00 49.27      PROB O
ATOM   1922  CB  ALA B  30     123.832 149.504 110.717  1.00 38.52      PROB C
ATOM   1923  N   SER B  31     126.217 147.422 110.460  1.00 37.14      PROB N
ATOM   1924  CA  SER B  31     126.963 146.297 111.013  1.00 36.67      PROB C
ATOM   1925  C   SER B  31     128.428 146.659 111.217  1.00 37.54      PROB C
ATOM   1926  O   SER B  31     129.016 146.367 112.271  1.00 45.49      PROB O
ATOM   1927  CB  SER B  31     126.831 145.087 110.090  1.00 37.98      PROB C
ATOM   1928  OG  SER B  31     125.485 144.661 110.001  1.00 49.31      PROB O
ATOM   1929  N   TRP B  32     129.036 147.302 110.217  1.00 26.46      PROB N
ATOM   1930  CA  TRP B  32     130.442 147.672 110.343  1.00 32.32      PROB C
ATOM   1931  C   TRP B  32     130.650 148.668 111.477  1.00 39.30      PROB C
ATOM   1932  O   TRP B  32     131.612 148.550 112.254  1.00 49.58      PROB O
ATOM   1933  CB  TRP B  32     130.958 148.231 109.020  1.00 35.08      PROB C
ATOM   1934  CG  TRP B  32     131.294 147.160 108.035  1.00 32.89      PROB C
ATOM   1935  CD1 TRP B  32     130.659 146.901 106.858  1.00 38.14      PROB C
ATOM   1936  CD2 TRP B  32     132.340 146.191 108.148  1.00 36.24      PROB C
ATOM   1937  NE1 TRP B  32     131.247 145.834 106.228  1.00 38.43      PROB N
ATOM   1938  CE2 TRP B  32     132.283 145.380 107.000  1.00 37.79      PROB C
ATOM   1939  CE3 TRP B  32     133.322 145.932 109.108  1.00 44.06      PROB C
ATOM   1940  CZ2 TRP B  32     133.170 144.329 106.785  1.00 41.69      PROB C
ATOM   1941  CZ3 TRP B  32     134.201 144.889 108.893  1.00 42.30      PROB C
ATOM   1942  CH2 TRP B  32     134.119 144.100 107.741  1.00 41.78      PROB C
ATOM   1943  N   ALA B  33     129.748 149.647 111.600  1.00 33.94      PROB N
ATOM   1944  CA  ALA B  33     129.864 150.619 112.683  1.00 36.72      PROB C
ATOM   1945  C   ALA B  33     129.795 149.937 114.045  1.00 37.98      PROB C
ATOM   1946  O   ALA B  33     130.596 150.231 114.945  1.00 39.85      PROB O
ATOM   1947  CB  ALA B  33     128.772 151.680 112.553  1.00 35.57      PROB C
ATOM   1948  N   ILE B  34     128.848 149.009 114.210  1.00 43.60      PROB N
ATOM   1949  CA  ILE B  34     128.695 148.328 115.494  1.00 37.77      PROB C
ATOM   1950  C   ILE B  34     129.938 147.513 115.827  1.00 43.85      PROB C
ATOM   1951  O   ILE B  34     130.406 147.509 116.975  1.00 49.91      PROB O
ATOM   1952  CB  ILE B  34     127.428 147.454 115.489  1.00 39.94      PROB C
ATOM   1953  CG1 ILE B  34     126.181 148.333 115.521  1.00 44.19      PROB C
ATOM   1954  CG2 ILE B  34     127.428 146.502 116.669  1.00 42.82      PROB C
ATOM   1955  CD1 ILE B  34     124.894 147.558 115.418  1.00 43.83      PROB C
ATOM   1956  N   ILE B  35     130.489 146.802 114.839  1.00 41.78      PROB N
ATOM   1957  CA  ILE B  35     131.679 145.988 115.091  1.00 35.34      PROB C
ATOM   1958  C   ILE B  35     132.840 146.866 115.545  1.00 39.54      PROB C
ATOM   1959  O   ILE B  35     133.525 146.572 116.544  1.00 52.28      PROB O
ATOM   1960  CB  ILE B  35     132.048 145.177 113.837  1.00 35.46      PROB C
ATOM   1961  CG1 ILE B  35     130.977 144.128 113.540  1.00 42.77      PROB C
ATOM   1962  CG2 ILE B  35     133.403 144.518 114.011  1.00 40.98      PROB C
ATOM   1963  CD1 ILE B  35     131.074 143.541 112.155  1.00 44.87      PROB C
ATOM   1964  N   ILE B  36     133.073 147.965 114.819  1.00 37.41      PROB N
ATOM   1965  CA  ILE B  36     134.181 148.854 115.156  1.00 38.01      PROB C
ATOM   1966  C   ILE B  36     133.999 149.427 116.555  1.00 45.53      PROB C
ATOM   1967  O   ILE B  36     134.964 149.561 117.317  1.00 49.66      PROB O
ATOM   1968  CB  ILE B  36     134.316 149.964 114.098  1.00 40.14      PROB C
ATOM   1969  CG1 ILE B  36     134.786 149.378 112.767  1.00 50.14      PROB C
ATOM   1970  CG2 ILE B  36     135.287 151.036 114.559  1.00 38.42      PROB C
ATOM   1971  CD1 ILE B  36     134.747 150.363 111.621  1.00 50.75      PROB C
ATOM   1972  N   GLN B  37     132.760 149.761 116.925  1.00 51.27      PROB N
ATOM   1973  CA  GLN B  37     132.531 150.330 118.250  1.00 45.36      PROB C
ATOM   1974  C   GLN B  37     132.757 149.302 119.356  1.00 47.03      PROB C
ATOM   1975  O   GLN B  37     133.337 149.627 120.398  1.00 56.82      PROB O
ATOM   1976  CB  GLN B  37     131.123 150.911 118.338  1.00 46.94      PROB C
ATOM   1977  CG  GLN B  37     130.899 151.798 119.550  1.00 53.42      PROB C
ATOM   1978  CD  GLN B  37     129.432 151.967 119.885  1.00 63.74      PROB C
ATOM   1979  OE1 GLN B  37     128.673 150.998 119.908  1.00 67.91      PROB O
ATOM   1980  NE2 GLN B  37     129.023 153.203 120.145  1.00 60.66      PROB N
ATOM   1981  N   ARG B  38     132.304 148.061 119.156  1.00 38.28      PROB N
ATOM   1982  CA  ARG B  38     132.400 147.062 120.222  1.00 40.13      PROB C
ATOM   1983  C   ARG B  38     133.840 146.624 120.479  1.00 50.22      PROB C
ATOM   1984  O   ARG B  38     134.213 146.348 121.635  1.00 56.80      PROB O
ATOM   1985  CB  ARG B  38     131.541 145.844 119.888  1.00 45.13      PROB C
ATOM   1986  CG  ARG B  38     130.040 146.077 119.825  1.00 49.69      PROB C
ATOM   1987  CD  ARG B  38     129.445 146.426 121.184  1.00 48.03      PROB C
ATOM   1988  NE  ARG B  38     129.488 147.851 121.488  1.00 53.98      PROB N
ATOM   1989  CZ  ARG B  38     129.247 148.366 122.686  1.00 46.86      PROB C
ATOM   1990  NH1 ARG B  38     128.975 147.597 123.726  1.00 33.62      PROB N
ATOM   1991  NH2 ARG B  38     129.273 149.686 122.841  1.00 47.65      PROB N
ATOM   1992  N   THR B  39     134.653 146.517 119.421  1.00 47.44      PROB N
ATOM   1993  CA  THR B  39     135.993 145.956 119.600  1.00 42.67      PROB C
ATOM   1994  C   THR B  39     136.833 146.781 120.574  1.00 47.73      PROB C
ATOM   1995  O   THR B  39     137.517 146.222 121.445  1.00 60.25      PROB O
ATOM   1996  CB  THR B  39     136.706 145.837 118.255  1.00 45.37      PROB C
ATOM   1997  OG1 THR B  39     136.675 147.100 117.578  1.00 53.44      PROB O
ATOM   1998  CG2 THR B  39     136.049 144.775 117.393  1.00 46.27      PROB C
ATOM   1999  N   ARG B  40     136.795 148.109 120.442  1.00 43.18      PROB N
ATOM   2000  CA  ARG B  40     137.616 148.962 121.298  1.00 48.29      PROB C
ATOM   2001  C   ARG B  40     137.224 148.825 122.763  1.00 56.27      PROB C
ATOM   2002  O   ARG B  40     138.092 148.752 123.644  1.00 64.31      PROB O
ATOM   2003  CB  ARG B  40     137.500 150.419 120.854  1.00 53.54      PROB C
ATOM   2004  CG  ARG B  40     137.717 150.644 119.369  1.00 59.97      PROB C
ATOM   2005  CD  ARG B  40     137.184 152.003 118.945  1.00 60.68      PROB C
ATOM   2006  NE  ARG B  40     137.570 152.345 117.581  1.00 62.97      PROB N
ATOM   2007  CZ  ARG B  40     137.779 153.582 117.151  1.00 64.79      PROB C
ATOM   2008  NH1 ARG B  40     137.649 154.625 117.955  1.00 63.72      PROB N
ATOM   2009  NH2 ARG B  40     138.126 153.778 115.882  1.00 61.26      PROB N
ATOM   2010  N   ILE B  41     135.919 148.798 123.044  1.00 46.71      PROB N
ATOM   2011  CA  ILE B  41     135.456 148.684 124.423  1.00 43.32      PROB C
ATOM   2012  C   ILE B  41     135.894 147.358 125.026  1.00 47.45      PROB C
ATOM   2013  O   ILE B  41     136.355 147.303 126.176  1.00 56.26      PROB O
ATOM   2014  CB  ILE B  41     133.930 148.869 124.491  1.00 45.53      PROB C
ATOM   2015  CG1 ILE B  41     133.572 150.342 124.298  1.00 47.81      PROB C
ATOM   2016  CG2 ILE B  41     133.384 148.364 125.812  1.00 50.56      PROB C
ATOM   2017  CD1 ILE B  41     132.097 150.598 124.165  1.00 47.74      PROB C
ATOM   2018  N   LEU B  42     135.767 146.268 124.264  1.00 40.71      PROB N
ATOM   2019  CA  LEU B  42     136.190 144.975 124.799  1.00 42.03      PROB C
ATOM   2020  C   LEU B  42     137.692 144.952 125.080  1.00 47.31      PROB C
ATOM   2021  O   LEU B  42     138.132 144.437 126.122  1.00 53.51      PROB O
ATOM   2022  CB  LEU B  42     135.788 143.854 123.845  1.00 42.77      PROB C
ATOM   2023  CG  LEU B  42     134.433 143.203 124.141  1.00 43.50      PROB C
ATOM   2024  CD1 LEU B  42     133.300 144.201 124.005  1.00 46.24      PROB C
ATOM   2025  CD2 LEU B  42     134.200 142.026 123.221  1.00 44.89      PROB C
ATOM   2026  N   ASN B  43     138.495 145.521 124.175  1.00 44.92      PROB N
ATOM   2027  CA  ASN B  43     139.939 145.569 124.403  1.00 42.63      PROB C
ATOM   2028  C   ASN B  43     140.281 146.373 125.653  1.00 48.29      PROB C
ATOM   2029  O   ASN B  43     141.135 145.964 126.456  1.00 55.51      PROB O
ATOM   2030  CB  ASN B  43     140.644 146.158 123.182  1.00 45.92      PROB C
ATOM   2031  CG  ASN B  43     140.778 145.163 122.050  1.00 53.37      PROB C
ATOM   2032  OD1 ASN B  43     140.775 143.953 122.269  1.00 54.82      PROB O
ATOM   2033  ND2 ASN B  43     140.896 145.670 120.829  1.00 51.47      PROB N
ATOM   2034  N   ALA B  44     139.627 147.523 125.833  1.00 39.72      PROB N
ATOM   2035  CA  ALA B  44     139.891 148.347 127.009  1.00 38.21      PROB C
ATOM   2036  C   ALA B  44     139.524 147.612 128.291  1.00 40.63      PROB C
ATOM   2037  O   ALA B  44     140.251 147.688 129.291  1.00 50.23      PROB O
ATOM   2038  CB  ALA B  44     139.129 149.667 126.908  1.00 46.09      PROB C
ATOM   2039  N   ALA B  45     138.397 146.896 128.282  1.00 44.65      PROB N
ATOM   2040  CA  ALA B  45     138.006 146.129 129.460  1.00 49.57      PROB C
ATOM   2041  C   ALA B  45     139.045 145.068 129.798  1.00 49.21      PROB C
ATOM   2042  O   ALA B  45     139.403 144.887 130.971  1.00 51.52      PROB O
ATOM   2043  CB  ALA B  45     136.638 145.488 129.240  1.00 50.42      PROB C
ATOM   2044  N   ALA B  46     139.546 144.360 128.781  1.00 47.62      PROB N
ATOM   2045  CA  ALA B  46     140.559 143.337 129.031  1.00 46.89      PROB C
ATOM   2046  C   ALA B  46     141.820 143.945 129.639  1.00 48.89      PROB C
ATOM   2047  O   ALA B  46     142.380 143.413 130.611  1.00 53.72      PROB O
ATOM   2048  CB  ALA B  46     140.887 142.597 127.735  1.00 48.71      PROB C
ATOM   2049  N   ARG B  47     142.278 145.070 129.081  1.00 50.18      PROB N
ATOM   2050  CA  ARG B  47     143.487 145.703 129.603  1.00 49.72      PROB C
ATOM   2051  C   ARG B  47     143.300 146.151 131.047  1.00 50.89      PROB C
ATOM   2052  O   ARG B  47     144.191 145.957 131.887  1.00 54.15      PROB O
ATOM   2053  CB  ARG B  47     143.887 146.888 128.726  1.00 54.08      PROB C
ATOM   2054  CG  ARG B  47     144.449 146.500 127.370  1.00 55.36      PROB C
ATOM   2055  CD  ARG B  47     145.045 147.704 126.661  1.00 55.11      PROB C
ATOM   2056  NE  ARG B  47     145.479 147.382 125.307  1.00 60.73      PROB N
ATOM   2057  CZ  ARG B  47     144.883 147.819 124.206  1.00 60.06      PROB C
ATOM   2058  NH1 ARG B  47     143.819 148.603 124.261  1.00 57.60      PROB N
ATOM   2059  NH2 ARG B  47     145.367 147.461 123.021  1.00 58.03      PROB N
ATOM   2060  N   GLU B  48     142.148 146.753 131.356  1.00 56.20      PROB N
ATOM   2061  CA  GLU B  48     141.899 147.210 132.720  1.00 54.21      PROB C
ATOM   2062  C   GLU B  48     141.871 146.041 133.696  1.00 54.02      PROB C
ATOM   2063  O   GLU B  48     142.422 146.132 134.802  1.00 56.25      PROB O
ATOM   2064  CB  GLU B  48     140.590 147.995 132.782  1.00 61.06      PROB C
ATOM   2065  CG  GLU B  48     140.362 148.730 134.094  1.00 63.26      PROB C
ATOM   2066  CD  GLU B  48     139.641 147.883 135.125  1.00 65.38      PROB C
ATOM   2067  OE1 GLU B  48     138.849 147.004 134.726  1.00 63.91      PROB O
ATOM   2068  OE2 GLU B  48     139.867 148.096 136.335  1.00 63.33      PROB O
ATOM   2069  N   ALA B  49     141.231 144.934 133.308  1.00 54.48      PROB N
ATOM   2070  CA  ALA B  49     141.178 143.771 134.188  1.00 54.72      PROB C
ATOM   2071  C   ALA B  49     142.575 143.234 134.474  1.00 58.13      PROB C
ATOM   2072  O   ALA B  49     142.915 142.932 135.628  1.00 60.70      PROB O
ATOM   2073  CB  ALA B  49     140.299 142.685 133.568  1.00 58.44      PROB C
ATOM   2074  N   GLU B  50     143.405 143.118 133.433  1.00 66.56      PROB N
ATOM   2075  CA  GLU B  50     144.761 142.612 133.639  1.00 63.10      PROB C
ATOM   2076  C   GLU B  50     145.565 143.533 134.551  1.00 62.47      PROB C
ATOM   2077  O   GLU B  50     146.265 143.065 135.462  1.00 63.58      PROB O
ATOM   2078  CB  GLU B  50     145.466 142.438 132.296  1.00 64.55      PROB C
ATOM   2079  CG  GLU B  50     146.882 141.899 132.405  1.00 69.86      PROB C
ATOM   2080  CD  GLU B  50     146.927 140.472 132.918  1.00 75.70      PROB C
ATOM   2081  OE1 GLU B  50     145.948 139.728 132.702  1.00 76.12      PROB O
ATOM   2082  OE2 GLU B  50     147.944 140.095 133.538  1.00 73.06      PROB O
ATOM   2083  N   ALA B  51     145.470 144.847 134.328  1.00 58.85      PROB N
ATOM   2084  CA  ALA B  51     146.220 145.787 135.156  1.00 56.00      PROB C
ATOM   2085  C   ALA B  51     145.782 145.716 136.613  1.00 58.42      PROB C
ATOM   2086  O   ALA B  51     146.622 145.730 137.524  1.00 61.85      PROB O
ATOM   2087  CB  ALA B  51     146.059 147.207 134.617  1.00 60.26      PROB C
ATOM   2088  N   PHE B  52     144.470 145.636 136.859  1.00 60.47      PROB N
ATOM   2089  CA  PHE B  52     144.007 145.572 138.241  1.00 57.89      PROB C
ATOM   2090  C   PHE B  52     144.435 144.279 138.917  1.00 54.25      PROB C
ATOM   2091  O   PHE B  52     144.783 144.287 140.101  1.00 57.39      PROB O
ATOM   2092  CB  PHE B  52     142.492 145.720 138.333  1.00 63.70      PROB C
ATOM   2093  CG  PHE B  52     141.975 145.599 139.739  1.00 61.36      PROB C
ATOM   2094  CD1 PHE B  52     142.177 146.619 140.652  1.00 55.61      PROB C
ATOM   2095  CD2 PHE B  52     141.321 144.456 140.158  1.00 59.14      PROB C
ATOM   2096  CE1 PHE B  52     141.720 146.509 141.946  1.00 49.87      PROB C
ATOM   2097  CE2 PHE B  52     140.859 144.343 141.452  1.00 56.85      PROB C
ATOM   2098  CZ  PHE B  52     141.060 145.370 142.346  1.00 51.87      PROB C
ATOM   2099  N   GLU B  53     144.389 143.152 138.202  1.00 62.67      PROB N
ATOM   2100  CA  GLU B  53     144.849 141.905 138.807  1.00 63.33      PROB C
ATOM   2101  C   GLU B  53     146.325 141.990 139.177  1.00 66.56      PROB C
ATOM   2102  O   GLU B  53     146.728 141.585 140.280  1.00 67.88      PROB O
ATOM   2103  CB  GLU B  53     144.600 140.733 137.860  1.00 68.84      PROB C
ATOM   2104  CG  GLU B  53     145.091 139.398 138.392  1.00 69.18      PROB C
ATOM   2105  CD  GLU B  53     145.087 138.312 137.335  1.00 73.84      PROB C
ATOM   2106  OE1 GLU B  53     146.092 138.188 136.604  1.00 74.57      PROB O
ATOM   2107  OE2 GLU B  53     144.079 137.582 137.234  1.00 71.79      PROB O
ATOM   2108  N   ASP B  54     147.142 142.543 138.273  1.00 74.78      PROB N
ATOM   2109  CA  ASP B  54     148.565 142.690 138.557  1.00 72.18      PROB C
ATOM   2110  C   ASP B  54     148.796 143.575 139.775  1.00 68.74      PROB C
ATOM   2111  O   ASP B  54     149.664 143.284 140.607  1.00 67.07      PROB O
ATOM   2112  CB  ASP B  54     149.290 143.257 137.337  1.00 73.97      PROB C
ATOM   2113  CG  ASP B  54     149.704 142.181 136.353  1.00 76.24      PROB C
ATOM   2114  OD1 ASP B  54     149.824 141.010 136.768  1.00 77.79      PROB O
ATOM   2115  OD2 ASP B  54     149.910 142.507 135.165  1.00 75.24      PROB O
ATOM   2116  N   LYS B  55     148.035 144.665 139.896  1.00 68.70      PROB N
ATOM   2117  CA  LYS B  55     148.174 145.525 141.069  1.00 65.85      PROB C
ATOM   2118  C   LYS B  55     147.727 144.814 142.342  1.00 63.96      PROB C
ATOM   2119  O   LYS B  55     148.359 144.959 143.394  1.00 65.54      PROB O
ATOM   2120  CB  LYS B  55     147.379 146.815 140.875  1.00 65.57      PROB C
ATOM   2121  CG  LYS B  55     147.531 147.805 142.015  1.00 63.77      PROB C
ATOM   2122  CD  LYS B  55     146.766 149.086 141.744  1.00 66.01      PROB C
ATOM   2123  CE  LYS B  55     146.909 150.064 142.896  1.00 69.17      PROB C
ATOM   2124  NZ  LYS B  55     146.158 151.325 142.650  1.00 72.89      PROB N
ATOM   2125  N   PHE B  56     146.636 144.049 142.267  1.00 66.83      PROB N
ATOM   2126  CA  PHE B  56     146.073 143.421 143.458  1.00 64.83      PROB C
ATOM   2127  C   PHE B  56     147.004 142.362 144.028  1.00 65.80      PROB C
ATOM   2128  O   PHE B  56     147.183 142.282 145.248  1.00 63.67      PROB O
ATOM   2129  CB  PHE B  56     144.709 142.813 143.130  1.00 67.56      PROB C
ATOM   2130  CG  PHE B  56     144.116 141.998 144.248  1.00 64.77      PROB C
ATOM   2131  CD1 PHE B  56     143.568 142.614 145.357  1.00 65.56      PROB C
ATOM   2132  CD2 PHE B  56     144.090 140.617 144.179  1.00 64.30      PROB C
ATOM   2133  CE1 PHE B  56     143.015 141.869 146.380  1.00 63.42      PROB C
ATOM   2134  CE2 PHE B  56     143.538 139.868 145.200  1.00 60.77      PROB C
ATOM   2135  CZ  PHE B  56     143.000 140.496 146.300  1.00 58.07      PROB C
ATOM   2136  N   TRP B  57     147.607 141.541 143.170  1.00 71.75      PROB N
ATOM   2137  CA  TRP B  57     148.459 140.472 143.679  1.00 64.23      PROB C
ATOM   2138  C   TRP B  57     149.885 140.929 143.979  1.00 65.86      PROB C
ATOM   2139  O   TRP B  57     150.753 140.081 144.204  1.00 67.13      PROB O
ATOM   2140  CB  TRP B  57     148.487 139.303 142.692  1.00 67.11      PROB C
ATOM   2141  CG  TRP B  57     147.463 138.242 142.978  1.00 70.22      PROB C
ATOM   2142  CD1 TRP B  57     146.501 137.784 142.127  1.00 70.57      PROB C
ATOM   2143  CD2 TRP B  57     147.305 137.501 144.195  1.00 67.62      PROB C
ATOM   2144  NE1 TRP B  57     145.752 136.810 142.737  1.00 66.96      PROB N
ATOM   2145  CE2 TRP B  57     146.225 136.617 144.007  1.00 65.15      PROB C
ATOM   2146  CE3 TRP B  57     147.970 137.500 145.424  1.00 67.37      PROB C
ATOM   2147  CZ2 TRP B  57     145.795 135.743 145.000  1.00 64.89      PROB C
ATOM   2148  CZ3 TRP B  57     147.541 136.632 146.409  1.00 69.49      PROB C
ATOM   2149  CH2 TRP B  57     146.464 135.765 146.191  1.00 67.98      PROB C
ATOM   2150  N   SER B  58     150.146 142.239 143.989  1.00 75.15      PROB N
ATOM   2151  CA  SER B  58     151.513 142.723 144.161  1.00 73.42      PROB C
ATOM   2152  C   SER B  58     152.020 142.492 145.579  1.00 73.63      PROB C
ATOM   2153  O   SER B  58     153.138 142.000 145.770  1.00 78.68      PROB O
ATOM   2154  CB  SER B  58     151.593 144.206 143.804  1.00 75.76      PROB C
ATOM   2155  OG  SER B  58     150.878 144.992 144.741  1.00 76.73      PROB O
ATOM   2156  N   GLY B  59     151.221 142.840 146.584  1.00 72.46      PROB N
ATOM   2157  CA  GLY B  59     151.649 142.702 147.962  1.00 73.18      PROB C
ATOM   2158  C   GLY B  59     151.276 143.879 148.839  1.00 75.67      PROB C
ATOM   2159  O   GLY B  59     151.626 143.915 150.022  1.00 76.87      PROB O
ATOM   2160  N   ILE B  60     150.564 144.851 148.268  1.00 81.98      PROB N
ATOM   2161  CA  ILE B  60     150.073 145.982 149.045  1.00 79.94      PROB C
ATOM   2162  C   ILE B  60     148.941 145.517 149.951  1.00 80.97      PROB C
ATOM   2163  O   ILE B  60     148.116 144.679 149.564  1.00 82.99      PROB O
ATOM   2164  CB  ILE B  60     149.616 147.112 148.107  1.00 81.01      PROB C
ATOM   2165  CG1 ILE B  60     150.782 147.582 147.234  1.00 80.96      PROB C
ATOM   2166  CG2 ILE B  60     149.051 148.281 148.897  1.00 78.87      PROB C
ATOM   2167  CD1 ILE B  60     150.369 148.512 146.114  1.00 80.43      PROB C
ATOM   2168  N   GLU B  61     148.901 146.053 151.169  1.00 79.55      PROB N
ATOM   2169  CA  GLU B  61     147.862 145.669 152.115  1.00 80.46      PROB C
ATOM   2170  C   GLU B  61     146.488 146.094 151.606  1.00 83.37      PROB C
ATOM   2171  O   GLU B  61     146.342 147.096 150.900  1.00 84.57      PROB O
ATOM   2172  CB  GLU B  61     148.138 146.280 153.488  1.00 83.50      PROB C
ATOM   2173  CG  GLU B  61     148.077 147.796 153.535  1.00 85.82      PROB C
ATOM   2174  CD  GLU B  61     148.401 148.344 154.912  1.00 87.82      PROB C
ATOM   2175  OE1 GLU B  61     148.690 147.537 155.820  1.00 87.52      PROB O
ATOM   2176  OE2 GLU B  61     148.367 149.580 155.088  1.00 87.24      PROB O
ATOM   2177  N   LEU B  62     145.472 145.308 151.969  1.00 77.22      PROB N
ATOM   2178  CA  LEU B  62     144.140 145.499 151.403  1.00 77.03      PROB C
ATOM   2179  C   LEU B  62     143.483 146.788 151.881  1.00 77.19      PROB C
ATOM   2180  O   LEU B  62     142.633 147.342 151.174  1.00 82.89      PROB O
ATOM   2181  CB  LEU B  62     143.252 144.300 151.733  1.00 77.93      PROB C
ATOM   2182  CG  LEU B  62     143.376 143.077 150.820  1.00 78.65      PROB C
ATOM   2183  CD1 LEU B  62     144.652 142.297 151.097  1.00 77.12      PROB C
ATOM   2184  CD2 LEU B  62     142.158 142.179 150.963  1.00 78.34      PROB C
ATOM   2185  N   SER B  63     143.847 147.276 153.068  1.00 71.26      PROB N
ATOM   2186  CA  SER B  63     143.223 148.490 153.586  1.00 73.15      PROB C
ATOM   2187  C   SER B  63     143.542 149.699 152.714  1.00 76.47      PROB C
ATOM   2188  O   SER B  63     142.653 150.500 152.399  1.00 79.57      PROB O
ATOM   2189  CB  SER B  63     143.670 148.734 155.026  1.00 77.26      PROB C
ATOM   2190  OG  SER B  63     143.127 147.761 155.900  1.00 81.94      PROB O
ATOM   2191  N   ARG B  64     144.807 149.849 152.315  1.00 74.24      PROB N
ATOM   2192  CA  ARG B  64     145.182 150.973 151.463  1.00 76.48      PROB C
ATOM   2193  C   ARG B  64     144.506 150.882 150.102  1.00 79.57      PROB C
ATOM   2194  O   ARG B  64     144.065 151.898 149.547  1.00 83.31      PROB O
ATOM   2195  CB  ARG B  64     146.701 151.027 151.307  1.00 77.59      PROB C
ATOM   2196  CG  ARG B  64     147.440 151.362 152.590  1.00 78.07      PROB C
ATOM   2197  CD  ARG B  64     148.870 151.791 152.309  1.00 79.67      PROB C
ATOM   2198  NE  ARG B  64     149.747 150.648 152.086  1.00 83.13      PROB N
ATOM   2199  CZ  ARG B  64     150.670 150.586 151.136  1.00 83.43      PROB C
ATOM   2200  NH1 ARG B  64     150.863 151.587 150.293  1.00 82.99      PROB N
ATOM   2201  NH2 ARG B  64     151.418 149.491 151.030  1.00 80.88      PROB N
ATOM   2202  N   LEU B  65     144.417 149.672 149.549  1.00 69.33      PROB N
ATOM   2203  CA  LEU B  65     143.745 149.493 148.269  1.00 69.01      PROB C
ATOM   2204  C   LEU B  65     142.268 149.853 148.373  1.00 71.05      PROB C
ATOM   2205  O   LEU B  65     141.711 150.490 147.470  1.00 74.67      PROB O
ATOM   2206  CB  LEU B  65     143.929 148.054 147.789  1.00 69.38      PROB C
ATOM   2207  CG  LEU B  65     143.455 147.702 146.381  1.00 71.41      PROB C
ATOM   2208  CD1 LEU B  65     144.225 148.501 145.346  1.00 70.96      PROB C
ATOM   2209  CD2 LEU B  65     143.616 146.214 146.132  1.00 68.38      PROB C
ATOM   2210  N   TYR B  66     141.618 149.466 149.473  1.00 75.03      PROB N
ATOM   2211  CA  TYR B  66     140.218 149.830 149.665  1.00 75.90      PROB C
ATOM   2212  C   TYR B  66     140.049 151.336 149.812  1.00 75.13      PROB C
ATOM   2213  O   TYR B  66     139.076 151.907 149.309  1.00 81.08      PROB O
ATOM   2214  CB  TYR B  66     139.636 149.118 150.884  1.00 77.43      PROB C
ATOM   2215  CG  TYR B  66     138.234 149.578 151.211  1.00 75.77      PROB C
ATOM   2216  CD1 TYR B  66     137.163 149.231 150.401  1.00 77.35      PROB C
ATOM   2217  CD2 TYR B  66     137.984 150.373 152.319  1.00 72.58      PROB C
ATOM   2218  CE1 TYR B  66     135.884 149.653 150.691  1.00 76.74      PROB C
ATOM   2219  CE2 TYR B  66     136.708 150.800 152.616  1.00 73.97      PROB C
ATOM   2220  CZ  TYR B  66     135.662 150.439 151.800  1.00 76.36      PROB C
ATOM   2221  OH  TYR B  66     134.387 150.862 152.094  1.00 78.13      PROB O
ATOM   2222  N   GLN B  67     140.967 151.992 150.523  1.00 77.19      PROB N
ATOM   2223  CA  GLN B  67     140.897 153.446 150.644  1.00 80.40      PROB C
ATOM   2224  C   GLN B  67     141.017 154.110 149.277  1.00 81.96      PROB C
ATOM   2225  O   GLN B  67     140.254 155.027 148.943  1.00 84.85      PROB O
ATOM   2226  CB  GLN B  67     141.993 153.950 151.584  1.00 82.15      PROB C
ATOM   2227  CG  GLN B  67     141.779 153.597 153.046  1.00 85.84      PROB C
ATOM   2228  CD  GLN B  67     140.416 154.018 153.557  1.00 89.77      PROB C
ATOM   2229  OE1 GLN B  67     139.625 153.188 154.005  1.00 89.51      PROB O
ATOM   2230  NE2 GLN B  67     140.134 155.314 153.493  1.00 87.01      PROB N
ATOM   2231  N   GLU B  68     141.965 153.641 148.463  1.00 81.34      PROB N
ATOM   2232  CA  GLU B  68     142.122 154.191 147.121  1.00 83.38      PROB C
ATOM   2233  C   GLU B  68     140.866 153.974 146.287  1.00 84.96      PROB C
ATOM   2234  O   GLU B  68     140.432 154.875 145.559  1.00 87.13      PROB O
ATOM   2235  CB  GLU B  68     143.335 153.564 146.435  1.00 85.41      PROB C
ATOM   2236  CG  GLU B  68     144.670 154.022 146.993  1.00 87.39      PROB C
ATOM   2237  CD  GLU B  68     145.815 153.119 146.579  1.00 88.13      PROB C
ATOM   2238  OE1 GLU B  68     146.149 153.095 145.375  1.00 87.71      PROB O
ATOM   2239  OE2 GLU B  68     146.380 152.432 147.456  1.00 87.30      PROB O
ATOM   2240  N   SER B  69     140.269 152.783 146.375  1.00 83.02      PROB N
ATOM   2241  CA  SER B  69     139.056 152.507 145.611  1.00 80.59      PROB C
ATOM   2242  C   SER B  69     137.897 153.386 146.064  1.00 82.90      PROB C
ATOM   2243  O   SER B  69     137.150 153.913 145.231  1.00 86.44      PROB O
ATOM   2244  CB  SER B  69     138.686 151.029 145.729  1.00 83.23      PROB C
ATOM   2245  OG  SER B  69     139.714 150.203 145.213  1.00 86.46      PROB O
ATOM   2246  N   GLN B  70     137.727 153.557 147.377  1.00 84.37      PROB N
ATOM   2247  CA  GLN B  70     136.643 154.391 147.884  1.00 83.82      PROB C
ATOM   2248  C   GLN B  70     136.885 155.867 147.617  1.00 84.65      PROB C
ATOM   2249  O   GLN B  70     135.946 156.664 147.720  1.00 86.30      PROB O
ATOM   2250  CB  GLN B  70     136.443 154.162 149.384  1.00 84.85      PROB C
ATOM   2251  CG  GLN B  70     137.275 155.072 150.271  1.00 88.75      PROB C
ATOM   2252  CD  GLN B  70     136.996 154.861 151.746  1.00 89.54      PROB C
ATOM   2253  OE1 GLN B  70     137.441 153.879 152.339  1.00 86.56      PROB O
ATOM   2254  NE2 GLN B  70     136.254 155.785 152.346  1.00 88.21      PROB N
ATOM   2255  N   GLY B  71     138.121 156.248 147.292  1.00 82.71      PROB N
ATOM   2256  CA  GLY B  71     138.366 157.618 146.869  1.00 83.82      PROB C
ATOM   2257  C   GLY B  71     137.529 158.017 145.668  1.00 85.69      PROB C
ATOM   2258  O   GLY B  71     137.044 159.148 145.586  1.00 85.60      PROB O
ATOM   2259  N   LYS B  72     137.349 157.098 144.721  1.00 89.44      PROB N
ATOM   2260  CA  LYS B  72     136.540 157.337 143.533  1.00 90.41      PROB C
ATOM   2261  C   LYS B  72     135.096 156.872 143.695  1.00 89.91      PROB C
ATOM   2262  O   LYS B  72     134.338 156.896 142.720  1.00 87.03      PROB O
ATOM   2263  CB  LYS B  72     137.174 156.652 142.319  1.00 91.36      PROB C
ATOM   2264  CG  LYS B  72     138.590 157.116 141.977  1.00 89.68      PROB C
ATOM   2265  CD  LYS B  72     138.625 158.520 141.378  1.00 90.57      PROB C
ATOM   2266  CE  LYS B  72     138.932 159.589 142.420  1.00 90.79      PROB C
ATOM   2267  NZ  LYS B  72     139.074 160.938 141.806  1.00 91.74      PROB N
ATOM   2268  N   ARG B  73     134.711 156.443 144.898  1.00102.50      PROB N
ATOM   2269  CA  ARG B  73     133.353 156.012 145.217  1.00102.93      PROB C
ATOM   2270  C   ARG B  73     132.894 154.872 144.311  1.00104.05      PROB C
ATOM   2271  O   ARG B  73     133.371 153.741 144.447  1.00103.08      PROB O
ATOM   2272  CB  ARG B  73     132.378 157.192 145.136  1.00101.83      PROB C
ATOM   2273  CG  ARG B  73     131.008 156.916 145.753  1.00100.84      PROB C
ATOM   2274  CD  ARG B  73     130.092 158.124 145.655  1.00102.30      PROB C
ATOM   2275  NE  ARG B  73     128.772 157.848 146.211  1.00104.45      PROB N
ATOM   2276  CZ  ARG B  73     127.777 158.724 146.253  1.00104.58      PROB C
ATOM   2277  NH1 ARG B  73     127.916 159.951 145.777  1.00103.99      PROB N
ATOM   2278  NH2 ARG B  73     126.614 158.360 146.785  1.00102.65      PROB N
ATOM   2279  N   ASP B  74     131.974 155.152 143.388  1.00103.88      PROB N
ATOM   2280  CA  ASP B  74     131.318 154.115 142.601  1.00101.97      PROB C
ATOM   2281  C   ASP B  74     131.511 154.285 141.099  1.00103.05      PROB C
ATOM   2282  O   ASP B  74     130.851 153.589 140.320  1.00102.25      PROB O
ATOM   2283  CB  ASP B  74     129.823 154.072 142.929  1.00101.50      PROB C
ATOM   2284  CG  ASP B  74     129.551 153.668 144.365  1.00103.94      PROB C
ATOM   2285  OD1 ASP B  74     130.469 153.131 145.019  1.00104.73      PROB O
ATOM   2286  OD2 ASP B  74     128.417 153.887 144.840  1.00102.08      PROB O
ATOM   2287  N   ASN B  75     132.391 155.185 140.670  1.00 97.28      PROB N
ATOM   2288  CA  ASN B  75     132.656 155.375 139.244  1.00 92.88      PROB C
ATOM   2289  C   ASN B  75     133.734 154.417 138.748  1.00 91.02      PROB C
ATOM   2290  O   ASN B  75     134.720 154.816 138.131  1.00 89.14      PROB O
ATOM   2291  CB  ASN B  75     133.043 156.824 138.978  1.00 89.39      PROB C
ATOM   2292  CG  ASN B  75     132.009 157.802 139.490  1.00 93.45      PROB C
ATOM   2293  OD1 ASN B  75     132.104 158.292 140.615  1.00 93.74      PROB O
ATOM   2294  ND2 ASN B  75     131.010 158.093 138.665  1.00 93.63      PROB N
ATOM   2295  N   LEU B  76     133.539 153.130 139.019  1.00 80.39      PROB N
ATOM   2296  CA  LEU B  76     134.501 152.089 138.698  1.00 78.12      PROB C
ATOM   2297  C   LEU B  76     133.877 151.081 137.743  1.00 78.06      PROB C
ATOM   2298  O   LEU B  76     132.662 151.058 137.529  1.00 78.22      PROB O
ATOM   2299  CB  LEU B  76     134.990 151.385 139.970  1.00 76.80      PROB C
ATOM   2300  CG  LEU B  76     136.099 152.061 140.780  1.00 79.89      PROB C
ATOM   2301  CD1 LEU B  76     137.349 152.232 139.926  1.00 80.50      PROB C
ATOM   2302  CD2 LEU B  76     135.662 153.385 141.392  1.00 80.01      PROB C
ATOM   2303  N   THR B  77     134.727 150.236 137.162  1.00 66.52      PROB N
ATOM   2304  CA  THR B  77     134.290 149.246 136.186  1.00 65.35      PROB C
ATOM   2305  C   THR B  77     134.994 147.920 136.428  1.00 65.47      PROB C
ATOM   2306  O   THR B  77     136.226 147.854 136.403  1.00 66.32      PROB O
ATOM   2307  CB  THR B  77     134.567 149.717 134.753  1.00 69.58      PROB C
ATOM   2308  OG1 THR B  77     135.936 150.125 134.637  1.00 70.43      PROB O
ATOM   2309  CG2 THR B  77     133.656 150.879 134.375  1.00 68.97      PROB C
ATOM   2310  N   GLY B  78     134.211 146.873 136.657  1.00 63.60      PROB N
ATOM   2311  CA  GLY B  78     134.750 145.522 136.610  1.00 59.09      PROB C
ATOM   2312  C   GLY B  78     135.253 145.031 137.951  1.00 62.93      PROB C
ATOM   2313  O   GLY B  78     134.543 145.087 138.971  1.00 70.47      PROB O
ATOM   2314  N   SER B  79     136.491 144.529 137.943  1.00 52.99      PROB N
ATOM   2315  CA  SER B  79     137.029 143.833 139.106  1.00 54.52      PROB C
ATOM   2316  C   SER B  79     137.147 144.749 140.315  1.00 58.13      PROB C
ATOM   2317  O   SER B  79     136.922 144.309 141.449  1.00 68.21      PROB O
ATOM   2318  CB  SER B  79     138.385 143.222 138.764  1.00 57.73      PROB C
ATOM   2319  OG  SER B  79     138.337 142.553 137.517  1.00 64.04      PROB O
ATOM   2320  N   GLU B  80     137.500 146.018 140.104  1.00 54.41      PROB N
ATOM   2321  CA  GLU B  80     137.592 146.936 141.232  1.00 54.47      PROB C
ATOM   2322  C   GLU B  80     136.221 147.189 141.845  1.00 60.47      PROB C
ATOM   2323  O   GLU B  80     136.090 147.285 143.071  1.00 65.24      PROB O
ATOM   2324  CB  GLU B  80     138.250 148.244 140.798  1.00 60.03      PROB C
ATOM   2325  CG  GLU B  80     138.611 149.151 141.959  1.00 64.63      PROB C
ATOM   2326  CD  GLU B  80     139.568 150.255 141.561  1.00 70.06      PROB C
ATOM   2327  OE1 GLU B  80     139.963 150.302 140.377  1.00 71.33      PROB O
ATOM   2328  OE2 GLU B  80     139.925 151.075 142.432  1.00 68.71      PROB O
ATOM   2329  N   GLN B  81     135.184 147.282 141.009  1.00 56.89      PROB N
ATOM   2330  CA  GLN B  81     133.825 147.400 141.527  1.00 56.73      PROB C
ATOM   2331  C   GLN B  81     133.440 146.173 142.344  1.00 59.21      PROB C
ATOM   2332  O   GLN B  81     132.837 146.295 143.421  1.00 66.30      PROB O
ATOM   2333  CB  GLN B  81     132.846 147.601 140.373  1.00 52.62      PROB C
ATOM   2334  CG  GLN B  81     131.406 147.815 140.800  1.00 58.71      PROB C
ATOM   2335  CD  GLN B  81     131.185 149.157 141.462  1.00 62.08      PROB C
ATOM   2336  OE1 GLN B  81     131.280 149.284 142.681  1.00 63.27      PROB O
ATOM   2337  NE2 GLN B  81     130.887 150.169 140.658  1.00 61.51      PROB N
ATOM   2338  N   ILE B  82     133.784 144.982 141.848  1.00 49.15      PROB N
ATOM   2339  CA  ILE B  82     133.469 143.753 142.576  1.00 48.60      PROB C
ATOM   2340  C   ILE B  82     134.158 143.750 143.935  1.00 51.14      PROB C
ATOM   2341  O   ILE B  82     133.544 143.445 144.968  1.00 62.84      PROB O
ATOM   2342  CB  ILE B  82     133.865 142.523 141.741  1.00 45.53      PROB C
ATOM   2343  CG1 ILE B  82     132.865 142.309 140.607  1.00 45.80      PROB C
ATOM   2344  CG2 ILE B  82     133.952 141.288 142.615  1.00 52.62      PROB C
ATOM   2345  CD1 ILE B  82     133.251 141.214 139.653  1.00 51.68      PROB C
ATOM   2346  N   PHE B  83     135.446 144.100 143.953  1.00 38.25      PROB N
ATOM   2347  CA  PHE B  83     136.202 144.114 145.200  1.00 37.20      PROB C
ATOM   2348  C   PHE B  83     135.633 145.134 146.177  1.00 47.50      PROB C
ATOM   2349  O   PHE B  83     135.513 144.856 147.377  1.00 58.17      PROB O
ATOM   2350  CB  PHE B  83     137.673 144.402 144.901  1.00 40.32      PROB C
ATOM   2351  CG  PHE B  83     138.486 144.769 146.105  1.00 39.09      PROB C
ATOM   2352  CD1 PHE B  83     138.848 143.811 147.028  1.00 46.45      PROB C
ATOM   2353  CD2 PHE B  83     138.908 146.069 146.300  1.00 42.49      PROB C
ATOM   2354  CE1 PHE B  83     139.603 144.145 148.130  1.00 50.83      PROB C
ATOM   2355  CE2 PHE B  83     139.663 146.408 147.399  1.00 42.85      PROB C
ATOM   2356  CZ  PHE B  83     140.009 145.447 148.314  1.00 50.54      PROB C
ATOM   2357  N   TYR B  84     135.265 146.317 145.678  1.00 47.47      PROB N
ATOM   2358  CA  TYR B  84     134.696 147.351 146.535  1.00 47.22      PROB C
ATOM   2359  C   TYR B  84     133.397 146.881 147.176  1.00 56.11      PROB C
ATOM   2360  O   TYR B  84     133.206 147.012 148.393  1.00 66.38      PROB O
ATOM   2361  CB  TYR B  84     134.469 148.620 145.717  1.00 52.09      PROB C
ATOM   2362  CG  TYR B  84     133.964 149.800 146.506  1.00 55.62      PROB C
ATOM   2363  CD1 TYR B  84     134.782 150.452 147.413  1.00 59.08      PROB C
ATOM   2364  CD2 TYR B  84     132.675 150.273 146.330  1.00 56.05      PROB C
ATOM   2365  CE1 TYR B  84     134.326 151.536 148.132  1.00 60.29      PROB C
ATOM   2366  CE2 TYR B  84     132.210 151.355 147.044  1.00 57.08      PROB C
ATOM   2367  CZ  TYR B  84     133.039 151.983 147.943  1.00 62.67      PROB C
ATOM   2368  OH  TYR B  84     132.579 153.064 148.659  1.00 66.37      PROB O
ATOM   2369  N   SER B  85     132.494 146.317 146.369  1.00 48.85      PROB N
ATOM   2370  CA  SER B  85     131.219 145.847 146.903  1.00 47.20      PROB C
ATOM   2371  C   SER B  85     131.431 144.754 147.942  1.00 55.31      PROB C
ATOM   2372  O   SER B  85     130.829 144.782 149.026  1.00 59.94      PROB O
ATOM   2373  CB  SER B  85     130.330 145.345 145.767  1.00 49.22      PROB C
ATOM   2374  OG  SER B  85     130.252 146.300 144.725  1.00 53.22      PROB O
ATOM   2375  N   GLY B  86     132.298 143.787 147.632  1.00 52.13      PROB N
ATOM   2376  CA  GLY B  86     132.536 142.699 148.565  1.00 39.79      PROB C
ATOM   2377  C   GLY B  86     133.103 143.179 149.886  1.00 45.06      PROB C
ATOM   2378  O   GLY B  86     132.645 142.773 150.957  1.00 55.08      PROB O
ATOM   2379  N   PHE B  87     134.107 144.059 149.829  1.00 45.14      PROB N
ATOM   2380  CA  PHE B  87     134.726 144.551 151.055  1.00 47.00      PROB C
ATOM   2381  C   PHE B  87     133.741 145.354 151.894  1.00 55.45      PROB C
ATOM   2382  O   PHE B  87     133.695 145.206 153.125  1.00 63.31      PROB O
ATOM   2383  CB  PHE B  87     135.952 145.394 150.716  1.00 50.15      PROB C
ATOM   2384  CG  PHE B  87     136.992 145.417 151.795  1.00 49.57      PROB C
ATOM   2385  CD1 PHE B  87     137.775 144.307 152.041  1.00 57.31      PROB C
ATOM   2386  CD2 PHE B  87     137.196 146.554 152.552  1.00 47.91      PROB C
ATOM   2387  CE1 PHE B  87     138.735 144.327 153.030  1.00 59.20      PROB C
ATOM   2388  CE2 PHE B  87     138.154 146.582 153.539  1.00 53.04      PROB C
ATOM   2389  CZ  PHE B  87     138.924 145.467 153.780  1.00 56.91      PROB C
ATOM   2390  N   LYS B  88     132.950 146.220 151.251  1.00 57.77      PROB N
ATOM   2391  CA  LYS B  88     131.997 147.030 152.001  1.00 51.65      PROB C
ATOM   2392  C   LYS B  88     130.956 146.153 152.683  1.00 51.50      PROB C
ATOM   2393  O   LYS B  88     130.641 146.346 153.866  1.00 58.22      PROB O
ATOM   2394  CB  LYS B  88     131.332 148.048 151.078  1.00 56.42      PROB C
ATOM   2395  CG  LYS B  88     130.198 148.819 151.725  1.00 61.96      PROB C
ATOM   2396  CD  LYS B  88     129.769 149.995 150.864  1.00 62.19      PROB C
ATOM   2397  CE  LYS B  88     129.358 149.542 149.473  1.00 64.36      PROB C
ATOM   2398  NZ  LYS B  88     128.236 148.564 149.517  1.00 64.66      PROB N
ATOM   2399  N   GLU B  89     130.423 145.164 151.959  1.00 52.56      PROB N
ATOM   2400  CA  GLU B  89     129.461 144.260 152.579  1.00 54.19      PROB C
ATOM   2401  C   GLU B  89     130.088 143.483 153.727  1.00 54.86      PROB C
ATOM   2402  O   GLU B  89     129.457 143.322 154.780  1.00 56.74      PROB O
ATOM   2403  CB  GLU B  89     128.890 143.298 151.538  1.00 60.08      PROB C
ATOM   2404  CG  GLU B  89     127.565 142.664 151.934  1.00 62.68      PROB C
ATOM   2405  CD  GLU B  89     127.734 141.483 152.868  1.00 68.39      PROB C
ATOM   2406  OE1 GLU B  89     128.793 140.824 152.811  1.00 68.33      PROB O
ATOM   2407  OE2 GLU B  89     126.807 141.212 153.660  1.00 68.78      PROB O
ATOM   2408  N   PHE B  90     131.324 143.008 153.549  1.00 57.11      PROB N
ATOM   2409  CA  PHE B  90     131.995 142.250 154.600  1.00 53.82      PROB C
ATOM   2410  C   PHE B  90     132.121 143.072 155.873  1.00 47.99      PROB C
ATOM   2411  O   PHE B  90     131.744 142.615 156.959  1.00 56.24      PROB O
ATOM   2412  CB  PHE B  90     133.373 141.798 154.112  1.00 56.24      PROB C
ATOM   2413  CG  PHE B  90     134.134 140.967 155.106  1.00 55.32      PROB C
ATOM   2414  CD1 PHE B  90     134.028 139.591 155.100  1.00 57.79      PROB C
ATOM   2415  CD2 PHE B  90     134.968 141.561 156.037  1.00 54.50      PROB C
ATOM   2416  CE1 PHE B  90     134.727 138.826 156.008  1.00 59.18      PROB C
ATOM   2417  CE2 PHE B  90     135.667 140.800 156.946  1.00 52.49      PROB C
ATOM   2418  CZ  PHE B  90     135.546 139.432 156.930  1.00 54.68      PROB C
ATOM   2419  N   VAL B  91     132.655 144.291 155.763  1.00 47.81      PROB N
ATOM   2420  CA  VAL B  91     132.870 145.095 156.964  1.00 50.82      PROB C
ATOM   2421  C   VAL B  91     131.537 145.460 157.610  1.00 60.17      PROB C
ATOM   2422  O   VAL B  91     131.380 145.364 158.837  1.00 64.18      PROB O
ATOM   2423  CB  VAL B  91     133.726 146.339 156.649  1.00 54.80      PROB C
ATOM   2424  CG1 VAL B  91     133.088 147.206 155.580  1.00 58.13      PROB C
ATOM   2425  CG2 VAL B  91     133.966 147.148 157.910  1.00 53.29      PROB C
ATOM   2426  N   ARG B  92     130.545 145.847 156.799  1.00 70.09      PROB N
ATOM   2427  CA  ARG B  92     129.257 146.247 157.356  1.00 65.42      PROB C
ATOM   2428  C   ARG B  92     128.599 145.096 158.107  1.00 62.95      PROB C
ATOM   2429  O   ARG B  92     128.054 145.285 159.200  1.00 61.65      PROB O
ATOM   2430  CB  ARG B  92     128.341 146.760 156.245  1.00 68.75      PROB C
ATOM   2431  CG  ARG B  92     126.943 147.122 156.713  1.00 70.03      PROB C
ATOM   2432  CD  ARG B  92     126.951 148.394 157.545  1.00 70.96      PROB C
ATOM   2433  NE  ARG B  92     125.671 149.090 157.490  1.00 73.09      PROB N
ATOM   2434  CZ  ARG B  92     124.790 149.119 158.481  1.00 74.72      PROB C
ATOM   2435  NH1 ARG B  92     125.018 148.498 159.627  1.00 73.27      PROB N
ATOM   2436  NH2 ARG B  92     123.652 149.787 158.318  1.00 73.02      PROB N
ATOM   2437  N   LEU B  93     128.645 143.889 157.540  1.00 64.83      PROB N
ATOM   2438  CA  LEU B  93     127.975 142.764 158.183  1.00 63.01      PROB C
ATOM   2439  C   LEU B  93     128.748 142.278 159.403  1.00 62.44      PROB C
ATOM   2440  O   LEU B  93     128.143 141.889 160.408  1.00 65.42      PROB O
ATOM   2441  CB  LEU B  93     127.772 141.633 157.177  1.00 65.54      PROB C
ATOM   2442  CG  LEU B  93     126.895 140.470 157.634  1.00 62.72      PROB C
ATOM   2443  CD1 LEU B  93     125.542 140.980 158.091  1.00 64.82      PROB C
ATOM   2444  CD2 LEU B  93     126.727 139.468 156.509  1.00 62.01      PROB C
ATOM   2445  N   HIS B  94     130.082 142.295 159.344  1.00 69.10      PROB N
ATOM   2446  CA  HIS B  94     130.877 141.860 160.486  1.00 66.21      PROB C
ATOM   2447  C   HIS B  94     130.832 142.853 161.639  1.00 64.24      PROB C
ATOM   2448  O   HIS B  94     131.142 142.478 162.774  1.00 63.10      PROB O
ATOM   2449  CB  HIS B  94     132.327 141.631 160.056  1.00 70.71      PROB C
ATOM   2450  CG  HIS B  94     133.211 141.111 161.146  1.00 71.72      PROB C
ATOM   2451  ND1 HIS B  94     133.130 139.820 161.621  1.00 69.92      PROB N
ATOM   2452  CD2 HIS B  94     134.194 141.712 161.857  1.00 70.07      PROB C
ATOM   2453  CE1 HIS B  94     134.030 139.646 162.572  1.00 66.16      PROB C
ATOM   2454  NE2 HIS B  94     134.686 140.780 162.738  1.00 67.65      PROB N
ATOM   2455  N   ARG B  95     130.455 144.108 161.378  1.00 66.26      PROB N
ATOM   2456  CA  ARG B  95     130.412 145.094 162.453  1.00 68.86      PROB C
ATOM   2457  C   ARG B  95     129.365 144.756 163.512  1.00 72.87      PROB C
ATOM   2458  O   ARG B  95     129.536 145.112 164.683  1.00 72.72      PROB O
ATOM   2459  CB  ARG B  95     130.147 146.484 161.872  1.00 72.61      PROB C
ATOM   2460  CG  ARG B  95     130.097 147.601 162.904  1.00 69.30      PROB C
ATOM   2461  CD  ARG B  95     131.426 147.751 163.622  1.00 69.38      PROB C
ATOM   2462  NE  ARG B  95     132.514 148.054 162.702  1.00 74.52      PROB N
ATOM   2463  CZ  ARG B  95     132.821 149.273 162.281  1.00 73.74      PROB C
ATOM   2464  NH1 ARG B  95     132.139 150.334 162.680  1.00 70.70      PROB N
ATOM   2465  NH2 ARG B  95     133.838 149.433 161.438  1.00 73.78      PROB N
ATOM   2466  N   ALA B  96     128.288 144.065 163.135  1.00 75.39      PROB N
ATOM   2467  CA  ALA B  96     127.126 143.917 164.009  1.00 68.88      PROB C
ATOM   2468  C   ALA B  96     126.987 142.530 164.630  1.00 65.04      PROB C
ATOM   2469  O   ALA B  96     126.900 142.411 165.855  1.00 62.45      PROB O
ATOM   2470  CB  ALA B  96     125.849 144.261 163.233  1.00 68.48      PROB C
ATOM   2471  N   ASN B  97     126.969 141.477 163.816  1.00 74.18      PROB N
ATOM   2472  CA  ASN B  97     126.554 140.157 164.282  1.00 76.51      PROB C
ATOM   2473  C   ASN B  97     127.611 139.092 164.014  1.00 76.01      PROB C
ATOM   2474  O   ASN B  97     127.303 138.028 163.467  1.00 70.59      PROB O
ATOM   2475  CB  ASN B  97     125.227 139.762 163.628  1.00 80.19      PROB C
ATOM   2476  CG  ASN B  97     125.273 139.846 162.112  1.00 81.57      PROB C
ATOM   2477  OD1 ASN B  97     126.322 140.103 161.523  1.00 83.00      PROB O
ATOM   2478  ND2 ASN B  97     124.130 139.630 161.473  1.00 79.00      PROB N
ATOM   2479  N   SER B  98     128.855 139.364 164.407  1.00 88.04      PROB N
ATOM   2480  CA  SER B  98     130.010 138.546 164.049  1.00 89.20      PROB C
ATOM   2481  C   SER B  98     129.971 137.132 164.620  1.00 86.79      PROB C
ATOM   2482  O   SER B  98     130.952 136.400 164.451  1.00 83.71      PROB O
ATOM   2483  CB  SER B  98     131.293 139.241 164.507  1.00 90.41      PROB C
ATOM   2484  OG  SER B  98     131.261 139.504 165.899  1.00 88.51      PROB O
ATOM   2485  N   HIS B  99     128.890 136.728 165.290  1.00 96.54      PROB N
ATOM   2486  CA  HIS B  99     128.820 135.375 165.833  1.00 98.25      PROB C
ATOM   2487  C   HIS B  99     128.864 134.323 164.728  1.00 95.52      PROB C
ATOM   2488  O   HIS B  99     129.550 133.303 164.859  1.00 95.00      PROB O
ATOM   2489  CB  HIS B  99     127.554 135.217 166.675  1.00 97.08      PROB C
ATOM   2490  CG  HIS B  99     126.299 135.604 165.956  1.00 99.88      PROB C
ATOM   2491  ND1 HIS B  99     125.513 134.691 165.285  1.00101.07      PROB N
ATOM   2492  CD2 HIS B  99     125.695 136.806 165.799  1.00 96.32      PROB C
ATOM   2493  CE1 HIS B  99     124.479 135.314 164.748  1.00 98.46      PROB C
ATOM   2494  NE2 HIS B  99     124.566 136.598 165.045  1.00 97.14      PROB N
ATOM   2495  N   ALA B 100     128.143 134.550 163.637  1.00 87.49      PROB N
ATOM   2496  CA  ALA B 100     128.061 133.561 162.568  1.00 85.79      PROB C
ATOM   2497  C   ALA B 100     129.343 133.564 161.742  1.00 85.40      PROB C
ATOM   2498  O   ALA B 100     129.829 134.635 161.366  1.00 86.26      PROB O
ATOM   2499  CB  ALA B 100     126.861 133.839 161.671  1.00 86.75      PROB C
ATOM   2500  N   PRO B 101     129.925 132.398 161.454  1.00 82.04      PROB N
ATOM   2501  CA  PRO B 101     131.120 132.358 160.604  1.00 78.64      PROB C
ATOM   2502  C   PRO B 101     130.812 132.291 159.115  1.00 80.26      PROB C
ATOM   2503  O   PRO B 101     131.625 132.724 158.293  1.00 85.55      PROB O
ATOM   2504  CB  PRO B 101     131.833 131.089 161.081  1.00 79.96      PROB C
ATOM   2505  CG  PRO B 101     130.722 130.194 161.507  1.00 81.19      PROB C
ATOM   2506  CD  PRO B 101     129.612 131.078 162.030  1.00 83.50      PROB C
ATOM   2507  N   GLU B 102     129.647 131.751 158.752  1.00 79.30      PROB N
ATOM   2508  CA  GLU B 102     129.314 131.514 157.352  1.00 82.39      PROB C
ATOM   2509  C   GLU B 102     128.380 132.559 156.758  1.00 84.41      PROB C
ATOM   2510  O   GLU B 102     128.373 132.735 155.531  1.00 87.08      PROB O
ATOM   2511  CB  GLU B 102     128.678 130.129 157.189  1.00 78.38      PROB C
ATOM   2512  CG  GLU B 102     129.513 128.991 157.750  1.00 82.13      PROB C
ATOM   2513  CD  GLU B 102     130.984 129.119 157.403  1.00 87.70      PROB C
ATOM   2514  OE1 GLU B 102     131.314 129.120 156.198  1.00 85.61      PROB O
ATOM   2515  OE2 GLU B 102     131.810 129.218 158.335  1.00 89.55      PROB O
ATOM   2516  N   ALA B 103     127.592 133.243 157.590  1.00 81.87      PROB N
ATOM   2517  CA  ALA B 103     126.663 134.243 157.076  1.00 85.68      PROB C
ATOM   2518  C   ALA B 103     127.404 135.383 156.392  1.00 86.74      PROB C
ATOM   2519  O   ALA B 103     126.961 135.891 155.354  1.00 86.81      PROB O
ATOM   2520  CB  ALA B 103     125.787 134.775 158.209  1.00 80.16      PROB C
ATOM   2521  N   VAL B 104     128.537 135.798 156.962  1.00 66.73      PROB N
ATOM   2522  CA  VAL B 104     129.314 136.885 156.375  1.00 66.51      PROB C
ATOM   2523  C   VAL B 104     129.831 136.489 154.998  1.00 70.96      PROB C
ATOM   2524  O   VAL B 104     129.759 137.270 154.038  1.00 78.01      PROB O
ATOM   2525  CB  VAL B 104     130.458 137.283 157.323  1.00 63.43      PROB C
ATOM   2526  CG1 VAL B 104     131.269 138.405 156.724  1.00 71.06      PROB C
ATOM   2527  CG2 VAL B 104     129.902 137.682 158.676  1.00 67.01      PROB C
ATOM   2528  N   VAL B 105     130.351 135.266 154.878  1.00 64.74      PROB N
ATOM   2529  CA  VAL B 105     130.860 134.787 153.596  1.00 69.11      PROB C
ATOM   2530  C   VAL B 105     129.736 134.725 152.568  1.00 75.23      PROB C
ATOM   2531  O   VAL B 105     129.905 135.127 151.408  1.00 79.87      PROB O
ATOM   2532  CB  VAL B 105     131.542 133.418 153.772  1.00 69.90      PROB C
ATOM   2533  CG1 VAL B 105     132.031 132.891 152.435  1.00 71.49      PROB C
ATOM   2534  CG2 VAL B 105     132.686 133.522 154.762  1.00 69.98      PROB C
ATOM   2535  N   GLU B 106     128.570 134.217 152.980  1.00 73.48      PROB N
ATOM   2536  CA  GLU B 106     127.443 134.126 152.055  1.00 75.15      PROB C
ATOM   2537  C   GLU B 106     127.001 135.505 151.578  1.00 76.54      PROB C
ATOM   2538  O   GLU B 106     126.735 135.703 150.384  1.00 81.00      PROB O
ATOM   2539  CB  GLU B 106     126.280 133.388 152.717  1.00 74.77      PROB C
ATOM   2540  CG  GLU B 106     126.534 131.906 152.938  1.00 80.90      PROB C
ATOM   2541  CD  GLU B 106     126.957 131.192 151.669  1.00 82.48      PROB C
ATOM   2542  OE1 GLU B 106     126.254 131.328 150.645  1.00 79.50      PROB O
ATOM   2543  OE2 GLU B 106     127.993 130.495 151.694  1.00 82.51      PROB O
ATOM   2544  N   GLY B 107     126.923 136.473 152.495  1.00 57.37      PROB N
ATOM   2545  CA  GLY B 107     126.544 137.820 152.099  1.00 61.38      PROB C
ATOM   2546  C   GLY B 107     127.537 138.449 151.142  1.00 66.46      PROB C
ATOM   2547  O   GLY B 107     127.150 139.093 150.159  1.00 70.69      PROB O
ATOM   2548  N   ALA B 108     128.834 138.268 151.410  1.00 52.94      PROB N
ATOM   2549  CA  ALA B 108     129.849 138.803 150.510  1.00 48.73      PROB C
ATOM   2550  C   ALA B 108     129.734 138.190 149.120  1.00 54.27      PROB C
ATOM   2551  O   ALA B 108     129.801 138.904 148.109  1.00 66.56      PROB O
ATOM   2552  CB  ALA B 108     131.242 138.564 151.089  1.00 54.94      PROB C
ATOM   2553  N   SER B 109     129.546 136.870 149.049  1.00 48.14      PROB N
ATOM   2554  CA  SER B 109     129.417 136.218 147.749  1.00 51.57      PROB C
ATOM   2555  C   SER B 109     128.189 136.717 146.997  1.00 61.47      PROB C
ATOM   2556  O   SER B 109     128.244 136.943 145.779  1.00 67.24      PROB O
ATOM   2557  CB  SER B 109     129.358 134.703 147.929  1.00 56.20      PROB C
ATOM   2558  OG  SER B 109     130.548 134.215 148.522  1.00 64.48      PROB O
ATOM   2559  N   ARG B 110     127.068 136.893 147.703  1.00 59.09      PROB N
ATOM   2560  CA  ARG B 110     125.859 137.388 147.052  1.00 55.88      PROB C
ATOM   2561  C   ARG B 110     126.064 138.794 146.500  1.00 58.86      PROB C
ATOM   2562  O   ARG B 110     125.659 139.093 145.366  1.00 64.60      PROB O
ATOM   2563  CB  ARG B 110     124.690 137.359 148.033  1.00 57.82      PROB C
ATOM   2564  CG  ARG B 110     123.407 137.958 147.490  1.00 63.20      PROB C
ATOM   2565  CD  ARG B 110     122.283 137.850 148.503  1.00 59.07      PROB C
ATOM   2566  NE  ARG B 110     121.902 136.463 148.737  1.00 58.83      PROB N
ATOM   2567  CZ  ARG B 110     122.100 135.813 149.875  1.00 62.87      PROB C
ATOM   2568  NH1 ARG B 110     122.665 136.400 150.916  1.00 66.76      PROB N
ATOM   2569  NH2 ARG B 110     121.717 134.543 149.972  1.00 60.07      PROB N
ATOM   2570  N   ALA B 111     126.703 139.669 147.281  1.00 43.73      PROB N
ATOM   2571  CA  ALA B 111     126.970 141.020 146.799  1.00 40.81      PROB C
ATOM   2572  C   ALA B 111     127.867 141.000 145.566  1.00 48.30      PROB C
ATOM   2573  O   ALA B 111     127.640 141.753 144.608  1.00 55.76      PROB O
ATOM   2574  CB  ALA B 111     127.600 141.861 147.907  1.00 45.93      PROB C
ATOM   2575  N   MET B 112     128.891 140.143 145.569  1.00 51.09      PROB N
ATOM   2576  CA  MET B 112     129.792 140.072 144.422  1.00 47.98      PROB C
ATOM   2577  C   MET B 112     129.062 139.592 143.173  1.00 52.32      PROB C
ATOM   2578  O   MET B 112     129.286 140.113 142.074  1.00 61.03      PROB O
ATOM   2579  CB  MET B 112     130.977 139.165 144.739  1.00 48.93      PROB C
ATOM   2580  CG  MET B 112     131.852 139.687 145.853  1.00 51.56      PROB C
ATOM   2581  SD  MET B 112     133.125 138.515 146.328  1.00 57.54      PROB S
ATOM   2582  CE  MET B 112     133.611 139.207 147.902  1.00 54.44      PROB C
ATOM   2583  N   ARG B 113     128.193 138.588 143.318  1.00 47.70      PROB N
ATOM   2584  CA  ARG B 113     127.426 138.122 142.163  1.00 48.01      PROB C
ATOM   2585  C   ARG B 113     126.525 139.225 141.622  1.00 55.08      PROB C
ATOM   2586  O   ARG B 113     126.427 139.419 140.399  1.00 61.64      PROB O
ATOM   2587  CB  ARG B 113     126.598 136.894 142.533  1.00 53.90      PROB C
ATOM   2588  CG  ARG B 113     127.377 135.592 142.539  1.00 57.53      PROB C
ATOM   2589  CD  ARG B 113     126.576 134.479 143.194  1.00 60.09      PROB C
ATOM   2590  NE  ARG B 113     126.708 134.489 144.646  1.00 64.86      PROB N
ATOM   2591  CZ  ARG B 113     126.054 133.674 145.462  1.00 64.23      PROB C
ATOM   2592  NH1 ARG B 113     125.207 132.768 145.002  1.00 60.15      PROB N
ATOM   2593  NH2 ARG B 113     126.253 133.773 146.774  1.00 62.13      PROB N
ATOM   2594  N   ILE B 114     125.865 139.962 142.520  1.00 48.64      PROB N
ATOM   2595  CA  ILE B 114     125.005 141.061 142.089  1.00 45.25      PROB C
ATOM   2596  C   ILE B 114     125.808 142.090 141.306  1.00 49.05      PROB C
ATOM   2597  O   ILE B 114     125.374 142.567 140.251  1.00 57.40      PROB O
ATOM   2598  CB  ILE B 114     124.301 141.699 143.301  1.00 46.27      PROB C
ATOM   2599  CG1 ILE B 114     123.191 140.787 143.819  1.00 50.90      PROB C
ATOM   2600  CG2 ILE B 114     123.738 143.061 142.940  1.00 47.30      PROB C
ATOM   2601  CD1 ILE B 114     122.572 141.265 145.111  1.00 46.73      PROB C
ATOM   2602  N   SER B 115     126.998 142.441 141.801  1.00 51.02      PROB N
ATOM   2603  CA  SER B 115     127.789 143.468 141.127  1.00 43.19      PROB C
ATOM   2604  C   SER B 115     128.385 142.967 139.814  1.00 42.31      PROB C
ATOM   2605  O   SER B 115     128.620 143.767 138.903  1.00 47.66      PROB O
ATOM   2606  CB  SER B 115     128.892 143.974 142.052  1.00 46.48      PROB C
ATOM   2607  OG  SER B 115     129.650 144.990 141.422  1.00 55.28      PROB O
ATOM   2608  N   MET B 116     128.646 141.664 139.697  1.00 41.47      PROB N
ATOM   2609  CA  MET B 116     129.196 141.129 138.453  1.00 41.93      PROB C
ATOM   2610  C   MET B 116     128.137 141.053 137.360  1.00 50.28      PROB C
ATOM   2611  O   MET B 116     128.441 141.247 136.170  1.00 58.76      PROB O
ATOM   2612  CB  MET B 116     129.800 139.748 138.697  1.00 43.97      PROB C
ATOM   2613  CG  MET B 116     130.387 139.104 137.458  1.00 51.60      PROB C
ATOM   2614  SD  MET B 116     131.039 137.454 137.758  1.00 64.09      PROB S
ATOM   2615  CE  MET B 116     129.524 136.519 137.917  1.00 49.76      PROB C
ATOM   2616  N   ASN B 117     126.894 140.746 137.741  1.00 53.75      PROB N
ATOM   2617  CA  ASN B 117     125.838 140.608 136.743  1.00 47.55      PROB C
ATOM   2618  C   ASN B 117     125.594 141.919 136.005  1.00 50.36      PROB C
ATOM   2619  O   ASN B 117     125.411 141.926 134.782  1.00 55.47      PROB O
ATOM   2620  CB  ASN B 117     124.554 140.111 137.405  1.00 50.94      PROB C
ATOM   2621  CG  ASN B 117     124.499 138.601 137.500  1.00 55.14      PROB C
ATOM   2622  OD1 ASN B 117     125.344 137.902 136.943  1.00 53.50      PROB O
ATOM   2623  ND2 ASN B 117     123.503 138.089 138.212  1.00 56.80      PROB N
ATOM   2624  N   ARG B 118     125.602 143.043 136.725  1.00 49.28      PROB N
ATOM   2625  CA  ARG B 118     125.333 144.331 136.098  1.00 49.61      PROB C
ATOM   2626  C   ARG B 118     126.486 144.832 135.237  1.00 57.87      PROB C
ATOM   2627  O   ARG B 118     126.293 145.789 134.481  1.00 59.55      PROB O
ATOM   2628  CB  ARG B 118     124.985 145.375 137.159  1.00 52.59      PROB C
ATOM   2629  CG  ARG B 118     126.093 145.670 138.149  1.00 57.80      PROB C
ATOM   2630  CD  ARG B 118     125.527 146.264 139.429  1.00 61.28      PROB C
ATOM   2631  NE  ARG B 118     126.563 146.539 140.417  1.00 63.99      PROB N
ATOM   2632  CZ  ARG B 118     126.330 146.763 141.703  1.00 63.36      PROB C
ATOM   2633  NH1 ARG B 118     125.102 146.750 142.196  1.00 61.38      PROB N
ATOM   2634  NH2 ARG B 118     127.354 147.006 142.516  1.00 57.18      PROB N
ATOM   2635  N   GLU B 119     127.669 144.225 135.329  1.00 57.00      PROB N
ATOM   2636  CA  GLU B 119     128.753 144.540 134.406  1.00 45.86      PROB C
ATOM   2637  C   GLU B 119     128.700 143.661 133.166  1.00 42.81      PROB C
ATOM   2638  O   GLU B 119     128.866 144.153 132.038  1.00 51.53      PROB O
ATOM   2639  CB  GLU B 119     130.107 144.374 135.099  1.00 44.24      PROB C
ATOM   2640  CG  GLU B 119     130.352 145.345 136.237  1.00 52.77      PROB C
ATOM   2641  CD  GLU B 119     130.481 146.778 135.766  1.00 58.15      PROB C
ATOM   2642  OE1 GLU B 119     130.978 146.994 134.641  1.00 56.78      PROB O
ATOM   2643  OE2 GLU B 119     130.085 147.690 136.521  1.00 58.79      PROB O
ATOM   2644  N   LEU B 120     128.457 142.362 133.361  1.00 44.41      PROB N
ATOM   2645  CA  LEU B 120     128.281 141.479 132.214  1.00 45.41      PROB C
ATOM   2646  C   LEU B 120     127.088 141.902 131.365  1.00 48.33      PROB C
ATOM   2647  O   LEU B 120     127.092 141.696 130.147  1.00 56.00      PROB O
ATOM   2648  CB  LEU B 120     128.123 140.034 132.679  1.00 47.96      PROB C
ATOM   2649  CG  LEU B 120     129.430 139.280 132.920  1.00 43.98      PROB C
ATOM   2650  CD1 LEU B 120     129.152 137.840 133.310  1.00 47.29      PROB C
ATOM   2651  CD2 LEU B 120     130.308 139.343 131.689  1.00 49.33      PROB C
ATOM   2652  N   GLU B 121     126.059 142.486 131.986  1.00 52.98      PROB N
ATOM   2653  CA  GLU B 121     124.950 143.042 131.215  1.00 51.99      PROB C
ATOM   2654  C   GLU B 121     125.402 144.223 130.367  1.00 52.42      PROB C
ATOM   2655  O   GLU B 121     124.987 144.361 129.212  1.00 54.89      PROB O
ATOM   2656  CB  GLU B 121     123.822 143.471 132.153  1.00 54.82      PROB C
ATOM   2657  CG  GLU B 121     123.025 142.324 132.739  1.00 61.69      PROB C
ATOM   2658  CD  GLU B 121     121.886 142.800 133.620  1.00 62.21      PROB C
ATOM   2659  OE1 GLU B 121     120.961 143.454 133.097  1.00 61.91      PROB O
ATOM   2660  OE2 GLU B 121     121.917 142.519 134.837  1.00 60.74      PROB O
ATOM   2661  N   ASN B 122     126.246 145.089 130.930  1.00 50.55      PROB N
ATOM   2662  CA  ASN B 122     126.682 146.284 130.216  1.00 46.01      PROB C
ATOM   2663  C   ASN B 122     127.570 145.934 129.030  1.00 49.74      PROB C
ATOM   2664  O   ASN B 122     127.515 146.599 127.990  1.00 55.65      PROB O
ATOM   2665  CB  ASN B 122     127.416 147.219 131.177  1.00 48.03      PROB C
ATOM   2666  CG  ASN B 122     127.475 148.647 130.678  1.00 56.40      PROB C
ATOM   2667  OD1 ASN B 122     127.400 148.905 129.478  1.00 56.97      PROB O
ATOM   2668  ND2 ASN B 122     127.610 149.588 131.604  1.00 58.97      PROB N
ATOM   2669  N   LEU B 123     128.396 144.894 129.160  1.00 52.17      PROB N
ATOM   2670  CA  LEU B 123     129.350 144.594 128.094  1.00 47.45      PROB C
ATOM   2671  C   LEU B 123     128.712 144.017 126.832  1.00 44.89      PROB C
ATOM   2672  O   LEU B 123     129.406 143.904 125.817  1.00 54.79      PROB O
ATOM   2673  CB  LEU B 123     130.420 143.625 128.598  1.00 46.12      PROB C
ATOM   2674  CG  LEU B 123     131.535 144.207 129.465  1.00 44.65      PROB C
ATOM   2675  CD1 LEU B 123     132.405 143.094 130.015  1.00 47.09      PROB C
ATOM   2676  CD2 LEU B 123     132.362 145.199 128.676  1.00 49.20      PROB C
ATOM   2677  N   GLU B 124     127.430 143.659 126.854  1.00 50.33      PROB N
ATOM   2678  CA  GLU B 124     126.812 142.871 125.790  1.00 50.93      PROB C
ATOM   2679  C   GLU B 124     125.715 143.625 125.041  1.00 56.64      PROB C
ATOM   2680  O   GLU B 124     124.630 143.091 124.809  1.00 62.42      PROB O
ATOM   2681  CB  GLU B 124     126.246 141.569 126.350  1.00 57.74      PROB C
ATOM   2682  CG  GLU B 124     127.217 140.405 126.350  1.00 65.02      PROB C
ATOM   2683  CD  GLU B 124     126.506 139.065 126.356  1.00 69.07      PROB C
ATOM   2684  OE1 GLU B 124     125.269 139.049 126.526  1.00 68.24      PROB O
ATOM   2685  OE2 GLU B 124     127.181 138.028 126.185  1.00 68.11      PROB O
ATOM   2686  N   THR B 125     125.973 144.868 124.649  1.00 52.89      PROB N
ATOM   2687  CA  THR B 125     124.978 145.656 123.938  1.00 52.70      PROB C
ATOM   2688  C   THR B 125     125.181 145.580 122.428  1.00 56.49      PROB C
ATOM   2689  O   THR B 125     126.302 145.427 121.936  1.00 60.63      PROB O
ATOM   2690  CB  THR B 125     125.018 147.117 124.385  1.00 52.50      PROB C
ATOM   2691  OG1 THR B 125     126.369 147.592 124.354  1.00 58.30      PROB O
ATOM   2692  CG2 THR B 125     124.468 147.258 125.791  1.00 49.65      PROB C
ATOM   2693  N   HIS B 126     124.068 145.673 121.698  1.00 50.11      PROB N
ATOM   2694  CA  HIS B 126     123.973 145.798 120.244  1.00 45.92      PROB C
ATOM   2695  C   HIS B 126     124.359 144.537 119.482  1.00 45.72      PROB C
ATOM   2696  O   HIS B 126     124.298 144.543 118.248  1.00 51.99      PROB O
ATOM   2697  CB  HIS B 126     124.813 146.963 119.703  1.00 51.84      PROB C
ATOM   2698  CG  HIS B 126     124.372 148.305 120.193  1.00 51.42      PROB C
ATOM   2699  ND1 HIS B 126     123.057 148.716 120.156  1.00 55.69      PROB N
ATOM   2700  CD2 HIS B 126     125.072 149.334 120.725  1.00 50.31      PROB C
ATOM   2701  CE1 HIS B 126     122.966 149.938 120.649  1.00 57.75      PROB C
ATOM   2702  NE2 HIS B 126     124.175 150.336 121.001  1.00 55.16      PROB N
ATOM   2703  N   ILE B 127     124.757 143.466 120.157  1.00 46.48      PROB N
ATOM   2704  CA  ILE B 127     125.190 142.240 119.488  1.00 51.27      PROB C
ATOM   2705  C   ILE B 127     124.064 141.556 118.708  1.00 57.98      PROB C
ATOM   2706  O   ILE B 127     124.291 141.168 117.553  1.00 64.61      PROB O
ATOM   2707  CB  ILE B 127     125.839 141.275 120.493  1.00 52.55      PROB C
ATOM   2708  CG1 ILE B 127     127.157 141.860 121.002  1.00 54.78      PROB C
ATOM   2709  CG2 ILE B 127     126.102 139.932 119.855  1.00 53.61      PROB C
ATOM   2710  CD1 ILE B 127     127.795 141.056 122.108  1.00 57.89      PROB C
ATOM   2711  N   PRO B 128     122.853 141.374 119.258  1.00 53.60      PROB N
ATOM   2712  CA  PRO B 128     121.830 140.601 118.523  1.00 54.60      PROB C
ATOM   2713  C   PRO B 128     121.404 141.210 117.193  1.00 55.06      PROB C
ATOM   2714  O   PRO B 128     120.838 140.494 116.350  1.00 61.28      PROB O
ATOM   2715  CB  PRO B 128     120.656 140.548 119.509  1.00 52.10      PROB C
ATOM   2716  CG  PRO B 128     121.270 140.754 120.837  1.00 52.55      PROB C
ATOM   2717  CD  PRO B 128     122.379 141.721 120.611  1.00 52.71      PROB C
ATOM   2718  N   PHE B 129     121.640 142.506 116.981  1.00 47.24      PROB N
ATOM   2719  CA  PHE B 129     121.328 143.113 115.693  1.00 45.57      PROB C
ATOM   2720  C   PHE B 129     122.121 142.453 114.571  1.00 51.81      PROB C
ATOM   2721  O   PHE B 129     121.617 142.292 113.452  1.00 59.06      PROB O
ATOM   2722  CB  PHE B 129     121.611 144.613 115.751  1.00 46.57      PROB C
ATOM   2723  CG  PHE B 129     121.321 145.339 114.473  1.00 51.26      PROB C
ATOM   2724  CD1 PHE B 129     120.019 145.549 114.061  1.00 55.69      PROB C
ATOM   2725  CD2 PHE B 129     122.351 145.823 113.689  1.00 51.76      PROB C
ATOM   2726  CE1 PHE B 129     119.751 146.221 112.886  1.00 56.51      PROB C
ATOM   2727  CE2 PHE B 129     122.090 146.494 112.515  1.00 50.49      PROB C
ATOM   2728  CZ  PHE B 129     120.789 146.694 112.113  1.00 54.10      PROB C
ATOM   2729  N   LEU B 130     123.363 142.055 114.857  1.00 44.27      PROB N
ATOM   2730  CA  LEU B 130     124.174 141.368 113.858  1.00 45.02      PROB C
ATOM   2731  C   LEU B 130     123.553 140.033 113.465  1.00 51.28      PROB C
ATOM   2732  O   LEU B 130     123.497 139.691 112.276  1.00 55.72      PROB O
ATOM   2733  CB  LEU B 130     125.592 141.168 114.389  1.00 46.06      PROB C
ATOM   2734  CG  LEU B 130     126.323 142.432 114.840  1.00 46.64      PROB C
ATOM   2735  CD1 LEU B 130     127.641 142.082 115.500  1.00 46.22      PROB C
ATOM   2736  CD2 LEU B 130     126.543 143.363 113.668  1.00 49.20      PROB C
ATOM   2737  N   GLY B 131     123.078 139.269 114.449  1.00 46.02      PROB N
ATOM   2738  CA  GLY B 131     122.405 138.019 114.139  1.00 50.93      PROB C
ATOM   2739  C   GLY B 131     121.137 138.228 113.335  1.00 57.02      PROB C
ATOM   2740  O   GLY B 131     120.851 137.474 112.399  1.00 64.23      PROB O
ATOM   2741  N   THR B 132     120.364 139.260 113.682  1.00 51.34      PROB N
ATOM   2742  CA  THR B 132     119.159 139.561 112.914  1.00 46.89      PROB C
ATOM   2743  C   THR B 132     119.495 139.883 111.462  1.00 49.40      PROB C
ATOM   2744  O   THR B 132     118.839 139.384 110.537  1.00 54.12      PROB O
ATOM   2745  CB  THR B 132     118.401 140.722 113.556  1.00 52.86      PROB C
ATOM   2746  OG1 THR B 132     118.068 140.387 114.908  1.00 59.34      PROB O
ATOM   2747  CG2 THR B 132     117.125 141.011 112.788  1.00 53.34      PROB C
ATOM   2748  N   VAL B 133     120.525 140.704 111.243  1.00 45.43      PROB N
ATOM   2749  CA  VAL B 133     120.929 141.057 109.884  1.00 41.50      PROB C
ATOM   2750  C   VAL B 133     121.351 139.811 109.115  1.00 42.83      PROB C
ATOM   2751  O   VAL B 133     120.923 139.580 107.972  1.00 51.55      PROB O
ATOM   2752  CB  VAL B 133     122.057 142.102 109.919  1.00 40.75      PROB C
ATOM   2753  CG1 VAL B 133     122.829 142.097 108.615  1.00 43.95      PROB C
ATOM   2754  CG2 VAL B 133     121.491 143.479 110.200  1.00 47.07      PROB C
ATOM   2755  N   GLY B 134     122.193 138.983 109.738  1.00 37.53      PROB N
ATOM   2756  CA  GLY B 134     122.698 137.794 109.080  1.00 44.72      PROB C
ATOM   2757  C   GLY B 134     121.645 136.746 108.814  1.00 47.80      PROB C
ATOM   2758  O   GLY B 134     121.829 135.911 107.923  1.00 53.32      PROB O
ATOM   2759  N   SER B 135     120.547 136.764 109.566  1.00 46.67      PROB N
ATOM   2760  CA  SER B 135     119.451 135.845 109.302  1.00 50.40      PROB C
ATOM   2761  C   SER B 135     118.409 136.406 108.343  1.00 49.52      PROB C
ATOM   2762  O   SER B 135     117.635 135.628 107.776  1.00 47.90      PROB O
ATOM   2763  CB  SER B 135     118.765 135.451 110.612  1.00 55.60      PROB C
ATOM   2764  OG  SER B 135     117.661 134.596 110.371  1.00 63.35      PROB O
ATOM   2765  N   ILE B 136     118.361 137.724 108.145  1.00 44.11      PROB N
ATOM   2766  CA  ILE B 136     117.301 138.305 107.327  1.00 40.13      PROB C
ATOM   2767  C   ILE B 136     117.740 138.720 105.921  1.00 46.63      PROB C
ATOM   2768  O   ILE B 136     116.888 138.788 105.022  1.00 56.96      PROB O
ATOM   2769  CB  ILE B 136     116.656 139.504 108.056  1.00 43.96      PROB C
ATOM   2770  CG1 ILE B 136     115.236 139.744 107.544  1.00 50.28      PROB C
ATOM   2771  CG2 ILE B 136     117.493 140.760 107.888  1.00 44.90      PROB C
ATOM   2772  CD1 ILE B 136     114.273 138.628 107.877  1.00 51.85      PROB C
ATOM   2773  N   SER B 137     119.029 138.998 105.697  1.00 40.50      PROB N
ATOM   2774  CA  SER B 137     119.440 139.551 104.403  1.00 41.60      PROB C
ATOM   2775  C   SER B 137     119.187 138.632 103.203  1.00 47.60      PROB C
ATOM   2776  O   SER B 137     118.625 139.108 102.193  1.00 56.70      PROB O
ATOM   2777  CB  SER B 137     120.911 139.966 104.480  1.00 45.70      PROB C
ATOM   2778  OG  SER B 137     121.118 140.891 105.531  1.00 50.62      PROB O
ATOM   2779  N   PRO B 138     119.576 137.348 103.219  1.00 38.45      PROB N
ATOM   2780  CA  PRO B 138     119.412 136.527 102.006  1.00 36.34      PROB C
ATOM   2781  C   PRO B 138     117.976 136.401 101.529  1.00 46.94      PROB C
ATOM   2782  O   PRO B 138     117.748 136.305 100.317  1.00 55.76      PROB O
ATOM   2783  CB  PRO B 138     119.984 135.167 102.427  1.00 43.38      PROB C
ATOM   2784  CG  PRO B 138     120.915 135.477 103.527  1.00 46.43      PROB C
ATOM   2785  CD  PRO B 138     120.268 136.593 104.278  1.00 44.48      PROB C
ATOM   2786  N   TYR B 139     117.001 136.386 102.441  1.00 39.78      PROB N
ATOM   2787  CA  TYR B 139     115.606 136.300 102.022  1.00 37.62      PROB C
ATOM   2788  C   TYR B 139     115.207 137.513 101.193  1.00 46.04      PROB C
ATOM   2789  O   TYR B 139     114.535 137.378 100.162  1.00 50.50      PROB O
ATOM   2790  CB  TYR B 139     114.698 136.165 103.242  1.00 41.61      PROB C
ATOM   2791  CG  TYR B 139     114.724 134.798 103.882  1.00 43.99      PROB C
ATOM   2792  CD1 TYR B 139     115.091 133.676 103.154  1.00 47.49      PROB C
ATOM   2793  CD2 TYR B 139     114.379 134.629 105.213  1.00 42.98      PROB C
ATOM   2794  CE1 TYR B 139     115.114 132.426 103.736  1.00 44.48      PROB C
ATOM   2795  CE2 TYR B 139     114.399 133.384 105.801  1.00 41.43      PROB C
ATOM   2796  CZ  TYR B 139     114.766 132.287 105.060  1.00 43.15      PROB C
ATOM   2797  OH  TYR B 139     114.787 131.045 105.648  1.00 50.94      PROB O
ATOM   2798  N   ILE B 140     115.618 138.705 101.625  1.00 33.95      PROB N
ATOM   2799  CA  ILE B 140     115.322 139.920 100.873  1.00 34.37      PROB C
ATOM   2800  C   ILE B 140     115.989 139.875  99.504  1.00 40.08      PROB C
ATOM   2801  O   ILE B 140     115.372 140.212  98.479  1.00 51.88      PROB O
ATOM   2802  CB  ILE B 140     115.757 141.155 101.680  1.00 33.67      PROB C
ATOM   2803  CG1 ILE B 140     115.014 141.207 103.012  1.00 38.73      PROB C
ATOM   2804  CG2 ILE B 140     115.507 142.416 100.898  1.00 42.32      PROB C
ATOM   2805  CD1 ILE B 140     115.549 142.244 103.960  1.00 41.22      PROB C
ATOM   2806  N   GLY B 141     117.256 139.453  99.462  1.00 34.76      PROB N
ATOM   2807  CA  GLY B 141     117.931 139.350  98.175  1.00 37.21      PROB C
ATOM   2808  C   GLY B 141     117.224 138.408  97.217  1.00 40.95      PROB C
ATOM   2809  O   GLY B 141     117.016 138.727  96.039  1.00 43.68      PROB O
ATOM   2810  N   LEU B 142     116.829 137.235  97.715  1.00 40.98      PROB N
ATOM   2811  CA  LEU B 142     116.163 136.257  96.863  1.00 41.12      PROB C
ATOM   2812  C   LEU B 142     114.788 136.737  96.420  1.00 46.39      PROB C
ATOM   2813  O   LEU B 142     114.365 136.437  95.297  1.00 49.73      PROB O
ATOM   2814  CB  LEU B 142     116.057 134.918  97.589  1.00 41.42      PROB C
ATOM   2815  CG  LEU B 142     117.385 134.180  97.750  1.00 47.54      PROB C
ATOM   2816  CD1 LEU B 142     117.228 132.969  98.649  1.00 48.49      PROB C
ATOM   2817  CD2 LEU B 142     117.932 133.774  96.393  1.00 45.24      PROB C
ATOM   2818  N   PHE B 143     114.074 137.470  97.277  1.00 42.20      PROB N
ATOM   2819  CA  PHE B 143     112.794 138.034  96.863  1.00 38.24      PROB C
ATOM   2820  C   PHE B 143     112.977 139.016  95.715  1.00 35.42      PROB C
ATOM   2821  O   PHE B 143     112.217 138.992  94.735  1.00 46.29      PROB O
ATOM   2822  CB  PHE B 143     112.108 138.710  98.048  1.00 39.95      PROB C
ATOM   2823  CG  PHE B 143     110.723 139.200  97.746  1.00 43.08      PROB C
ATOM   2824  CD1 PHE B 143     109.741 138.323  97.326  1.00 45.22      PROB C
ATOM   2825  CD2 PHE B 143     110.402 140.536  97.885  1.00 44.39      PROB C
ATOM   2826  CE1 PHE B 143     108.467 138.771  97.046  1.00 46.04      PROB C
ATOM   2827  CE2 PHE B 143     109.129 140.988  97.607  1.00 43.86      PROB C
ATOM   2828  CZ  PHE B 143     108.161 140.104  97.187  1.00 41.89      PROB C
ATOM   2829  N   GLY B 144     113.987 139.882  95.814  1.00 35.26      PROB N
ATOM   2830  CA  GLY B 144     114.274 140.781  94.706  1.00 33.50      PROB C
ATOM   2831  C   GLY B 144     114.592 140.036  93.424  1.00 39.03      PROB C
ATOM   2832  O   GLY B 144     114.097 140.387  92.346  1.00 43.59      PROB O
ATOM   2833  N   THR B 145     115.409 138.983  93.526  1.00 44.21      PROB N
ATOM   2834  CA  THR B 145     115.759 138.199  92.343  1.00 37.71      PROB C
ATOM   2835  C   THR B 145     114.531 137.553  91.709  1.00 40.26      PROB C
ATOM   2836  O   THR B 145     114.374 137.568  90.480  1.00 44.17      PROB O
ATOM   2837  CB  THR B 145     116.789 137.131  92.708  1.00 43.37      PROB C
ATOM   2838  OG1 THR B 145     117.980 137.760  93.196  1.00 52.80      PROB O
ATOM   2839  CG2 THR B 145     117.131 136.284  91.498  1.00 43.16      PROB C
ATOM   2840  N   VAL B 146     113.654 136.971  92.532  1.00 42.58      PROB N
ATOM   2841  CA  VAL B 146     112.466 136.299  92.008  1.00 39.38      PROB C
ATOM   2842  C   VAL B 146     111.556 137.299  91.308  1.00 37.84      PROB C
ATOM   2843  O   VAL B 146     111.043 137.038  90.212  1.00 43.24      PROB O
ATOM   2844  CB  VAL B 146     111.728 135.557  93.135  1.00 34.47      PROB C
ATOM   2845  CG1 VAL B 146     110.319 135.219  92.707  1.00 38.56      PROB C
ATOM   2846  CG2 VAL B 146     112.478 134.297  93.516  1.00 44.04      PROB C
ATOM   2847  N   TRP B 147     111.343 138.461  91.931  1.00 42.18      PROB N
ATOM   2848  CA  TRP B 147     110.520 139.485  91.297  1.00 36.32      PROB C
ATOM   2849  C   TRP B 147     111.102 139.903  89.954  1.00 44.45      PROB C
ATOM   2850  O   TRP B 147     110.371 140.026  88.962  1.00 51.47      PROB O
ATOM   2851  CB  TRP B 147     110.381 140.693  92.220  1.00 46.41      PROB C
ATOM   2852  CG  TRP B 147     109.158 141.511  91.964  1.00 55.31      PROB C
ATOM   2853  CD1 TRP B 147     109.100 142.729  91.354  1.00 50.73      PROB C
ATOM   2854  CD2 TRP B 147     107.811 141.172  92.310  1.00 58.79      PROB C
ATOM   2855  NE1 TRP B 147     107.802 143.170  91.300  1.00 49.06      PROB N
ATOM   2856  CE2 TRP B 147     106.990 142.231  91.879  1.00 54.56      PROB C
ATOM   2857  CE3 TRP B 147     107.219 140.074  92.941  1.00 57.76      PROB C
ATOM   2858  CZ2 TRP B 147     105.609 142.226  92.060  1.00 53.58      PROB C
ATOM   2859  CZ3 TRP B 147     105.849 140.070  93.119  1.00 56.64      PROB C
ATOM   2860  CH2 TRP B 147     105.059 141.139  92.680  1.00 55.40      PROB C
ATOM   2861  N   GLY B 148     112.421 140.111  89.898  1.00 50.65      PROB N
ATOM   2862  CA  GLY B 148     113.035 140.529  88.647  1.00 44.89      PROB C
ATOM   2863  C   GLY B 148     112.883 139.499  87.544  1.00 40.60      PROB C
ATOM   2864  O   GLY B 148     112.521 139.830  86.411  1.00 47.78      PROB O
ATOM   2865  N   ILE B 149     113.155 138.231  87.863  1.00 46.49      PROB N
ATOM   2866  CA  ILE B 149     113.048 137.175  86.857  1.00 46.49      PROB C
ATOM   2867  C   ILE B 149     111.613 137.047  86.363  1.00 50.02      PROB C
ATOM   2868  O   ILE B 149     111.361 136.927  85.154  1.00 52.37      PROB O
ATOM   2869  CB  ILE B 149     113.574 135.843  87.421  1.00 45.71      PROB C
ATOM   2870  CG1 ILE B 149     115.098 135.858  87.502  1.00 47.66      PROB C
ATOM   2871  CG2 ILE B 149     113.114 134.683  86.574  1.00 44.40      PROB C
ATOM   2872  CD1 ILE B 149     115.677 134.645  88.182  1.00 48.70      PROB C
ATOM   2873  N   MET B 150     110.648 137.068  87.288  1.00 63.11      PROB N
ATOM   2874  CA  MET B 150     109.249 136.947  86.895  1.00 57.70      PROB C
ATOM   2875  C   MET B 150     108.831 138.092  85.986  1.00 51.07      PROB C
ATOM   2876  O   MET B 150     108.166 137.873  84.967  1.00 51.64      PROB O
ATOM   2877  CB  MET B 150     108.360 136.901  88.137  1.00 60.38      PROB C
ATOM   2878  CG  MET B 150     106.904 136.605  87.851  1.00 63.33      PROB C
ATOM   2879  SD  MET B 150     105.867 136.865  89.300  1.00 77.58      PROB S
ATOM   2880  CE  MET B 150     106.459 135.566  90.376  1.00 62.96      PROB C
ATOM   2881  N   HIS B 151     109.212 139.323  86.337  1.00 62.76      PROB N
ATOM   2882  CA  HIS B 151     108.851 140.465  85.506  1.00 61.05      PROB C
ATOM   2883  C   HIS B 151     109.484 140.362  84.126  1.00 63.65      PROB C
ATOM   2884  O   HIS B 151     108.840 140.669  83.115  1.00 69.41      PROB O
ATOM   2885  CB  HIS B 151     109.265 141.766  86.190  1.00 70.00      PROB C
ATOM   2886  CG  HIS B 151     108.900 142.996  85.421  1.00 72.24      PROB C
ATOM   2887  ND1 HIS B 151     107.605 143.460  85.331  1.00 73.54      PROB N
ATOM   2888  CD2 HIS B 151     109.659 143.858  84.705  1.00 70.67      PROB C
ATOM   2889  CE1 HIS B 151     107.583 144.556  84.593  1.00 72.62      PROB C
ATOM   2890  NE2 HIS B 151     108.817 144.819  84.201  1.00 73.99      PROB N
ATOM   2891  N   ALA B 152     110.747 139.931  84.065  1.00 71.50      PROB N
ATOM   2892  CA  ALA B 152     111.415 139.798  82.775  1.00 71.04      PROB C
ATOM   2893  C   ALA B 152     110.705 138.789  81.884  1.00 67.58      PROB C
ATOM   2894  O   ALA B 152     110.469 139.054  80.700  1.00 68.12      PROB O
ATOM   2895  CB  ALA B 152     112.877 139.400  82.978  1.00 69.15      PROB C
ATOM   2896  N   PHE B 153     110.332 137.633  82.439  1.00 73.35      PROB N
ATOM   2897  CA  PHE B 153     109.664 136.625  81.617  1.00 70.56      PROB C
ATOM   2898  C   PHE B 153     108.256 137.057  81.224  1.00 74.56      PROB C
ATOM   2899  O   PHE B 153     107.798 136.756  80.115  1.00 68.16      PROB O
ATOM   2900  CB  PHE B 153     109.629 135.284  82.337  1.00 70.23      PROB C
ATOM   2901  CG  PHE B 153     110.906 134.523  82.233  1.00 74.35      PROB C
ATOM   2902  CD1 PHE B 153     111.197 133.799  81.095  1.00 73.86      PROB C
ATOM   2903  CD2 PHE B 153     111.820 134.537  83.267  1.00 77.10      PROB C
ATOM   2904  CE1 PHE B 153     112.375 133.100  80.992  1.00 77.16      PROB C
ATOM   2905  CE2 PHE B 153     112.999 133.839  83.170  1.00 76.68      PROB C
ATOM   2906  CZ  PHE B 153     113.275 133.122  82.033  1.00 75.04      PROB C
ATOM   2907  N   ILE B 154     107.549 137.755  82.116  1.00 89.98      PROB N
ATOM   2908  CA  ILE B 154     106.216 138.242  81.772  1.00 85.79      PROB C
ATOM   2909  C   ILE B 154     106.297 139.245  80.629  1.00 84.93      PROB C
ATOM   2910  O   ILE B 154     105.506 139.191  79.679  1.00 85.39      PROB O
ATOM   2911  CB  ILE B 154     105.527 138.842  83.012  1.00 87.68      PROB C
ATOM   2912  CG1 ILE B 154     105.058 137.728  83.949  1.00 90.38      PROB C
ATOM   2913  CG2 ILE B 154     104.355 139.718  82.602  1.00 85.93      PROB C
ATOM   2914  CD1 ILE B 154     104.565 138.224  85.290  1.00 87.73      PROB C
ATOM   2915  N   ALA B 155     107.260 140.167  80.694  1.00 89.65      PROB N
ATOM   2916  CA  ALA B 155     107.446 141.115  79.600  1.00 87.91      PROB C
ATOM   2917  C   ALA B 155     107.856 140.403  78.317  1.00 87.89      PROB C
ATOM   2918  O   ALA B 155     107.448 140.800  77.220  1.00 90.34      PROB O
ATOM   2919  CB  ALA B 155     108.484 142.168  79.986  1.00 89.83      PROB C
ATOM   2920  N   LEU B 156     108.674 139.353  78.436  1.00 95.69      PROB N
ATOM   2921  CA  LEU B 156     109.081 138.584  77.264  1.00 96.62      PROB C
ATOM   2922  C   LEU B 156     107.904 137.883  76.600  1.00 93.69      PROB C
ATOM   2923  O   LEU B 156     107.848 137.805  75.368  1.00 92.92      PROB O
ATOM   2924  CB  LEU B 156     110.136 137.551  77.655  1.00 97.10      PROB C
ATOM   2925  CG  LEU B 156     110.611 136.659  76.507  1.00 97.87      PROB C
ATOM   2926  CD1 LEU B 156     111.591 137.403  75.612  1.00 96.59      PROB C
ATOM   2927  CD2 LEU B 156     111.202 135.360  77.034  1.00 95.34      PROB C
ATOM   2928  N   GLY B 157     106.969 137.361  77.396  1.00 95.86      PROB N
ATOM   2929  CA  GLY B 157     105.886 136.568  76.837  1.00 98.36      PROB C
ATOM   2930  C   GLY B 157     105.046 137.309  75.815  1.00 99.96      PROB C
ATOM   2931  O   GLY B 157     104.461 136.689  74.923  1.00100.79      PROB O
ATOM   2932  N   ALA B 158     104.969 138.637  75.928  1.00102.43      PROB N
ATOM   2933  CA  ALA B 158     104.211 139.416  74.954  1.00100.95      PROB C
ATOM   2934  C   ALA B 158     104.835 139.327  73.567  1.00100.36      PROB C
ATOM   2935  O   ALA B 158     104.123 139.194  72.565  1.00 97.88      PROB O
ATOM   2936  CB  ALA B 158     104.114 140.873  75.408  1.00100.96      PROB C
ATOM   2937  N   VAL B 159     106.163 139.396  73.489  1.00112.02      PROB N
ATOM   2938  CA  VAL B 159     106.844 139.335  72.201  1.00113.42      PROB C
ATOM   2939  C   VAL B 159     106.763 137.918  71.652  1.00112.46      PROB C
ATOM   2940  O   VAL B 159     107.082 136.945  72.347  1.00113.82      PROB O
ATOM   2941  CB  VAL B 159     108.302 139.798  72.341  1.00114.93      PROB C
ATOM   2942  CG1 VAL B 159     109.022 139.700  71.003  1.00111.73      PROB C
ATOM   2943  CG2 VAL B 159     108.358 141.219  72.881  1.00112.73      PROB C
ATOM   2944  N   LYS B 160     106.334 137.796  70.399  1.00107.57      PROB N
ATOM   2945  CA  LYS B 160     106.181 136.500  69.756  1.00110.78      PROB C
ATOM   2946  C   LYS B 160     107.473 136.093  69.058  1.00109.80      PROB C
ATOM   2947  O   LYS B 160     108.119 136.911  68.397  1.00107.34      PROB O
ATOM   2948  CB  LYS B 160     105.032 136.532  68.748  1.00109.87      PROB C
ATOM   2949  CG  LYS B 160     103.715 137.028  69.324  1.00109.68      PROB C
ATOM   2950  CD  LYS B 160     103.325 136.248  70.570  1.00108.98      PROB C
ATOM   2951  CE  LYS B 160     102.146 136.894  71.279  1.00108.45      PROB C
ATOM   2952  NZ  LYS B 160     100.957 137.007  70.391  1.00107.72      PROB N
ATOM   2953  N   GLN B 161     107.841 134.820  69.215  1.00114.08      PROB N
ATOM   2954  CA  GLN B 161     109.016 134.235  68.569  1.00113.70      PROB C
ATOM   2955  C   GLN B 161     110.291 134.994  68.946  1.00115.21      PROB C
ATOM   2956  O   GLN B 161     110.959 135.605  68.111  1.00114.51      PROB O
ATOM   2957  CB  GLN B 161     108.830 134.178  67.049  1.00113.52      PROB C
ATOM   2958  CG  GLN B 161     107.688 133.281  66.604  1.00115.33      PROB C
ATOM   2959  CD  GLN B 161     107.642 133.095  65.100  1.00116.20      PROB C
ATOM   2960  OE1 GLN B 161     108.459 133.653  64.369  1.00116.50      PROB O
ATOM   2961  NE2 GLN B 161     106.681 132.307  64.631  1.00115.06      PROB N
ATOM   2962  N   ALA B 162     110.616 134.941  70.235  1.00100.65      PROB N
ATOM   2963  CA  ALA B 162     111.777 135.630  70.770  1.00 97.60      PROB C
ATOM   2964  C   ALA B 162     112.990 134.701  70.796  1.00 94.25      PROB C
ATOM   2965  O   ALA B 162     112.913 133.520  70.453  1.00 94.58      PROB O
ATOM   2966  CB  ALA B 162     111.472 136.173  72.165  1.00 98.43      PROB C
ATOM   2967  N   THR B 163     114.133 135.249  71.204  1.00 77.50      PROB N
ATOM   2968  CA  THR B 163     115.376 134.502  71.339  1.00 75.70      PROB C
ATOM   2969  C   THR B 163     115.939 134.719  72.740  1.00 77.36      PROB C
ATOM   2970  O   THR B 163     115.392 135.478  73.544  1.00 84.07      PROB O
ATOM   2971  CB  THR B 163     116.401 134.920  70.277  1.00 80.39      PROB C
ATOM   2972  OG1 THR B 163     116.947 136.202  70.613  1.00 82.46      PROB O
ATOM   2973  CG2 THR B 163     115.759 134.990  68.898  1.00 81.41      PROB C
ATOM   2974  N   LEU B 164     117.052 134.044  73.027  1.00 63.88      PROB N
ATOM   2975  CA  LEU B 164     117.694 134.146  74.331  1.00 62.13      PROB C
ATOM   2976  C   LEU B 164     118.443 135.460  74.522  1.00 66.52      PROB C
ATOM   2977  O   LEU B 164     118.671 135.871  75.669  1.00 70.20      PROB O
ATOM   2978  CB  LEU B 164     118.654 132.970  74.524  1.00 61.01      PROB C
ATOM   2979  CG  LEU B 164     119.274 132.769  75.905  1.00 66.70      PROB C
ATOM   2980  CD1 LEU B 164     118.203 132.434  76.922  1.00 64.38      PROB C
ATOM   2981  CD2 LEU B 164     120.331 131.680  75.858  1.00 70.63      PROB C
ATOM   2982  N   GLN B 165     118.828 136.122  73.429  1.00 68.71      PROB N
ATOM   2983  CA  GLN B 165     119.629 137.336  73.538  1.00 71.47      PROB C
ATOM   2984  C   GLN B 165     118.863 138.446  74.244  1.00 76.13      PROB C
ATOM   2985  O   GLN B 165     119.433 139.181  75.060  1.00 83.85      PROB O
ATOM   2986  CB  GLN B 165     120.081 137.792  72.151  1.00 69.97      PROB C
ATOM   2987  CG  GLN B 165     120.212 136.663  71.146  1.00 77.78      PROB C
ATOM   2988  CD  GLN B 165     121.302 135.679  71.516  1.00 78.78      PROB C
ATOM   2989  OE1 GLN B 165     122.455 136.059  71.722  1.00 77.76      PROB O
ATOM   2990  NE2 GLN B 165     120.943 134.403  71.603  1.00 76.69      PROB N
ATOM   2991  N   MET B 166     117.572 138.591  73.941  1.00 69.40      PROB N
ATOM   2992  CA  MET B 166     116.766 139.595  74.626  1.00 72.09      PROB C
ATOM   2993  C   MET B 166     116.522 139.225  76.083  1.00 69.24      PROB C
ATOM   2994  O   MET B 166     116.259 140.105  76.909  1.00 71.43      PROB O
ATOM   2995  CB  MET B 166     115.437 139.784  73.899  1.00 75.02      PROB C
ATOM   2996  CG  MET B 166     115.569 140.418  72.527  1.00 76.72      PROB C
ATOM   2997  SD  MET B 166     113.979 140.587  71.698  1.00 86.93      PROB S
ATOM   2998  CE  MET B 166     113.676 138.890  71.220  1.00 72.17      PROB C
ATOM   2999  N   VAL B 167     116.600 137.937  76.415  1.00 53.31      PROB N
ATOM   3000  CA  VAL B 167     116.269 137.489  77.762  1.00 51.90      PROB C
ATOM   3001  C   VAL B 167     117.459 137.645  78.699  1.00 64.01      PROB C
ATOM   3002  O   VAL B 167     117.290 137.970  79.879  1.00 73.08      PROB O
ATOM   3003  CB  VAL B 167     115.776 136.034  77.718  1.00 60.49      PROB C
ATOM   3004  CG1 VAL B 167     115.326 135.577  79.095  1.00 62.69      PROB C
ATOM   3005  CG2 VAL B 167     114.676 135.880  76.697  1.00 64.38      PROB C
ATOM   3006  N   ALA B 168     118.672 137.414  78.195  1.00 55.27      PROB N
ATOM   3007  CA  ALA B 168     119.860 137.358  79.051  1.00 53.98      PROB C
ATOM   3008  C   ALA B 168     120.055 138.580  79.947  1.00 62.00      PROB C
ATOM   3009  O   ALA B 168     120.377 138.396  81.136  1.00 71.88      PROB O
ATOM   3010  CB  ALA B 168     121.096 137.116  78.174  1.00 50.85      PROB C
ATOM   3011  N   PRO B 169     119.901 139.823  79.472  1.00 49.44      PROB N
ATOM   3012  CA  PRO B 169     120.112 140.968  80.373  1.00 56.63      PROB C
ATOM   3013  C   PRO B 169     119.206 140.974  81.593  1.00 59.28      PROB C
ATOM   3014  O   PRO B 169     119.616 141.476  82.648  1.00 61.90      PROB O
ATOM   3015  CB  PRO B 169     119.842 142.175  79.466  1.00 51.88      PROB C
ATOM   3016  CG  PRO B 169     120.174 141.692  78.116  1.00 53.82      PROB C
ATOM   3017  CD  PRO B 169     119.714 140.271  78.081  1.00 48.79      PROB C
ATOM   3018  N   GLY B 170     117.992 140.431  81.490  1.00 50.12      PROB N
ATOM   3019  CA  GLY B 170     117.114 140.399  82.648  1.00 45.28      PROB C
ATOM   3020  C   GLY B 170     117.696 139.598  83.798  1.00 51.53      PROB C
ATOM   3021  O   GLY B 170     117.763 140.075  84.933  1.00 60.01      PROB O
ATOM   3022  N   ILE B 171     118.159 138.380  83.513  1.00 38.93      PROB N
ATOM   3023  CA  ILE B 171     118.765 137.561  84.559  1.00 43.92      PROB C
ATOM   3024  C   ILE B 171     120.080 138.178  85.018  1.00 48.91      PROB C
ATOM   3025  O   ILE B 171     120.424 138.144  86.214  1.00 58.23      PROB O
ATOM   3026  CB  ILE B 171     118.955 136.116  84.065  1.00 45.43      PROB C
ATOM   3027  CG1 ILE B 171     117.624 135.529  83.600  1.00 49.51      PROB C
ATOM   3028  CG2 ILE B 171     119.548 135.250  85.162  1.00 51.93      PROB C
ATOM   3029  CD1 ILE B 171     117.425 135.571  82.105  1.00 50.35      PROB C
ATOM   3030  N   ALA B 172     120.832 138.760  84.077  1.00 42.50      PROB N
ATOM   3031  CA  ALA B 172     122.100 139.388  84.428  1.00 45.86      PROB C
ATOM   3032  C   ALA B 172     121.905 140.493  85.456  1.00 48.44      PROB C
ATOM   3033  O   ALA B 172     122.661 140.585  86.430  1.00 53.50      PROB O
ATOM   3034  CB  ALA B 172     122.774 139.937  83.172  1.00 47.08      PROB C
ATOM   3035  N   GLU B 173     120.896 141.341  85.263  1.00 52.99      PROB N
ATOM   3036  CA  GLU B 173     120.624 142.395  86.230  1.00 50.86      PROB C
ATOM   3037  C   GLU B 173     119.867 141.893  87.451  1.00 53.65      PROB C
ATOM   3038  O   GLU B 173     119.867 142.572  88.483  1.00 62.43      PROB O
ATOM   3039  CB  GLU B 173     119.842 143.534  85.573  1.00 52.57      PROB C
ATOM   3040  CG  GLU B 173     118.418 143.180  85.189  1.00 60.95      PROB C
ATOM   3041  CD  GLU B 173     117.722 144.299  84.439  1.00 71.36      PROB C
ATOM   3042  OE1 GLU B 173     118.364 145.342  84.195  1.00 72.90      PROB O
ATOM   3043  OE2 GLU B 173     116.533 144.135  84.095  1.00 68.15      PROB O
ATOM   3044  N   ALA B 174     119.224 140.727  87.363  1.00 40.91      PROB N
ATOM   3045  CA  ALA B 174     118.488 140.203  88.508  1.00 35.99      PROB C
ATOM   3046  C   ALA B 174     119.406 139.593  89.562  1.00 39.01      PROB C
ATOM   3047  O   ALA B 174     119.140 139.723  90.761  1.00 46.59      PROB O
ATOM   3048  CB  ALA B 174     117.464 139.172  88.038  1.00 40.36      PROB C
ATOM   3049  N   LEU B 175     120.484 138.919  89.146  1.00 34.30      PROB N
ATOM   3050  CA  LEU B 175     121.318 138.206  90.121  1.00 35.83      PROB C
ATOM   3051  C   LEU B 175     122.100 139.131  91.061  1.00 41.59      PROB C
ATOM   3052  O   LEU B 175     122.654 138.657  92.072  1.00 47.81      PROB O
ATOM   3053  CB  LEU B 175     122.277 137.270  89.385  1.00 37.86      PROB C
ATOM   3054  CG  LEU B 175     121.605 136.139  88.603  1.00 31.13      PROB C
ATOM   3055  CD1 LEU B 175     122.591 135.473  87.664  1.00 38.42      PROB C
ATOM   3056  CD2 LEU B 175     120.999 135.120  89.541  1.00 32.86      PROB C
ATOM   3057  N   ILE B 176     122.142 140.432  90.763  1.00 35.26      PROB N
ATOM   3058  CA  ILE B 176     122.860 141.384  91.607  1.00 22.11      PROB C
ATOM   3059  C   ILE B 176     122.279 141.396  93.015  1.00 31.51      PROB C
ATOM   3060  O   ILE B 176     123.008 141.553  94.004  1.00 47.95      PROB O
ATOM   3061  CB  ILE B 176     122.825 142.784  90.967  1.00 31.74      PROB C
ATOM   3062  CG1 ILE B 176     123.638 142.807  89.675  1.00 40.21      PROB C
ATOM   3063  CG2 ILE B 176     123.337 143.837  91.932  1.00 40.44      PROB C
ATOM   3064  CD1 ILE B 176     125.116 143.041  89.887  1.00 45.89      PROB C
ATOM   3065  N   ALA B 177     120.959 141.238  93.128  1.00 29.19      PROB N
ATOM   3066  CA  ALA B 177     120.312 141.291  94.435  1.00 35.44      PROB C
ATOM   3067  C   ALA B 177     120.828 140.189  95.351  1.00 37.62      PROB C
ATOM   3068  O   ALA B 177     121.183 140.446  96.508  1.00 41.00      PROB O
ATOM   3069  CB  ALA B 177     118.796 141.193  94.272  1.00 40.83      PROB C
ATOM   3070  N   THR B 178     120.893 138.954  94.850  1.00 33.50      PROB N
ATOM   3071  CA  THR B 178     121.360 137.864  95.700  1.00 34.52      PROB C
ATOM   3072  C   THR B 178     122.854 137.975  95.973  1.00 40.55      PROB C
ATOM   3073  O   THR B 178     123.308 137.632  97.078  1.00 44.34      PROB O
ATOM   3074  CB  THR B 178     121.001 136.507  95.084  1.00 39.52      PROB C
ATOM   3075  OG1 THR B 178     121.252 135.467  96.036  1.00 45.47      PROB O
ATOM   3076  CG2 THR B 178     121.802 136.232  93.828  1.00 39.92      PROB C
ATOM   3077  N   ALA B 179     123.630 138.487  95.009  1.00 33.24      PROB N
ATOM   3078  CA  ALA B 179     125.045 138.729  95.283  1.00 27.11      PROB C
ATOM   3079  C   ALA B 179     125.220 139.700  96.449  1.00 28.65      PROB C
ATOM   3080  O   ALA B 179     125.973 139.431  97.398  1.00 37.54      PROB O
ATOM   3081  CB  ALA B 179     125.738 139.257  94.029  1.00 30.62      PROB C
ATOM   3082  N   ILE B 180     124.502 140.826  96.408  1.00 31.20      PROB N
ATOM   3083  CA  ILE B 180     124.617 141.829  97.463  1.00 28.27      PROB C
ATOM   3084  C   ILE B 180     124.101 141.279  98.787  1.00 30.54      PROB C
ATOM   3085  O   ILE B 180     124.639 141.593  99.856  1.00 41.14      PROB O
ATOM   3086  CB  ILE B 180     123.882 143.119  97.055  1.00 32.22      PROB C
ATOM   3087  CG1 ILE B 180     124.574 143.771  95.861  1.00 34.26      PROB C
ATOM   3088  CG2 ILE B 180     123.828 144.100  98.209  1.00 33.11      PROB C
ATOM   3089  CD1 ILE B 180     123.862 144.997  95.347  1.00 34.52      PROB C
ATOM   3090  N   GLY B 181     123.056 140.451  98.743  1.00 27.91      PROB N
ATOM   3091  CA  GLY B 181     122.548 139.859  99.970  1.00 32.05      PROB C
ATOM   3092  C   GLY B 181     123.574 138.986 100.664  1.00 35.97      PROB C
ATOM   3093  O   GLY B 181     123.795 139.105 101.873  1.00 38.02      PROB O
ATOM   3094  N   LEU B 182     124.233 138.107  99.905  1.00 38.18      PROB N
ATOM   3095  CA  LEU B 182     125.277 137.276 100.503  1.00 29.91      PROB C
ATOM   3096  C   LEU B 182     126.428 138.129 101.026  1.00 26.90      PROB C
ATOM   3097  O   LEU B 182     126.983 137.856 102.106  1.00 32.25      PROB O
ATOM   3098  CB  LEU B 182     125.783 136.253  99.489  1.00 33.14      PROB C
ATOM   3099  CG  LEU B 182     124.992 134.950  99.407  1.00 34.68      PROB C
ATOM   3100  CD1 LEU B 182     125.420 134.140  98.202  1.00 33.66      PROB C
ATOM   3101  CD2 LEU B 182     125.172 134.149 100.679  1.00 36.85      PROB C
ATOM   3102  N   PHE B 183     126.803 139.165 100.267  1.00 23.79      PROB N
ATOM   3103  CA  PHE B 183     127.894 140.036 100.690  1.00 22.83      PROB C
ATOM   3104  C   PHE B 183     127.580 140.719 102.013  1.00 30.36      PROB C
ATOM   3105  O   PHE B 183     128.446 140.821 102.889  1.00 37.62      PROB O
ATOM   3106  CB  PHE B 183     128.183 141.075  99.609  1.00 34.79      PROB C
ATOM   3107  CG  PHE B 183     129.036 142.217 100.078  1.00 39.17      PROB C
ATOM   3108  CD1 PHE B 183     130.400 142.055 100.243  1.00 39.38      PROB C
ATOM   3109  CD2 PHE B 183     128.477 143.454 100.345  1.00 39.63      PROB C
ATOM   3110  CE1 PHE B 183     131.189 143.103 100.672  1.00 39.96      PROB C
ATOM   3111  CE2 PHE B 183     129.262 144.506 100.775  1.00 38.68      PROB C
ATOM   3112  CZ  PHE B 183     130.619 144.329 100.938  1.00 40.52      PROB C
ATOM   3113  N   ALA B 184     126.347 141.200 102.177  1.00 43.57      PROB N
ATOM   3114  CA  ALA B 184     125.952 141.837 103.427  1.00 32.98      PROB C
ATOM   3115  C   ALA B 184     125.708 140.837 104.548  1.00 32.19      PROB C
ATOM   3116  O   ALA B 184     125.720 141.228 105.719  1.00 36.66      PROB O
ATOM   3117  CB  ALA B 184     124.696 142.682 103.217  1.00 32.08      PROB C
ATOM   3118  N   ALA B 185     125.487 139.564 104.224  1.00 36.82      PROB N
ATOM   3119  CA  ALA B 185     125.177 138.582 105.256  1.00 30.22      PROB C
ATOM   3120  C   ALA B 185     126.410 137.951 105.894  1.00 34.90      PROB C
ATOM   3121  O   ALA B 185     126.399 137.681 107.099  1.00 38.42      PROB O
ATOM   3122  CB  ALA B 185     124.286 137.481 104.676  1.00 30.52      PROB C
ATOM   3123  N   ILE B 186     127.470 137.690 105.121  1.00 44.79      PROB N
ATOM   3124  CA  ILE B 186     128.586 136.890 105.651  1.00 33.26      PROB C
ATOM   3125  C   ILE B 186     129.301 137.543 106.836  1.00 32.19      PROB C
ATOM   3126  O   ILE B 186     129.425 136.892 107.890  1.00 45.69      PROB O
ATOM   3127  CB  ILE B 186     129.552 136.514 104.513  1.00 29.91      PROB C
ATOM   3128  CG1 ILE B 186     128.899 135.499 103.575  1.00 35.08      PROB C
ATOM   3129  CG2 ILE B 186     130.843 135.956 105.077  1.00 33.64      PROB C
ATOM   3130  CD1 ILE B 186     129.674 135.262 102.306  1.00 38.06      PROB C
ATOM   3131  N   PRO B 187     129.801 138.785 106.745  1.00 28.64      PROB N
ATOM   3132  CA  PRO B 187     130.583 139.333 107.872  1.00 29.99      PROB C
ATOM   3133  C   PRO B 187     129.800 139.476 109.169  1.00 39.07      PROB C
ATOM   3134  O   PRO B 187     130.384 139.339 110.257  1.00 48.73      PROB O
ATOM   3135  CB  PRO B 187     131.050 140.696 107.344  1.00 29.07      PROB C
ATOM   3136  CG  PRO B 187     130.113 141.031 106.260  1.00 37.76      PROB C
ATOM   3137  CD  PRO B 187     129.744 139.737 105.623  1.00 33.38      PROB C
ATOM   3138  N   ALA B 188     128.499 139.762 109.090  1.00 39.96      PROB N
ATOM   3139  CA  ALA B 188     127.689 139.856 110.300  1.00 36.95      PROB C
ATOM   3140  C   ALA B 188     127.633 138.519 111.021  1.00 40.44      PROB C
ATOM   3141  O   ALA B 188     127.638 138.468 112.257  1.00 49.05      PROB O
ATOM   3142  CB  ALA B 188     126.284 140.343 109.956  1.00 42.39      PROB C
ATOM   3143  N   VAL B 189     127.574 137.423 110.265  1.00 43.00      PROB N
ATOM   3144  CA  VAL B 189     127.618 136.100 110.875  1.00 37.10      PROB C
ATOM   3145  C   VAL B 189     128.996 135.829 111.463  1.00 39.94      PROB C
ATOM   3146  O   VAL B 189     129.118 135.212 112.527  1.00 47.05      PROB O
ATOM   3147  CB  VAL B 189     127.213 135.028 109.849  1.00 43.96      PROB C
ATOM   3148  CG1 VAL B 189     127.331 133.641 110.452  1.00 44.54      PROB C
ATOM   3149  CG2 VAL B 189     125.799 135.276 109.360  1.00 47.72      PROB C
ATOM   3150  N   MET B 190     130.057 136.284 110.788  1.00 45.28      PROB N
ATOM   3151  CA  MET B 190     131.400 136.028 111.312  1.00 38.63      PROB C
ATOM   3152  C   MET B 190     131.648 136.739 112.643  1.00 46.85      PROB C
ATOM   3153  O   MET B 190     132.245 136.156 113.555  1.00 55.55      PROB O
ATOM   3154  CB  MET B 190     132.464 136.428 110.292  1.00 36.93      PROB C
ATOM   3155  CG  MET B 190     132.694 135.398 109.203  1.00 45.93      PROB C
ATOM   3156  SD  MET B 190     134.194 135.719 108.257  1.00 64.87      PROB S
ATOM   3157  CE  MET B 190     133.691 137.143 107.296  1.00 52.06      PROB C
ATOM   3158  N   ALA B 191     131.205 137.993 112.779  1.00 48.69      PROB N
ATOM   3159  CA  ALA B 191     131.577 138.779 113.960  1.00 45.69      PROB C
ATOM   3160  C   ALA B 191     130.860 138.317 115.229  1.00 46.05      PROB C
ATOM   3161  O   ALA B 191     131.380 138.503 116.345  1.00 55.64      PROB O
ATOM   3162  CB  ALA B 191     131.294 140.257 113.712  1.00 46.02      PROB C
ATOM   3163  N   TYR B 192     129.671 137.731 115.073  1.00 41.08      PROB N
ATOM   3164  CA  TYR B 192     128.845 137.324 116.206  1.00 41.92      PROB C
ATOM   3165  C   TYR B 192     129.598 136.372 117.130  1.00 54.94      PROB C
ATOM   3166  O   TYR B 192     129.679 136.592 118.349  1.00 62.72      PROB O
ATOM   3167  CB  TYR B 192     127.575 136.666 115.660  1.00 44.95      PROB C
ATOM   3168  CG  TYR B 192     126.431 136.492 116.628  1.00 49.86      PROB C
ATOM   3169  CD1 TYR B 192     125.712 137.583 117.087  1.00 51.76      PROB C
ATOM   3170  CD2 TYR B 192     126.044 135.230 117.050  1.00 49.48      PROB C
ATOM   3171  CE1 TYR B 192     124.655 137.423 117.958  1.00 50.91      PROB C
ATOM   3172  CE2 TYR B 192     124.990 135.061 117.922  1.00 50.17      PROB C
ATOM   3173  CZ  TYR B 192     124.300 136.161 118.373  1.00 52.00      PROB C
ATOM   3174  OH  TYR B 192     123.248 135.999 119.243  1.00 53.47      PROB O
ATOM   3175  N   ASN B 193     130.173 135.313 116.556  1.00 50.53      PROB N
ATOM   3176  CA  ASN B 193     130.839 134.289 117.352  1.00 48.37      PROB C
ATOM   3177  C   ASN B 193     132.071 134.840 118.059  1.00 52.30      PROB C
ATOM   3178  O   ASN B 193     132.330 134.498 119.219  1.00 60.21      PROB O
ATOM   3179  CB  ASN B 193     131.207 133.106 116.461  1.00 51.52      PROB C
ATOM   3180  CG  ASN B 193     130.029 132.603 115.649  1.00 55.62      PROB C
ATOM   3181  OD1 ASN B 193     128.876 132.878 115.975  1.00 52.83      PROB O
ATOM   3182  ND2 ASN B 193     130.315 131.864 114.585  1.00 58.10      PROB N
ATOM   3183  N   ARG B 194     132.847 135.685 117.377  1.00 46.41      PROB N
ATOM   3184  CA  ARG B 194     134.038 136.256 117.997  1.00 49.14      PROB C
ATOM   3185  C   ARG B 194     133.671 137.111 119.203  1.00 58.26      PROB C
ATOM   3186  O   ARG B 194     134.290 137.001 120.274  1.00 67.96      PROB O
ATOM   3187  CB  ARG B 194     134.819 137.077 116.972  1.00 48.84      PROB C
ATOM   3188  CG  ARG B 194     135.390 136.265 115.820  1.00 57.15      PROB C
ATOM   3189  CD  ARG B 194     136.464 135.292 116.288  1.00 61.53      PROB C
ATOM   3190  NE  ARG B 194     135.913 133.989 116.640  1.00 66.56      PROB N
ATOM   3191  CZ  ARG B 194     136.561 133.064 117.335  1.00 64.12      PROB C
ATOM   3192  NH1 ARG B 194     137.794 133.263 117.770  1.00 61.37      PROB N
ATOM   3193  NH2 ARG B 194     135.955 131.910 117.601  1.00 60.25      PROB N
ATOM   3194  N   LEU B 195     132.654 137.965 119.054  1.00 50.18      PROB N
ATOM   3195  CA  LEU B 195     132.254 138.802 120.181  1.00 43.54      PROB C
ATOM   3196  C   LEU B 195     131.744 137.954 121.343  1.00 46.78      PROB C
ATOM   3197  O   LEU B 195     132.069 138.220 122.513  1.00 58.11      PROB O
ATOM   3198  CB  LEU B 195     131.207 139.819 119.733  1.00 48.45      PROB C
ATOM   3199  CG  LEU B 195     131.690 140.812 118.671  1.00 45.76      PROB C
ATOM   3200  CD1 LEU B 195     130.569 141.744 118.248  1.00 49.21      PROB C
ATOM   3201  CD2 LEU B 195     132.883 141.607 119.162  1.00 45.11      PROB C
ATOM   3202  N   ASN B 196     130.964 136.911 121.040  1.00 39.59      PROB N
ATOM   3203  CA  ASN B 196     130.478 136.031 122.100  1.00 40.90      PROB C
ATOM   3204  C   ASN B 196     131.630 135.348 122.833  1.00 51.58      PROB C
ATOM   3205  O   ASN B 196     131.615 135.241 124.068  1.00 55.65      PROB O
ATOM   3206  CB  ASN B 196     129.520 134.994 121.517  1.00 45.65      PROB C
ATOM   3207  CG  ASN B 196     128.112 135.526 121.362  1.00 51.41      PROB C
ATOM   3208  OD1 ASN B 196     127.686 136.413 122.100  1.00 54.45      PROB O
ATOM   3209  ND2 ASN B 196     127.378 134.985 120.400  1.00 51.10      PROB N
ATOM   3210  N   GLN B 197     132.638 134.880 122.092  1.00 54.49      PROB N
ATOM   3211  CA  GLN B 197     133.778 134.220 122.722  1.00 54.09      PROB C
ATOM   3212  C   GLN B 197     134.541 135.175 123.633  1.00 53.96      PROB C
ATOM   3213  O   GLN B 197     134.976 134.789 124.729  1.00 61.34      PROB O
ATOM   3214  CB  GLN B 197     134.706 133.643 121.656  1.00 55.41      PROB C
ATOM   3215  CG  GLN B 197     134.153 132.421 120.943  1.00 59.80      PROB C
ATOM   3216  CD  GLN B 197     133.924 131.253 121.882  1.00 65.90      PROB C
ATOM   3217  OE1 GLN B 197     134.835 130.823 122.590  1.00 67.20      PROB O
ATOM   3218  NE2 GLN B 197     132.703 130.732 121.891  1.00 59.90      PROB N
ATOM   3219  N   ARG B 198     134.730 136.421 123.192  1.00 44.61      PROB N
ATOM   3220  CA  ARG B 198     135.412 137.392 124.044  1.00 41.21      PROB C
ATOM   3221  C   ARG B 198     134.639 137.634 125.337  1.00 50.53      PROB C
ATOM   3222  O   ARG B 198     135.231 137.698 126.429  1.00 62.16      PROB O
ATOM   3223  CB  ARG B 198     135.619 138.699 123.284  1.00 45.78      PROB C
ATOM   3224  CG  ARG B 198     136.423 138.542 122.009  1.00 53.80      PROB C
ATOM   3225  CD  ARG B 198     136.955 139.871 121.512  1.00 53.56      PROB C
ATOM   3226  NE  ARG B 198     138.069 140.351 122.317  1.00 59.00      PROB N
ATOM   3227  CZ  ARG B 198     138.877 141.339 121.960  1.00 60.81      PROB C
ATOM   3228  NH1 ARG B 198     138.722 141.977 120.812  1.00 56.22      PROB N
ATOM   3229  NH2 ARG B 198     139.866 141.695 122.774  1.00 61.60      PROB N
ATOM   3230  N   VAL B 199     133.312 137.764 125.238  1.00 49.84      PROB N
ATOM   3231  CA  VAL B 199     132.509 137.958 126.444  1.00 45.44      PROB C
ATOM   3232  C   VAL B 199     132.645 136.757 127.375  1.00 50.60      PROB C
ATOM   3233  O   VAL B 199     132.733 136.908 128.602  1.00 56.69      PROB O
ATOM   3234  CB  VAL B 199     131.039 138.231 126.075  1.00 46.42      PROB C
ATOM   3235  CG1 VAL B 199     130.182 138.275 127.324  1.00 51.10      PROB C
ATOM   3236  CG2 VAL B 199     130.921 139.536 125.312  1.00 49.51      PROB C
ATOM   3237  N   ASN B 200     132.673 135.547 126.808  1.00 55.41      PROB N
ATOM   3238  CA  ASN B 200     132.820 134.350 127.634  1.00 50.87      PROB C
ATOM   3239  C   ASN B 200     134.156 134.339 128.371  1.00 54.90      PROB C
ATOM   3240  O   ASN B 200     134.222 133.973 129.554  1.00 58.51      PROB O
ATOM   3241  CB  ASN B 200     132.674 133.099 126.771  1.00 54.34      PROB C
ATOM   3242  CG  ASN B 200     131.228 132.746 126.500  1.00 59.85      PROB C
ATOM   3243  OD1 ASN B 200     130.392 133.623 126.290  1.00 61.24      PROB O
ATOM   3244  ND2 ASN B 200     130.924 131.454 126.503  1.00 59.97      PROB N
ATOM   3245  N   LYS B 201     135.233 134.732 127.687  1.00 53.84      PROB N
ATOM   3246  CA  LYS B 201     136.537 134.793 128.347  1.00 49.23      PROB C
ATOM   3247  C   LYS B 201     136.527 135.785 129.506  1.00 53.09      PROB C
ATOM   3248  O   LYS B 201     137.049 135.493 130.595  1.00 56.96      PROB O
ATOM   3249  CB  LYS B 201     137.621 135.166 127.338  1.00 48.48      PROB C
ATOM   3250  CG  LYS B 201     137.840 134.129 126.250  1.00 56.52      PROB C
ATOM   3251  CD  LYS B 201     139.162 134.353 125.536  1.00 58.42      PROB C
ATOM   3252  CE  LYS B 201     139.234 133.557 124.243  1.00 59.65      PROB C
ATOM   3253  NZ  LYS B 201     140.589 133.617 123.629  1.00 57.42      PROB N
ATOM   3254  N   LEU B 202     135.936 136.964 129.292  1.00 48.62      PROB N
ATOM   3255  CA  LEU B 202     135.870 137.945 130.373  1.00 40.80      PROB C
ATOM   3256  C   LEU B 202     135.063 137.414 131.554  1.00 46.77      PROB C
ATOM   3257  O   LEU B 202     135.427 137.632 132.720  1.00 56.83      PROB O
ATOM   3258  CB  LEU B 202     135.281 139.255 129.858  1.00 43.03      PROB C
ATOM   3259  CG  LEU B 202     136.270 140.192 129.166  1.00 43.51      PROB C
ATOM   3260  CD1 LEU B 202     135.533 141.270 128.398  1.00 46.91      PROB C
ATOM   3261  CD2 LEU B 202     137.210 140.807 130.181  1.00 51.68      PROB C
ATOM   3262  N   GLU B 203     133.963 136.710 131.271  1.00 43.69      PROB N
ATOM   3263  CA  GLU B 203     133.161 136.131 132.344  1.00 43.24      PROB C
ATOM   3264  C   GLU B 203     133.964 135.119 133.150  1.00 54.40      PROB C
ATOM   3265  O   GLU B 203     133.883 135.090 134.387  1.00 58.16      PROB O
ATOM   3266  CB  GLU B 203     131.907 135.479 131.766  1.00 45.13      PROB C
ATOM   3267  CG  GLU B 203     131.127 134.643 132.761  1.00 50.85      PROB C
ATOM   3268  CD  GLU B 203     130.059 133.797 132.099  1.00 59.41      PROB C
ATOM   3269  OE1 GLU B 203     129.349 134.319 131.215  1.00 59.34      PROB O
ATOM   3270  OE2 GLU B 203     129.930 132.609 132.462  1.00 61.79      PROB O
ATOM   3271  N   LEU B 204     134.742 134.274 132.468  1.00 55.34      PROB N
ATOM   3272  CA  LEU B 204     135.571 133.302 133.179  1.00 49.70      PROB C
ATOM   3273  C   LEU B 204     136.586 133.996 134.080  1.00 50.48      PROB C
ATOM   3274  O   LEU B 204     136.806 133.574 135.226  1.00 53.29      PROB O
ATOM   3275  CB  LEU B 204     136.276 132.382 132.185  1.00 48.70      PROB C
ATOM   3276  CG  LEU B 204     135.404 131.314 131.523  1.00 53.55      PROB C
ATOM   3277  CD1 LEU B 204     136.137 130.673 130.357  1.00 52.57      PROB C
ATOM   3278  CD2 LEU B 204     134.985 130.265 132.536  1.00 49.78      PROB C
ATOM   3279  N   ASN B 205     137.218 135.061 133.579  1.00 47.80      PROB N
ATOM   3280  CA  ASN B 205     138.168 135.810 134.401  1.00 46.67      PROB C
ATOM   3281  C   ASN B 205     137.500 136.352 135.662  1.00 51.67      PROB C
ATOM   3282  O   ASN B 205     138.037 136.225 136.776  1.00 61.52      PROB O
ATOM   3283  CB  ASN B 205     138.776 136.948 133.582  1.00 53.35      PROB C
ATOM   3284  CG  ASN B 205     140.047 137.498 134.195  1.00 59.50      PROB C
ATOM   3285  OD1 ASN B 205     140.163 137.621 135.414  1.00 56.05      PROB O
ATOM   3286  ND2 ASN B 205     141.012 137.834 133.348  1.00 60.80      PROB N
ATOM   3287  N   TYR B 206     136.322 136.962 135.503  1.00 47.71      PROB N
ATOM   3288  CA  TYR B 206     135.623 137.516 136.660  1.00 40.96      PROB C
ATOM   3289  C   TYR B 206     135.270 136.428 137.667  1.00 44.57      PROB C
ATOM   3290  O   TYR B 206     135.410 136.626 138.883  1.00 55.19      PROB O
ATOM   3291  CB  TYR B 206     134.364 138.258 136.213  1.00 45.34      PROB C
ATOM   3292  CG  TYR B 206     134.634 139.564 135.502  1.00 48.86      PROB C
ATOM   3293  CD1 TYR B 206     135.810 140.263 135.718  1.00 51.11      PROB C
ATOM   3294  CD2 TYR B 206     133.710 140.098 134.620  1.00 46.12      PROB C
ATOM   3295  CE1 TYR B 206     136.058 141.456 135.072  1.00 47.53      PROB C
ATOM   3296  CE2 TYR B 206     133.950 141.287 133.971  1.00 40.81      PROB C
ATOM   3297  CZ  TYR B 206     135.124 141.961 134.200  1.00 40.67      PROB C
ATOM   3298  OH  TYR B 206     135.362 143.149 133.552  1.00 46.77      PROB O
ATOM   3299  N   ASP B 207     134.809 135.272 137.182  1.00 45.22      PROB N
ATOM   3300  CA  ASP B 207     134.450 134.184 138.088  1.00 45.52      PROB C
ATOM   3301  C   ASP B 207     135.658 133.696 138.879  1.00 51.60      PROB C
ATOM   3302  O   ASP B 207     135.558 133.443 140.089  1.00 55.94      PROB O
ATOM   3303  CB  ASP B 207     133.826 133.030 137.305  1.00 52.20      PROB C
ATOM   3304  CG  ASP B 207     132.522 133.416 136.639  1.00 57.87      PROB C
ATOM   3305  OD1 ASP B 207     131.858 134.353 137.128  1.00 57.47      PROB O
ATOM   3306  OD2 ASP B 207     132.160 132.782 135.625  1.00 55.27      PROB O
ATOM   3307  N   ASN B 208     136.808 133.552 138.215  1.00 50.17      PROB N
ATOM   3308  CA  ASN B 208     138.003 133.102 138.925  1.00 49.47      PROB C
ATOM   3309  C   ASN B 208     138.419 134.099 140.002  1.00 48.11      PROB C
ATOM   3310  O   ASN B 208     138.763 133.703 141.127  1.00 55.30      PROB O
ATOM   3311  CB  ASN B 208     139.148 132.863 137.943  1.00 53.42      PROB C
ATOM   3312  CG  ASN B 208     138.906 131.665 137.046  1.00 59.63      PROB C
ATOM   3313  OD1 ASN B 208     138.863 131.789 135.822  1.00 61.60      PROB O
ATOM   3314  ND2 ASN B 208     138.741 130.497 137.652  1.00 58.20      PROB N
ATOM   3315  N   PHE B 209     138.390 135.399 139.683  1.00 43.28      PROB N
ATOM   3316  CA  PHE B 209     138.742 136.392 140.698  1.00 39.81      PROB C
ATOM   3317  C   PHE B 209     137.787 136.337 141.883  1.00 43.38      PROB C
ATOM   3318  O   PHE B 209     138.216 136.408 143.046  1.00 54.00      PROB O
ATOM   3319  CB  PHE B 209     138.749 137.796 140.103  1.00 47.52      PROB C
ATOM   3320  CG  PHE B 209     139.000 138.873 141.119  1.00 48.00      PROB C
ATOM   3321  CD1 PHE B 209     140.262 139.061 141.647  1.00 47.74      PROB C
ATOM   3322  CD2 PHE B 209     137.973 139.687 141.555  1.00 53.14      PROB C
ATOM   3323  CE1 PHE B 209     140.496 140.044 142.583  1.00 47.94      PROB C
ATOM   3324  CE2 PHE B 209     138.203 140.671 142.491  1.00 53.61      PROB C
ATOM   3325  CZ  PHE B 209     139.465 140.849 143.004  1.00 48.55      PROB C
ATOM   3326  N   MET B 210     136.487 136.217 141.607  1.00 52.37      PROB N
ATOM   3327  CA  MET B 210     135.508 136.169 142.686  1.00 54.65      PROB C
ATOM   3328  C   MET B 210     135.742 134.962 143.587  1.00 56.07      PROB C
ATOM   3329  O   MET B 210     135.685 135.078 144.817  1.00 54.11      PROB O
ATOM   3330  CB  MET B 210     134.096 136.152 142.104  1.00 54.47      PROB C
ATOM   3331  CG  MET B 210     132.991 136.211 143.136  1.00 59.12      PROB C
ATOM   3332  SD  MET B 210     131.358 136.166 142.378  1.00 79.87      PROB S
ATOM   3333  CE  MET B 210     131.277 134.458 141.849  1.00 60.97      PROB C
ATOM   3334  N   GLU B 211     136.023 133.797 142.994  1.00 58.17      PROB N
ATOM   3335  CA  GLU B 211     136.283 132.609 143.805  1.00 53.17      PROB C
ATOM   3336  C   GLU B 211     137.535 132.764 144.662  1.00 53.01      PROB C
ATOM   3337  O   GLU B 211     137.524 132.394 145.846  1.00 60.98      PROB O
ATOM   3338  CB  GLU B 211     136.402 131.374 142.914  1.00 51.72      PROB C
ATOM   3339  CG  GLU B 211     135.070 130.850 142.410  1.00 58.13      PROB C
ATOM   3340  CD  GLU B 211     135.135 129.392 142.000  1.00 62.73      PROB C
ATOM   3341  OE1 GLU B 211     136.084 129.017 141.280  1.00 60.81      PROB O
ATOM   3342  OE2 GLU B 211     134.237 128.620 142.398  1.00 63.18      PROB O
ATOM   3343  N   GLU B 212     138.614 133.309 144.095  1.00 42.95      PROB N
ATOM   3344  CA  GLU B 212     139.833 133.494 144.880  1.00 38.97      PROB C
ATOM   3345  C   GLU B 212     139.594 134.427 146.062  1.00 44.25      PROB C
ATOM   3346  O   GLU B 212     140.035 134.152 147.187  1.00 49.18      PROB O
ATOM   3347  CB  GLU B 212     140.955 134.030 143.992  1.00 45.25      PROB C
ATOM   3348  CG  GLU B 212     141.471 133.033 142.970  1.00 51.70      PROB C
ATOM   3349  CD  GLU B 212     142.566 133.611 142.095  1.00 60.04      PROB C
ATOM   3350  OE1 GLU B 212     142.831 134.828 142.199  1.00 64.73      PROB O
ATOM   3351  OE2 GLU B 212     143.161 132.850 141.304  1.00 60.31      PROB O
ATOM   3352  N   PHE B 213     138.880 135.532 145.834  1.00 48.73      PROB N
ATOM   3353  CA  PHE B 213     138.662 136.472 146.929  1.00 38.72      PROB C
ATOM   3354  C   PHE B 213     137.706 135.908 147.975  1.00 44.18      PROB C
ATOM   3355  O   PHE B 213     137.869 136.183 149.172  1.00 46.54      PROB O
ATOM   3356  CB  PHE B 213     138.159 137.807 146.385  1.00 45.04      PROB C
ATOM   3357  CG  PHE B 213     138.158 138.910 147.400  1.00 40.44      PROB C
ATOM   3358  CD1 PHE B 213     139.343 139.375 147.933  1.00 47.59      PROB C
ATOM   3359  CD2 PHE B 213     136.980 139.505 147.793  1.00 41.37      PROB C
ATOM   3360  CE1 PHE B 213     139.345 140.395 148.861  1.00 47.88      PROB C
ATOM   3361  CE2 PHE B 213     136.977 140.526 148.716  1.00 41.55      PROB C
ATOM   3362  CZ  PHE B 213     138.160 140.970 149.251  1.00 43.76      PROB C
ATOM   3363  N   THR B 214     136.721 135.107 147.559  1.00 51.16      PROB N
ATOM   3364  CA  THR B 214     135.862 134.447 148.537  1.00 48.23      PROB C
ATOM   3365  C   THR B 214     136.662 133.483 149.403  1.00 54.07      PROB C
ATOM   3366  O   THR B 214     136.431 133.392 150.614  1.00 57.05      PROB O
ATOM   3367  CB  THR B 214     134.716 133.710 147.846  1.00 47.35      PROB C
ATOM   3368  OG1 THR B 214     135.231 132.912 146.776  1.00 54.55      PROB O
ATOM   3369  CG2 THR B 214     133.697 134.698 147.300  1.00 51.84      PROB C
ATOM   3370  N   ALA B 215     137.603 132.750 148.802  1.00 55.22      PROB N
ATOM   3371  CA  ALA B 215     138.458 131.870 149.599  1.00 51.48      PROB C
ATOM   3372  C   ALA B 215     139.306 132.663 150.588  1.00 47.94      PROB C
ATOM   3373  O   ALA B 215     139.476 132.250 151.746  1.00 52.15      PROB O
ATOM   3374  CB  ALA B 215     139.347 131.031 148.683  1.00 48.88      PROB C
ATOM   3375  N   ILE B 216     139.850 133.801 150.148  1.00 48.01      PROB N
ATOM   3376  CA  ILE B 216     140.657 134.625 151.046  1.00 42.42      PROB C
ATOM   3377  C   ILE B 216     139.822 135.106 152.226  1.00 40.66      PROB C
ATOM   3378  O   ILE B 216     140.280 135.093 153.375  1.00 44.05      PROB O
ATOM   3379  CB  ILE B 216     141.288 135.803 150.283  1.00 48.58      PROB C
ATOM   3380  CG1 ILE B 216     142.274 135.292 149.233  1.00 56.73      PROB C
ATOM   3381  CG2 ILE B 216     141.987 136.742 151.248  1.00 39.85      PROB C
ATOM   3382  CD1 ILE B 216     142.742 136.357 148.266  1.00 53.34      PROB C
ATOM   3383  N   LEU B 217     138.587 135.544 151.965  1.00 48.35      PROB N
ATOM   3384  CA  LEU B 217     137.714 135.963 153.061  1.00 49.54      PROB C
ATOM   3385  C   LEU B 217     137.376 134.795 153.982  1.00 50.52      PROB C
ATOM   3386  O   LEU B 217     137.338 134.954 155.210  1.00 53.68      PROB O
ATOM   3387  CB  LEU B 217     136.435 136.592 152.510  1.00 50.79      PROB C
ATOM   3388  CG  LEU B 217     136.534 138.034 152.015  1.00 48.47      PROB C
ATOM   3389  CD1 LEU B 217     135.216 138.480 151.409  1.00 50.80      PROB C
ATOM   3390  CD2 LEU B 217     136.947 138.954 153.144  1.00 45.46      PROB C
ATOM   3391  N   HIS B 218     137.121 133.618 153.404  1.00 62.43      PROB N
ATOM   3392  CA  HIS B 218     136.757 132.450 154.199  1.00 60.67      PROB C
ATOM   3393  C   HIS B 218     137.869 132.068 155.162  1.00 55.58      PROB C
ATOM   3394  O   HIS B 218     137.603 131.679 156.305  1.00 57.52      PROB O
ATOM   3395  CB  HIS B 218     136.427 131.277 153.278  1.00 58.75      PROB C
ATOM   3396  CG  HIS B 218     136.069 130.018 154.002  1.00 57.64      PROB C
ATOM   3397  ND1 HIS B 218     136.340 128.766 153.494  1.00 57.12      PROB N
ATOM   3398  CD2 HIS B 218     135.452 129.815 155.190  1.00 63.58      PROB C
ATOM   3399  CE1 HIS B 218     135.911 127.847 154.339  1.00 63.48      PROB C
ATOM   3400  NE2 HIS B 218     135.368 128.457 155.377  1.00 66.27      PROB N
ATOM   3401  N   ARG B 219     139.124 132.164 154.718  1.00 61.47      PROB N
ATOM   3402  CA  ARG B 219     140.232 131.835 155.612  1.00 61.49      PROB C
ATOM   3403  C   ARG B 219     140.243 132.742 156.838  1.00 57.38      PROB C
ATOM   3404  O   ARG B 219     140.472 132.278 157.961  1.00 54.94      PROB O
ATOM   3405  CB  ARG B 219     141.564 131.928 154.869  1.00 64.23      PROB C
ATOM   3406  CG  ARG B 219     142.752 131.473 155.700  1.00 60.83      PROB C
ATOM   3407  CD  ARG B 219     144.056 131.599 154.933  1.00 60.89      PROB C
ATOM   3408  NE  ARG B 219     144.088 130.734 153.761  1.00 65.62      PROB N
ATOM   3409  CZ  ARG B 219     144.102 131.171 152.509  1.00 67.74      PROB C
ATOM   3410  NH1 ARG B 219     144.094 132.464 152.229  1.00 65.14      PROB N
ATOM   3411  NH2 ARG B 219     144.127 130.289 151.514  1.00 65.56      PROB N
ATOM   3412  N   GLN B 220     140.002 134.040 156.643  1.00 63.78      PROB N
ATOM   3413  CA  GLN B 220     139.996 134.978 157.763  1.00 58.77      PROB C
ATOM   3414  C   GLN B 220     138.801 134.751 158.680  1.00 60.91      PROB C
ATOM   3415  O   GLN B 220     138.931 134.798 159.908  1.00 58.95      PROB O
ATOM   3416  CB  GLN B 220     140.001 136.414 157.239  1.00 60.69      PROB C
ATOM   3417  CG  GLN B 220     139.808 137.470 158.315  1.00 62.08      PROB C
ATOM   3418  CD  GLN B 220     140.917 137.471 159.343  1.00 67.38      PROB C
ATOM   3419  OE1 GLN B 220     140.743 136.984 160.460  1.00 64.96      PROB O
ATOM   3420  NE2 GLN B 220     142.068 138.020 158.972  1.00 67.01      PROB N
ATOM   3421  N   ALA B 221     137.621 134.515 158.101  1.00 75.71      PROB N
ATOM   3422  CA  ALA B 221     136.416 134.408 158.919  1.00 74.87      PROB C
ATOM   3423  C   ALA B 221     136.400 133.130 159.748  1.00 72.45      PROB C
ATOM   3424  O   ALA B 221     135.878 133.123 160.868  1.00 71.11      PROB O
ATOM   3425  CB  ALA B 221     135.173 134.480 158.033  1.00 74.60      PROB C
ATOM   3426  N   PHE B 222     136.972 132.050 159.228  1.00 83.44      PROB N
ATOM   3427  CA  PHE B 222     136.883 130.734 159.849  1.00 80.87      PROB C
ATOM   3428  C   PHE B 222     137.731 130.604 161.111  1.00 78.81      PROB C
ATOM   3429  O   PHE B 222     137.583 129.615 161.836  1.00 77.30      PROB O
ATOM   3430  CB  PHE B 222     137.281 129.663 158.829  1.00 84.97      PROB C
ATOM   3431  CG  PHE B 222     136.969 128.261 159.261  1.00 86.27      PROB C
ATOM   3432  CD1 PHE B 222     135.660 127.858 159.460  1.00 85.05      PROB C
ATOM   3433  CD2 PHE B 222     137.985 127.338 159.442  1.00 86.22      PROB C
ATOM   3434  CE1 PHE B 222     135.371 126.566 159.851  1.00 86.82      PROB C
ATOM   3435  CE2 PHE B 222     137.703 126.044 159.828  1.00 86.51      PROB C
ATOM   3436  CZ  PHE B 222     136.395 125.658 160.036  1.00 87.95      PROB C
ATOM   3437  N   THR B 223     138.601 131.566 161.396  1.00 82.17      PROB N
ATOM   3438  CA  THR B 223     139.423 131.514 162.599  1.00 83.20      PROB C
ATOM   3439  C   THR B 223     138.794 132.328 163.724  1.00 82.03      PROB C
ATOM   3440  CB  THR B 223     140.848 132.034 162.339  1.00 84.39      PROB C
ATOM   3441  OG1 THR B 223     140.788 133.393 161.888  1.00 88.10      PROB O
ATOM   3442  CG2 THR B 223     141.540 131.185 161.285  1.00 83.72      PROB C
TER
ATOM   3443  N   ASN C   5     146.869 125.331  82.081  1.00140.53      PROC N
ATOM   3444  CA  ASN C   5     145.538 125.550  81.525  1.00141.73      PROC C
ATOM   3445  C   ASN C   5     144.581 126.074  82.590  1.00142.49      PROC C
ATOM   3446  O   ASN C   5     143.929 127.101  82.400  1.00142.28      PROC O
ATOM   3447  CB  ASN C   5     144.992 124.258  80.916  1.00140.81      PROC C
ATOM   3448  CG  ASN C   5     145.771 123.816  79.692  1.00141.38      PROC C
ATOM   3449  OD1 ASN C   5     145.792 124.506  78.673  1.00141.10      PROC O
ATOM   3450  ND2 ASN C   5     146.417 122.660  79.788  1.00141.87      PROC N
ATOM   3451  N   ILE C   6     144.498 125.355  83.712  1.00138.54      PROC N
ATOM   3452  CA  ILE C   6     143.622 125.773  84.803  1.00137.82      PROC C
ATOM   3453  C   ILE C   6     144.100 127.093  85.396  1.00136.47      PROC C
ATOM   3454  O   ILE C   6     143.299 127.996  85.666  1.00133.92      PROC O
ATOM   3455  CB  ILE C   6     143.536 124.667  85.871  1.00136.25      PROC C
ATOM   3456  CG1 ILE C   6     142.901 123.406  85.281  1.00135.02      PROC C
ATOM   3457  CG2 ILE C   6     142.745 125.146  87.078  1.00134.50      PROC C
ATOM   3458  CD1 ILE C   6     143.022 122.187  86.171  1.00134.24      PROC C
ATOM   3459  N   LEU C   7     145.412 127.228  85.605  1.00137.08      PROC N
ATOM   3460  CA  LEU C   7     145.950 128.462  86.168  1.00137.26      PROC C
ATOM   3461  C   LEU C   7     145.830 129.628  85.194  1.00136.34      PROC C
ATOM   3462  O   LEU C   7     145.661 130.776  85.623  1.00135.69      PROC O
ATOM   3463  CB  LEU C   7     147.407 128.259  86.581  1.00138.08      PROC C
ATOM   3464  CG  LEU C   7     147.664 127.139  87.592  1.00138.33      PROC C
ATOM   3465  CD1 LEU C   7     149.155 126.964  87.836  1.00137.07      PROC C
ATOM   3466  CD2 LEU C   7     146.930 127.412  88.896  1.00136.90      PROC C
ATOM   3467  N   ASP C   8     145.919 129.358  83.889  1.00136.12      PROC N
ATOM   3468  CA  ASP C   8     145.725 130.414  82.902  1.00136.36      PROC C
ATOM   3469  C   ASP C   8     144.318 130.990  82.979  1.00135.67      PROC C
ATOM   3470  O   ASP C   8     144.124 132.192  82.766  1.00134.15      PROC O
ATOM   3471  CB  ASP C   8     146.002 129.880  81.496  1.00136.25      PROC C
ATOM   3472  CG  ASP C   8     147.359 129.215  81.383  1.00136.52      PROC C
ATOM   3473  OD1 ASP C   8     148.281 129.612  82.126  1.00137.01      PROC O
ATOM   3474  OD2 ASP C   8     147.503 128.295  80.551  1.00135.46      PROC O
ATOM   3475  N   LEU C   9     143.328 130.146  83.277  1.00130.50      PROC N
ATOM   3476  CA  LEU C   9     141.967 130.630  83.474  1.00129.93      PROC C
ATOM   3477  C   LEU C   9     141.890 131.565  84.675  1.00129.35      PROC C
ATOM   3478  O   LEU C   9     141.176 132.575  84.642  1.00127.21      PROC O
ATOM   3479  CB  LEU C   9     141.022 129.441  83.647  1.00128.45      PROC C
ATOM   3480  CG  LEU C   9     140.949 128.507  82.436  1.00128.22      PROC C
ATOM   3481  CD1 LEU C   9     140.150 127.252  82.754  1.00126.66      PROC C
ATOM   3482  CD2 LEU C   9     140.364 129.231  81.231  1.00126.46      PROC C
ATOM   3483  N   PHE C  10     142.616 131.239  85.747  1.00123.49      PROC N
ATOM   3484  CA  PHE C  10     142.673 132.119  86.910  1.00122.15      PROC C
ATOM   3485  C   PHE C  10     143.339 133.446  86.568  1.00121.57      PROC C
ATOM   3486  O   PHE C  10     142.886 134.509  87.011  1.00120.93      PROC O
ATOM   3487  CB  PHE C  10     143.416 131.419  88.051  1.00120.81      PROC C
ATOM   3488  CG  PHE C  10     143.960 132.357  89.094  1.00120.73      PROC C
ATOM   3489  CD1 PHE C  10     143.121 133.212  89.791  1.00119.46      PROC C
ATOM   3490  CD2 PHE C  10     145.315 132.379  89.380  1.00120.82      PROC C
ATOM   3491  CE1 PHE C  10     143.624 134.073  90.749  1.00119.07      PROC C
ATOM   3492  CE2 PHE C  10     145.824 133.237  90.337  1.00119.79      PROC C
ATOM   3493  CZ  PHE C  10     144.977 134.084  91.023  1.00118.94      PROC C
ATOM   3494  N   LEU C  11     144.413 133.406  85.776  1.00120.89      PROC N
ATOM   3495  CA  LEU C  11     145.177 134.616  85.489  1.00119.19      PROC C
ATOM   3496  C   LEU C  11     144.378 135.647  84.700  1.00118.31      PROC C
ATOM   3497  O   LEU C  11     144.758 136.822  84.681  1.00117.03      PROC O
ATOM   3498  CB  LEU C  11     146.454 134.260  84.727  1.00118.98      PROC C
ATOM   3499  CG  LEU C  11     147.510 133.469  85.501  1.00119.51      PROC C
ATOM   3500  CD1 LEU C  11     148.737 133.224  84.637  1.00119.42      PROC C
ATOM   3501  CD2 LEU C  11     147.888 134.190  86.785  1.00118.29      PROC C
ATOM   3502  N   LYS C  12     143.284 135.243  84.053  1.00122.40      PROC N
ATOM   3503  CA  LYS C  12     142.490 136.141  83.223  1.00124.79      PROC C
ATOM   3504  C   LYS C  12     141.134 136.470  83.842  1.00124.40      PROC C
ATOM   3505  O   LYS C  12     140.232 136.933  83.137  1.00124.60      PROC O
ATOM   3506  CB  LYS C  12     142.303 135.541  81.829  1.00123.31      PROC C
ATOM   3507  CG  LYS C  12     143.592 135.398  81.037  1.00122.42      PROC C
ATOM   3508  CD  LYS C  12     143.331 134.815  79.657  1.00121.70      PROC C
ATOM   3509  CE  LYS C  12     144.618 134.690  78.858  1.00120.81      PROC C
ATOM   3510  NZ  LYS C  12     144.382 134.086  77.517  1.00120.25      PROC N
ATOM   3511  N   ALA C  13     140.971 136.245  85.143  1.00 99.85      PROC N
ATOM   3512  CA  ALA C  13     139.701 136.479  85.809  1.00 94.83      PROC C
ATOM   3513  C   ALA C  13     139.603 137.927  86.291  1.00 94.20      PROC C
ATOM   3514  O   ALA C  13     140.446 138.773  85.986  1.00 94.38      PROC O
ATOM   3515  CB  ALA C  13     139.521 135.501  86.968  1.00 94.03      PROC C
ATOM   3516  N   SER C  14     138.552 138.214  87.055  1.00 86.81      PROC N
ATOM   3517  CA  SER C  14     138.325 139.538  87.608  1.00 86.55      PROC C
ATOM   3518  C   SER C  14     138.987 139.663  88.980  1.00 87.47      PROC C
ATOM   3519  O   SER C  14     139.594 138.722  89.497  1.00 91.18      PROC O
ATOM   3520  CB  SER C  14     136.828 139.827  87.692  1.00 87.14      PROC C
ATOM   3521  OG  SER C  14     136.256 139.926  86.399  1.00 85.98      PROC O
ATOM   3522  N   LEU C  15     138.867 140.848  89.581  1.00 77.74      PROC N
ATOM   3523  CA  LEU C  15     139.548 141.126  90.841  1.00 81.28      PROC C
ATOM   3524  C   LEU C  15     138.846 140.483  92.034  1.00 86.40      PROC C
ATOM   3525  O   LEU C  15     139.509 140.010  92.967  1.00 90.84      PROC O
ATOM   3526  CB  LEU C  15     139.663 142.637  91.043  1.00 81.84      PROC C
ATOM   3527  CG  LEU C  15     140.413 143.113  92.287  1.00 86.36      PROC C
ATOM   3528  CD1 LEU C  15     141.866 142.664  92.243  1.00 84.95      PROC C
ATOM   3529  CD2 LEU C  15     140.319 144.624  92.424  1.00 82.97      PROC C
ATOM   3530  N   LEU C  16     137.510 140.464  92.026  1.00 73.03      PROC N
ATOM   3531  CA  LEU C  16     136.766 139.976  93.184  1.00 76.00      PROC C
ATOM   3532  C   LEU C  16     137.043 138.500  93.442  1.00 80.07      PROC C
ATOM   3533  O   LEU C  16     137.239 138.084  94.593  1.00 81.37      PROC O
ATOM   3534  CB  LEU C  16     135.272 140.220  92.977  1.00 74.88      PROC C
ATOM   3535  CG  LEU C  16     134.347 139.913  94.154  1.00 78.61      PROC C
ATOM   3536  CD1 LEU C  16     134.675 140.809  95.337  1.00 77.80      PROC C
ATOM   3537  CD2 LEU C  16     132.892 140.073  93.745  1.00 76.15      PROC C
ATOM   3538  N   VAL C  17     137.070 137.692  92.382  1.00 73.27      PROC N
ATOM   3539  CA  VAL C  17     137.349 136.271  92.546  1.00 75.61      PROC C
ATOM   3540  C   VAL C  17     138.784 136.054  93.013  1.00 82.13      PROC C
ATOM   3541  O   VAL C  17     139.058 135.135  93.796  1.00 82.83      PROC O
ATOM   3542  CB  VAL C  17     137.040 135.524  91.238  1.00 69.20      PROC C
ATOM   3543  CG1 VAL C  17     137.323 134.046  91.388  1.00 73.96      PROC C
ATOM   3544  CG2 VAL C  17     135.589 135.736  90.863  1.00 71.04      PROC C
ATOM   3545  N   LYS C  18     139.717 136.893  92.556  1.00 80.52      PROC N
ATOM   3546  CA  LYS C  18     141.086 136.812  93.054  1.00 78.13      PROC C
ATOM   3547  C   LYS C  18     141.144 137.084  94.553  1.00 80.97      PROC C
ATOM   3548  O   LYS C  18     141.846 136.382  95.295  1.00 86.48      PROC O
ATOM   3549  CB  LYS C  18     141.976 137.792  92.294  1.00 78.00      PROC C
ATOM   3550  CG  LYS C  18     142.220 137.409  90.848  1.00 81.23      PROC C
ATOM   3551  CD  LYS C  18     143.065 138.451  90.137  1.00 83.24      PROC C
ATOM   3552  CE  LYS C  18     143.229 138.118  88.664  1.00 84.92      PROC C
ATOM   3553  NZ  LYS C  18     144.145 136.963  88.454  1.00 86.52      PROC N
ATOM   3554  N   LEU C  19     140.409 138.097  95.019  1.00 67.32      PROC N
ATOM   3555  CA  LEU C  19     140.369 138.373  96.452  1.00 68.98      PROC C
ATOM   3556  C   LEU C  19     139.772 137.201  97.222  1.00 72.60      PROC C
ATOM   3557  O   LEU C  19     140.264 136.837  98.300  1.00 79.15      PROC O
ATOM   3558  CB  LEU C  19     139.576 139.650  96.720  1.00 73.66      PROC C
ATOM   3559  CG  LEU C  19     140.197 140.950  96.211  1.00 76.43      PROC C
ATOM   3560  CD1 LEU C  19     139.252 142.120  96.435  1.00 77.10      PROC C
ATOM   3561  CD2 LEU C  19     141.534 141.202  96.885  1.00 73.93      PROC C
ATOM   3562  N   ILE C  20     138.714 136.597  96.679  1.00 62.91      PROC N
ATOM   3563  CA  ILE C  20     138.094 135.443  97.330  1.00 66.38      PROC C
ATOM   3564  C   ILE C  20     139.099 134.301  97.458  1.00 71.50      PROC C
ATOM   3565  O   ILE C  20     139.222 133.665  98.517  1.00 77.40      PROC O
ATOM   3566  CB  ILE C  20     136.838 135.009  96.554  1.00 68.35      PROC C
ATOM   3567  CG1 ILE C  20     135.676 135.958  96.849  1.00 69.12      PROC C
ATOM   3568  CG2 ILE C  20     136.464 133.574  96.889  1.00 70.25      PROC C
ATOM   3569  CD1 ILE C  20     134.494 135.775  95.927  1.00 67.47      PROC C
ATOM   3570  N   MET C  21     139.838 134.033  96.379  1.00 59.36      PROC N
ATOM   3571  CA  MET C  21     140.830 132.964  96.407  1.00 61.41      PROC C
ATOM   3572  C   MET C  21     141.921 133.242  97.433  1.00 66.41      PROC C
ATOM   3573  O   MET C  21     142.349 132.332  98.157  1.00 68.41      PROC O
ATOM   3574  CB  MET C  21     141.442 132.773  95.021  1.00 62.35      PROC C
ATOM   3575  CG  MET C  21     140.511 132.141  94.009  1.00 64.90      PROC C
ATOM   3576  SD  MET C  21     141.312 131.961  92.408  1.00 78.68      PROC S
ATOM   3577  CE  MET C  21     139.910 131.632  91.349  1.00 68.21      PROC C
ATOM   3578  N   LEU C  22     142.392 134.490  97.504  1.00 60.31      PROC N
ATOM   3579  CA  LEU C  22     143.413 134.831  98.491  1.00 55.61      PROC C
ATOM   3580  C   LEU C  22     142.904 134.613  99.911  1.00 56.18      PROC C
ATOM   3581  O   LEU C  22     143.624 134.070 100.765  1.00 66.72      PROC O
ATOM   3582  CB  LEU C  22     143.870 136.275  98.299  1.00 53.80      PROC C
ATOM   3583  CG  LEU C  22     145.162 136.476  97.507  1.00 56.97      PROC C
ATOM   3584  CD1 LEU C  22     144.987 136.055  96.061  1.00 60.35      PROC C
ATOM   3585  CD2 LEU C  22     145.616 137.923  97.594  1.00 57.67      PROC C
ATOM   3586  N   ILE C  23     141.661 135.018 100.179  1.00 43.60      PROC N
ATOM   3587  CA  ILE C  23     141.089 134.833 101.511  1.00 46.26      PROC C
ATOM   3588  C   ILE C  23     141.041 133.352 101.869  1.00 54.89      PROC C
ATOM   3589  O   ILE C  23     141.423 132.942 102.976  1.00 61.47      PROC O
ATOM   3590  CB  ILE C  23     139.693 135.475 101.587  1.00 50.14      PROC C
ATOM   3591  CG1 ILE C  23     139.794 136.994 101.462  1.00 54.81      PROC C
ATOM   3592  CG2 ILE C  23     139.001 135.097 102.883  1.00 52.64      PROC C
ATOM   3593  CD1 ILE C  23     138.460 137.677 101.275  1.00 54.51      PROC C
ATOM   3594  N   LEU C  24     140.582 132.523 100.929  1.00 48.68      PROC N
ATOM   3595  CA  LEU C  24     140.455 131.097 101.216  1.00 46.56      PROC C
ATOM   3596  C   LEU C  24     141.820 130.442 101.422  1.00 52.54      PROC C
ATOM   3597  O   LEU C  24     141.972 129.563 102.285  1.00 59.52      PROC O
ATOM   3598  CB  LEU C  24     139.669 130.415 100.100  1.00 50.76      PROC C
ATOM   3599  CG  LEU C  24     138.213 130.884 100.029  1.00 49.80      PROC C
ATOM   3600  CD1 LEU C  24     137.505 130.326  98.809  1.00 48.32      PROC C
ATOM   3601  CD2 LEU C  24     137.472 130.507 101.295  1.00 46.32      PROC C
ATOM   3602  N   ILE C  25     142.828 130.863 100.654  1.00 40.64      PROC N
ATOM   3603  CA  ILE C  25     144.174 130.323 100.837  1.00 35.22      PROC C
ATOM   3604  C   ILE C  25     144.712 130.674 102.221  1.00 46.41      PROC C
ATOM   3605  O   ILE C  25     145.308 129.828 102.911  1.00 53.20      PROC O
ATOM   3606  CB  ILE C  25     145.105 130.826  99.719  1.00 38.63      PROC C
ATOM   3607  CG1 ILE C  25     144.804 130.091  98.414  1.00 45.01      PROC C
ATOM   3608  CG2 ILE C  25     146.562 130.646 100.107  1.00 46.39      PROC C
ATOM   3609  CD1 ILE C  25     145.462 130.708  97.203  1.00 49.66      PROC C
ATOM   3610  N   GLY C  26     144.519 131.924 102.648  1.00 38.73      PROC N
ATOM   3611  CA  GLY C  26     144.940 132.300 103.989  1.00 35.48      PROC C
ATOM   3612  C   GLY C  26     144.257 131.474 105.063  1.00 40.21      PROC C
ATOM   3613  O   GLY C  26     144.894 131.041 106.035  1.00 48.01      PROC O
ATOM   3614  N   PHE C  27     142.953 131.238 104.898  1.00 41.45      PROC N
ATOM   3615  CA  PHE C  27     142.229 130.409 105.856  1.00 46.79      PROC C
ATOM   3616  C   PHE C  27     142.826 129.008 105.935  1.00 43.09      PROC C
ATOM   3617  O   PHE C  27     143.017 128.463 107.033  1.00 51.14      PROC O
ATOM   3618  CB  PHE C  27     140.751 130.339 105.476  1.00 51.51      PROC C
ATOM   3619  CG  PHE C  27     139.956 131.537 105.905  1.00 50.67      PROC C
ATOM   3620  CD1 PHE C  27     140.524 132.515 106.701  1.00 50.87      PROC C
ATOM   3621  CD2 PHE C  27     138.636 131.681 105.517  1.00 46.97      PROC C
ATOM   3622  CE1 PHE C  27     139.792 133.615 107.095  1.00 50.36      PROC C
ATOM   3623  CE2 PHE C  27     137.902 132.778 105.910  1.00 45.39      PROC C
ATOM   3624  CZ  PHE C  27     138.480 133.745 106.700  1.00 47.49      PROC C
ATOM   3625  N   SER C  28     143.131 128.411 104.779  1.00 38.59      PROC N
ATOM   3626  CA  SER C  28     143.706 127.067 104.771  1.00 42.68      PROC C
ATOM   3627  C   SER C  28     145.047 127.027 105.499  1.00 51.59      PROC C
ATOM   3628  O   SER C  28     145.310 126.107 106.292  1.00 56.04      PROC O
ATOM   3629  CB  SER C  28     143.862 126.574 103.334  1.00 44.71      PROC C
ATOM   3630  OG  SER C  28     144.247 125.211 103.303  1.00 56.09      PROC O
ATOM   3631  N   ILE C  29     145.907 128.017 105.245  1.00 46.16      PROC N
ATOM   3632  CA  ILE C  29     147.226 128.033 105.881  1.00 38.46      PROC C
ATOM   3633  C   ILE C  29     147.088 128.131 107.397  1.00 39.64      PROC C
ATOM   3634  O   ILE C  29     147.753 127.403 108.156  1.00 48.84      PROC O
ATOM   3635  CB  ILE C  29     148.078 129.183 105.316  1.00 35.67      PROC C
ATOM   3636  CG1 ILE C  29     148.500 128.875 103.881  1.00 43.20      PROC C
ATOM   3637  CG2 ILE C  29     149.297 129.423 106.186  1.00 40.32      PROC C
ATOM   3638  CD1 ILE C  29     149.142 130.044 103.175  1.00 46.35      PROC C
ATOM   3639  N   ALA C  30     146.217 129.032 107.863  1.00 30.62      PROC N
ATOM   3640  CA  ALA C  30     146.026 129.185 109.303  1.00 35.73      PROC C
ATOM   3641  C   ALA C  30     145.508 127.898 109.933  1.00 41.81      PROC C
ATOM   3642  O   ALA C  30     145.963 127.495 111.017  1.00 51.11      PROC O
ATOM   3643  CB  ALA C  30     145.071 130.343 109.585  1.00 44.73      PROC C
ATOM   3644  N   SER C  31     144.556 127.236 109.267  1.00 44.19      PROC N
ATOM   3645  CA  SER C  31     144.021 125.988 109.800  1.00 43.08      PROC C
ATOM   3646  C   SER C  31     145.114 124.937 109.942  1.00 46.59      PROC C
ATOM   3647  O   SER C  31     145.194 124.243 110.968  1.00 50.25      PROC O
ATOM   3648  CB  SER C  31     142.900 125.473 108.900  1.00 46.13      PROC C
ATOM   3649  OG  SER C  31     141.771 126.327 108.956  1.00 55.79      PROC O
ATOM   3650  N   TRP C  32     145.968 124.806 108.924  1.00 40.09      PROC N
ATOM   3651  CA  TRP C  32     147.031 123.808 108.994  1.00 43.05      PROC C
ATOM   3652  C   TRP C  32     147.988 124.093 110.147  1.00 45.64      PROC C
ATOM   3653  O   TRP C  32     148.381 123.174 110.883  1.00 49.88      PROC O
ATOM   3654  CB  TRP C  32     147.782 123.747 107.668  1.00 44.25      PROC C
ATOM   3655  CG  TRP C  32     147.117 122.867 106.663  1.00 50.06      PROC C
ATOM   3656  CD1 TRP C  32     146.545 123.252 105.488  1.00 47.59      PROC C
ATOM   3657  CD2 TRP C  32     146.948 121.448 106.745  1.00 56.07      PROC C
ATOM   3658  NE1 TRP C  32     146.031 122.162 104.831  1.00 44.65      PROC N
ATOM   3659  CE2 TRP C  32     146.266 121.041 105.582  1.00 50.99      PROC C
ATOM   3660  CE3 TRP C  32     147.309 120.481 107.688  1.00 57.68      PROC C
ATOM   3661  CZ2 TRP C  32     145.938 119.711 105.337  1.00 50.02      PROC C
ATOM   3662  CZ3 TRP C  32     146.982 119.161 107.443  1.00 53.10      PROC C
ATOM   3663  CH2 TRP C  32     146.303 118.788 106.278  1.00 50.81      PROC C
ATOM   3664  N   ALA C  33     148.366 125.362 110.330  1.00 39.21      PROC N
ATOM   3665  CA  ALA C  33     149.276 125.695 111.426  1.00 36.55      PROC C
ATOM   3666  C   ALA C  33     148.667 125.357 112.785  1.00 37.09      PROC C
ATOM   3667  O   ALA C  33     149.340 124.776 113.657  1.00 46.42      PROC O
ATOM   3668  CB  ALA C  33     149.655 127.173 111.361  1.00 40.17      PROC C
ATOM   3669  N   ILE C  34     147.391 125.706 112.983  1.00 36.93      PROC N
ATOM   3670  CA  ILE C  34     146.744 125.427 114.264  1.00 32.96      PROC C
ATOM   3671  C   ILE C  34     146.693 123.926 114.522  1.00 39.61      PROC C
ATOM   3672  O   ILE C  34     146.961 123.463 115.642  1.00 47.09      PROC O
ATOM   3673  CB  ILE C  34     145.341 126.058 114.308  1.00 38.03      PROC C
ATOM   3674  CG1 ILE C  34     145.444 127.579 114.400  1.00 41.43      PROC C
ATOM   3675  CG2 ILE C  34     144.549 125.518 115.483  1.00 42.41      PROC C
ATOM   3676  CD1 ILE C  34     144.119 128.285 114.262  1.00 42.67      PROC C
ATOM   3677  N   ILE C  35     146.353 123.143 113.493  1.00 43.05      PROC N
ATOM   3678  CA  ILE C  35     146.300 121.690 113.652  1.00 41.64      PROC C
ATOM   3679  C   ILE C  35     147.658 121.155 114.089  1.00 43.57      PROC C
ATOM   3680  O   ILE C  35     147.759 120.349 115.027  1.00 49.31      PROC O
ATOM   3681  CB  ILE C  35     145.833 121.023 112.347  1.00 42.86      PROC C
ATOM   3682  CG1 ILE C  35     144.360 121.327 112.084  1.00 44.76      PROC C
ATOM   3683  CG2 ILE C  35     146.065 119.525 112.401  1.00 43.81      PROC C
ATOM   3684  CD1 ILE C  35     143.927 121.017 110.672  1.00 46.31      PROC C
ATOM   3685  N   ILE C  36     148.724 121.605 113.420  1.00 43.43      PROC N
ATOM   3686  CA  ILE C  36     150.055 121.076 113.713  1.00 37.52      PROC C
ATOM   3687  C   ILE C  36     150.454 121.370 115.155  1.00 43.06      PROC C
ATOM   3688  O   ILE C  36     150.990 120.500 115.851  1.00 50.16      PROC O
ATOM   3689  CB  ILE C  36     151.087 121.629 112.714  1.00 41.32      PROC C
ATOM   3690  CG1 ILE C  36     150.824 121.072 111.316  1.00 47.17      PROC C
ATOM   3691  CG2 ILE C  36     152.494 121.283 113.155  1.00 41.99      PROC C
ATOM   3692  CD1 ILE C  36     151.641 121.738 110.234  1.00 48.09      PROC C
ATOM   3693  N   GLN C  37     150.200 122.592 115.633  1.00 49.83      PROC N
ATOM   3694  CA  GLN C  37     150.608 122.920 117.004  1.00 48.45      PROC C
ATOM   3695  C   GLN C  37     149.776 122.164 118.045  1.00 54.30      PROC C
ATOM   3696  O   GLN C  37     150.317 121.647 119.046  1.00 61.47      PROC O
ATOM   3697  CB  GLN C  37     150.513 124.427 117.227  1.00 52.29      PROC C
ATOM   3698  CG  GLN C  37     150.750 124.864 118.659  1.00 59.27      PROC C
ATOM   3699  CD  GLN C  37     150.767 126.372 118.808  1.00 64.17      PROC C
ATOM   3700  OE1 GLN C  37     149.720 127.018 118.823  1.00 64.81      PROC O
ATOM   3701  NE2 GLN C  37     151.961 126.942 118.919  1.00 59.72      PROC N
ATOM   3702  N   ARG C  38     148.458 122.095 117.834  1.00 46.20      PROC N
ATOM   3703  CA  ARG C  38     147.595 121.440 118.810  1.00 41.55      PROC C
ATOM   3704  C   ARG C  38     147.911 119.954 118.921  1.00 50.36      PROC C
ATOM   3705  O   ARG C  38     147.870 119.382 120.021  1.00 56.32      PROC O
ATOM   3706  CB  ARG C  38     146.129 121.653 118.440  1.00 52.66      PROC C
ATOM   3707  CG  ARG C  38     145.647 123.080 118.615  1.00 53.86      PROC C
ATOM   3708  CD  ARG C  38     145.398 123.402 120.073  1.00 51.49      PROC C
ATOM   3709  NE  ARG C  38     146.366 124.361 120.585  1.00 51.33      PROC N
ATOM   3710  CZ  ARG C  38     146.520 124.660 121.867  1.00 52.07      PROC C
ATOM   3711  NH1 ARG C  38     145.779 124.092 122.802  1.00 54.82      PROC N
ATOM   3712  NH2 ARG C  38     147.440 125.552 122.218  1.00 47.09      PROC N
ATOM   3713  N   THR C  39     148.219 119.305 117.792  1.00 50.25      PROC N
ATOM   3714  CA  THR C  39     148.498 117.874 117.825  1.00 46.12      PROC C
ATOM   3715  C   THR C  39     149.736 117.540 118.645  1.00 48.31      PROC C
ATOM   3716  O   THR C  39     149.881 116.395 119.085  1.00 56.38      PROC O
ATOM   3717  CB  THR C  39     148.655 117.329 116.406  1.00 51.72      PROC C
ATOM   3718  OG1 THR C  39     149.470 118.221 115.636  1.00 60.69      PROC O
ATOM   3719  CG2 THR C  39     147.296 117.183 115.741  1.00 54.57      PROC C
ATOM   3720  N   ARG C  40     150.632 118.502 118.861  1.00 52.26      PROC N
ATOM   3721  CA  ARG C  40     151.790 118.273 119.716  1.00 49.77      PROC C
ATOM   3722  C   ARG C  40     151.489 118.564 121.179  1.00 55.08      PROC C
ATOM   3723  O   ARG C  40     151.869 117.776 122.062  1.00 62.66      PROC O
ATOM   3724  CB  ARG C  40     152.969 119.131 119.254  1.00 51.22      PROC C
ATOM   3725  CG  ARG C  40     153.579 118.698 117.935  1.00 60.65      PROC C
ATOM   3726  CD  ARG C  40     154.760 119.578 117.564  1.00 63.89      PROC C
ATOM   3727  NE  ARG C  40     154.342 120.927 117.201  1.00 68.82      PROC N
ATOM   3728  CZ  ARG C  40     154.624 122.014 117.906  1.00 68.26      PROC C
ATOM   3729  NH1 ARG C  40     155.328 121.949 119.025  1.00 64.28      PROC N
ATOM   3730  NH2 ARG C  40     154.189 123.195 117.479  1.00 64.22      PROC N
ATOM   3731  N   ILE C  41     150.811 119.682 121.457  1.00 50.35      PROC N
ATOM   3732  CA  ILE C  41     150.516 120.008 122.854  1.00 43.10      PROC C
ATOM   3733  C   ILE C  41     149.646 118.923 123.487  1.00 46.19      PROC C
ATOM   3734  O   ILE C  41     149.935 118.422 124.590  1.00 52.39      PROC O
ATOM   3735  CB  ILE C  41     149.860 121.395 122.961  1.00 49.69      PROC C
ATOM   3736  CG1 ILE C  41     150.915 122.490 122.809  1.00 48.16      PROC C
ATOM   3737  CG2 ILE C  41     149.138 121.542 124.287  1.00 47.38      PROC C
ATOM   3738  CD1 ILE C  41     150.341 123.880 122.730  1.00 52.46      PROC C
ATOM   3739  N   LEU C  42     148.577 118.526 122.789  1.00 43.75      PROC N
ATOM   3740  CA  LEU C  42     147.661 117.544 123.354  1.00 39.97      PROC C
ATOM   3741  C   LEU C  42     148.279 116.154 123.437  1.00 47.15      PROC C
ATOM   3742  O   LEU C  42     147.817 115.334 124.237  1.00 52.44      PROC O
ATOM   3743  CB  LEU C  42     146.367 117.502 122.543  1.00 42.70      PROC C
ATOM   3744  CG  LEU C  42     145.443 118.709 122.713  1.00 37.30      PROC C
ATOM   3745  CD1 LEU C  42     144.291 118.648 121.731  1.00 43.14      PROC C
ATOM   3746  CD2 LEU C  42     144.927 118.789 124.131  1.00 40.43      PROC C
ATOM   3747  N   ASN C  43     149.305 115.867 122.635  1.00 48.07      PROC N
ATOM   3748  CA  ASN C  43     150.006 114.594 122.766  1.00 44.65      PROC C
ATOM   3749  C   ASN C  43     150.931 114.584 123.975  1.00 50.60      PROC C
ATOM   3750  O   ASN C  43     151.034 113.567 124.669  1.00 57.98      PROC O
ATOM   3751  CB  ASN C  43     150.796 114.287 121.495  1.00 47.18      PROC C
ATOM   3752  CG  ASN C  43     149.941 113.656 120.418  1.00 57.11      PROC C
ATOM   3753  OD1 ASN C  43     149.093 112.811 120.699  1.00 58.92      PROC O
ATOM   3754  ND2 ASN C  43     150.164 114.061 119.173  1.00 61.83      PROC N
ATOM   3755  N   ALA C  44     151.618 115.698 124.241  1.00 45.08      PROC N
ATOM   3756  CA  ALA C  44     152.486 115.748 125.418  1.00 43.69      PROC C
ATOM   3757  C   ALA C  44     151.681 115.649 126.713  1.00 49.84      PROC C
ATOM   3758  O   ALA C  44     152.114 114.994 127.681  1.00 60.11      PROC O
ATOM   3759  CB  ALA C  44     153.320 117.027 125.401  1.00 49.07      PROC C
ATOM   3760  N   ALA C  45     150.512 116.301 126.749  1.00 47.90      PROC N
ATOM   3761  CA  ALA C  45     149.729 116.335 127.983  1.00 43.63      PROC C
ATOM   3762  C   ALA C  45     149.350 114.933 128.457  1.00 52.96      PROC C
ATOM   3763  O   ALA C  45     149.423 114.633 129.657  1.00 59.61      PROC O
ATOM   3764  CB  ALA C  45     148.476 117.186 127.784  1.00 47.70      PROC C
ATOM   3765  N   ALA C  46     148.935 114.064 127.531  1.00 52.71      PROC N
ATOM   3766  CA  ALA C  46     148.469 112.733 127.911  1.00 53.48      PROC C
ATOM   3767  C   ALA C  46     149.586 111.899 128.525  1.00 53.64      PROC C
ATOM   3768  O   ALA C  46     149.372 111.201 129.527  1.00 56.01      PROC O
ATOM   3769  CB  ALA C  46     147.877 112.020 126.696  1.00 48.65      PROC C
ATOM   3770  N   ARG C  47     150.779 111.942 127.930  1.00 50.55      PROC N
ATOM   3771  CA  ARG C  47     151.903 111.199 128.488  1.00 47.17      PROC C
ATOM   3772  C   ARG C  47     152.251 111.703 129.879  1.00 50.99      PROC C
ATOM   3773  O   ARG C  47     152.511 110.904 130.791  1.00 61.23      PROC O
ATOM   3774  CB  ARG C  47     153.116 111.299 127.566  1.00 52.92      PROC C
ATOM   3775  CG  ARG C  47     152.954 110.587 126.236  1.00 60.29      PROC C
ATOM   3776  CD  ARG C  47     154.259 110.584 125.457  1.00 61.35      PROC C
ATOM   3777  NE  ARG C  47     154.724 111.934 125.162  1.00 64.34      PROC N
ATOM   3778  CZ  ARG C  47     154.568 112.542 123.994  1.00 65.03      PROC C
ATOM   3779  NH1 ARG C  47     153.961 111.946 122.980  1.00 63.13      PROC N
ATOM   3780  NH2 ARG C  47     155.034 113.778 123.838  1.00 62.37      PROC N
ATOM   3781  N   GLU C  48     152.255 113.029 130.066  1.00 55.59      PROC N
ATOM   3782  CA  GLU C  48     152.538 113.559 131.398  1.00 54.27      PROC C
ATOM   3783  C   GLU C  48     151.518 113.059 132.418  1.00 54.80      PROC C
ATOM   3784  O   GLU C  48     151.886 112.628 133.522  1.00 57.82      PROC O
ATOM   3785  CB  GLU C  48     152.561 115.087 131.361  1.00 58.30      PROC C
ATOM   3786  CG  GLU C  48     153.104 115.740 132.624  1.00 62.21      PROC C
ATOM   3787  CD  GLU C  48     152.029 115.988 133.667  1.00 65.49      PROC C
ATOM   3788  OE1 GLU C  48     150.857 116.181 133.280  1.00 65.74      PROC O
ATOM   3789  OE2 GLU C  48     152.356 115.990 134.873  1.00 63.89      PROC O
ATOM   3790  N   ALA C  49     150.233 113.088 132.055  1.00 50.67      PROC N
ATOM   3791  CA  ALA C  49     149.187 112.659 132.980  1.00 48.96      PROC C
ATOM   3792  C   ALA C  49     149.332 111.185 133.342  1.00 54.47      PROC C
ATOM   3793  O   ALA C  49     149.218 110.806 134.516  1.00 58.56      PROC O
ATOM   3794  CB  ALA C  49     147.811 112.930 132.375  1.00 49.41      PROC C
ATOM   3795  N   GLU C  50     149.578 110.333 132.342  1.00 55.51      PROC N
ATOM   3796  CA  GLU C  50     149.699 108.903 132.611  1.00 49.87      PROC C
ATOM   3797  C   GLU C  50     150.902 108.605 133.498  1.00 51.06      PROC C
ATOM   3798  O   GLU C  50     150.813 107.791 134.430  1.00 53.84      PROC O
ATOM   3799  CB  GLU C  50     149.797 108.126 131.300  1.00 51.32      PROC C
ATOM   3800  CG  GLU C  50     149.863 106.619 131.478  1.00 57.37      PROC C
ATOM   3801  CD  GLU C  50     149.930 105.879 130.157  1.00 66.08      PROC C
ATOM   3802  OE1 GLU C  50     149.944 106.545 129.100  1.00 65.99      PROC O
ATOM   3803  OE2 GLU C  50     149.968 104.630 130.175  1.00 64.80      PROC O
ATOM   3804  N   ALA C  51     152.037 109.255 133.226  1.00 56.00      PROC N
ATOM   3805  CA  ALA C  51     153.214 109.041 134.059  1.00 50.92      PROC C
ATOM   3806  C   ALA C  51     152.953 109.457 135.500  1.00 49.71      PROC C
ATOM   3807  O   ALA C  51     153.330 108.741 136.440  1.00 51.38      PROC O
ATOM   3808  CB  ALA C  51     154.409 109.802 133.488  1.00 53.06      PROC C
ATOM   3809  N   PHE C  52     152.302 110.608 135.701  1.00 50.46      PROC N
ATOM   3810  CA  PHE C  52     152.030 111.028 137.072  1.00 50.28      PROC C
ATOM   3811  C   PHE C  52     151.069 110.076 137.771  1.00 50.75      PROC C
ATOM   3812  O   PHE C  52     151.221 109.812 138.967  1.00 53.45      PROC O
ATOM   3813  CB  PHE C  52     151.470 112.443 137.131  1.00 57.90      PROC C
ATOM   3814  CG  PHE C  52     151.014 112.830 138.507  1.00 55.65      PROC C
ATOM   3815  CD1 PHE C  52     151.930 112.982 139.530  1.00 51.64      PROC C
ATOM   3816  CD2 PHE C  52     149.673 112.996 138.789  1.00 53.87      PROC C
ATOM   3817  CE1 PHE C  52     151.521 113.317 140.800  1.00 46.85      PROC C
ATOM   3818  CE2 PHE C  52     149.259 113.333 140.058  1.00 53.88      PROC C
ATOM   3819  CZ  PHE C  52     150.185 113.494 141.064  1.00 51.79      PROC C
ATOM   3820  N   GLU C  53     150.054 109.579 137.060  1.00 58.11      PROC N
ATOM   3821  CA  GLU C  53     149.124 108.645 137.689  1.00 55.11      PROC C
ATOM   3822  C   GLU C  53     149.839 107.373 138.124  1.00 57.96      PROC C
ATOM   3823  O   GLU C  53     149.611 106.865 139.233  1.00 60.11      PROC O
ATOM   3824  CB  GLU C  53     147.978 108.316 136.736  1.00 61.57      PROC C
ATOM   3825  CG  GLU C  53     146.921 109.400 136.646  1.00 66.16      PROC C
ATOM   3826  CD  GLU C  53     146.421 109.838 138.008  1.00 74.70      PROC C
ATOM   3827  OE1 GLU C  53     145.843 108.999 138.730  1.00 73.49      PROC O
ATOM   3828  OE2 GLU C  53     146.610 111.022 138.356  1.00 73.25      PROC O
ATOM   3829  N   ASP C  54     150.719 106.848 137.265  1.00 59.59      PROC N
ATOM   3830  CA  ASP C  54     151.488 105.664 137.636  1.00 55.88      PROC C
ATOM   3831  C   ASP C  54     152.355 105.931 138.860  1.00 56.12      PROC C
ATOM   3832  O   ASP C  54     152.411 105.109 139.783  1.00 55.83      PROC O
ATOM   3833  CB  ASP C  54     152.346 105.204 136.459  1.00 59.25      PROC C
ATOM   3834  CG  ASP C  54     151.525 104.584 135.346  1.00 66.83      PROC C
ATOM   3835  OD1 ASP C  54     150.350 104.242 135.593  1.00 62.18      PROC O
ATOM   3836  OD2 ASP C  54     152.056 104.438 134.225  1.00 68.02      PROC O
ATOM   3837  N   LYS C  55     153.031 107.084 138.894  1.00 64.61      PROC N
ATOM   3838  CA  LYS C  55     153.869 107.402 140.048  1.00 59.78      PROC C
ATOM   3839  C   LYS C  55     153.039 107.538 141.319  1.00 58.38      PROC C
ATOM   3840  O   LYS C  55     153.453 107.083 142.391  1.00 58.61      PROC O
ATOM   3841  CB  LYS C  55     154.662 108.683 139.793  1.00 60.23      PROC C
ATOM   3842  CG  LYS C  55     155.800 108.898 140.775  1.00 58.51      PROC C
ATOM   3843  CD  LYS C  55     156.273 110.338 140.768  1.00 60.89      PROC C
ATOM   3844  CE  LYS C  55     157.453 110.532 141.704  1.00 63.82      PROC C
ATOM   3845  NZ  LYS C  55     158.714 109.986 141.130  1.00 66.28      PROC N
ATOM   3846  N   PHE C  56     151.868 108.171 141.220  1.00 61.73      PROC N
ATOM   3847  CA  PHE C  56     151.026 108.382 142.393  1.00 57.79      PROC C
ATOM   3848  C   PHE C  56     150.521 107.065 142.959  1.00 55.92      PROC C
ATOM   3849  O   PHE C  56     150.501 106.874 144.180  1.00 48.19      PROC O
ATOM   3850  CB  PHE C  56     149.855 109.296 142.033  1.00 58.45      PROC C
ATOM   3851  CG  PHE C  56     148.898 109.536 143.164  1.00 53.74      PROC C
ATOM   3852  CD1 PHE C  56     149.202 110.436 144.166  1.00 53.19      PROC C
ATOM   3853  CD2 PHE C  56     147.683 108.878 143.211  1.00 55.99      PROC C
ATOM   3854  CE1 PHE C  56     148.320 110.665 145.200  1.00 51.50      PROC C
ATOM   3855  CE2 PHE C  56     146.798 109.106 144.244  1.00 54.88      PROC C
ATOM   3856  CZ  PHE C  56     147.119 110.000 145.238  1.00 50.07      PROC C
ATOM   3857  N   TRP C  57     150.110 106.141 142.093  1.00 65.87      PROC N
ATOM   3858  CA  TRP C  57     149.613 104.855 142.566  1.00 60.71      PROC C
ATOM   3859  C   TRP C  57     150.713 103.817 142.740  1.00 62.01      PROC C
ATOM   3860  O   TRP C  57     150.407 102.665 143.063  1.00 60.65      PROC O
ATOM   3861  CB  TRP C  57     148.538 104.317 141.616  1.00 62.00      PROC C
ATOM   3862  CG  TRP C  57     147.175 104.876 141.884  1.00 63.69      PROC C
ATOM   3863  CD1 TRP C  57     146.376 105.543 141.003  1.00 64.32      PROC C
ATOM   3864  CD2 TRP C  57     146.448 104.819 143.117  1.00 61.99      PROC C
ATOM   3865  NE1 TRP C  57     145.199 105.905 141.610  1.00 61.91      PROC N
ATOM   3866  CE2 TRP C  57     145.220 105.473 142.909  1.00 58.55      PROC C
ATOM   3867  CE3 TRP C  57     146.718 104.278 144.378  1.00 64.21      PROC C
ATOM   3868  CZ2 TRP C  57     144.265 105.600 143.911  1.00 58.80      PROC C
ATOM   3869  CZ3 TRP C  57     145.768 104.407 145.372  1.00 66.73      PROC C
ATOM   3870  CH2 TRP C  57     144.556 105.062 145.132  1.00 65.01      PROC C
ATOM   3871  N   SER C  58     151.979 104.192 142.532  1.00 71.05      PROC N
ATOM   3872  CA  SER C  58     153.076 103.242 142.694  1.00 67.22      PROC C
ATOM   3873  C   SER C  58     153.123 102.677 144.110  1.00 61.12      PROC C
ATOM   3874  O   SER C  58     153.258 101.463 144.299  1.00 64.43      PROC O
ATOM   3875  CB  SER C  58     154.403 103.913 142.340  1.00 66.79      PROC C
ATOM   3876  OG  SER C  58     154.786 104.841 143.340  1.00 71.71      PROC O
ATOM   3877  N   GLY C  59     153.014 103.537 145.118  1.00 58.68      PROC N
ATOM   3878  CA  GLY C  59     153.051 103.066 146.489  1.00 61.65      PROC C
ATOM   3879  C   GLY C  59     153.936 103.869 147.420  1.00 64.27      PROC C
ATOM   3880  O   GLY C  59     154.151 103.475 148.570  1.00 64.86      PROC O
ATOM   3881  N   ILE C  60     154.458 104.995 146.940  1.00 73.50      PROC N
ATOM   3882  CA  ILE C  60     155.304 105.842 147.770  1.00 72.29      PROC C
ATOM   3883  C   ILE C  60     154.434 106.704 148.682  1.00 75.43      PROC C
ATOM   3884  O   ILE C  60     153.245 106.918 148.434  1.00 76.94      PROC O
ATOM   3885  CB  ILE C  60     156.235 106.703 146.895  1.00 72.41      PROC C
ATOM   3886  CG1 ILE C  60     157.405 107.255 147.714  1.00 74.90      PROC C
ATOM   3887  CG2 ILE C  60     155.459 107.833 146.240  1.00 74.30      PROC C
ATOM   3888  CD1 ILE C  60     158.352 106.189 148.221  1.00 77.16      PROC C
ATOM   3889  N   GLU C  61     155.039 107.196 149.760  1.00 77.87      PROC N
ATOM   3890  CA  GLU C  61     154.319 108.016 150.722  1.00 76.02      PROC C
ATOM   3891  C   GLU C  61     153.952 109.368 150.117  1.00 81.64      PROC C
ATOM   3892  O   GLU C  61     154.565 109.840 149.155  1.00 88.03      PROC O
ATOM   3893  CB  GLU C  61     155.156 108.221 151.984  1.00 76.79      PROC C
ATOM   3894  CG  GLU C  61     155.476 106.939 152.729  1.00 81.71      PROC C
ATOM   3895  CD  GLU C  61     156.318 107.179 153.966  1.00 85.52      PROC C
ATOM   3896  OE1 GLU C  61     156.679 108.347 154.223  1.00 85.04      PROC O
ATOM   3897  OE2 GLU C  61     156.619 106.201 154.682  1.00 85.33      PROC O
ATOM   3898  N   LEU C  62     152.927 109.995 150.700  1.00 70.55      PROC N
ATOM   3899  CA  LEU C  62     152.437 111.265 150.172  1.00 70.26      PROC C
ATOM   3900  C   LEU C  62     153.371 112.422 150.509  1.00 70.83      PROC C
ATOM   3901  O   LEU C  62     153.483 113.374 149.725  1.00 75.27      PROC O
ATOM   3902  CB  LEU C  62     151.032 111.552 150.702  1.00 68.04      PROC C
ATOM   3903  CG  LEU C  62     149.831 110.911 149.996  1.00 67.81      PROC C
ATOM   3904  CD1 LEU C  62     149.712 111.417 148.570  1.00 68.07      PROC C
ATOM   3905  CD2 LEU C  62     149.880 109.390 150.026  1.00 66.79      PROC C
ATOM   3906  N   SER C  63     154.041 112.365 151.662  1.00 66.32      PROC N
ATOM   3907  CA  SER C  63     154.929 113.454 152.055  1.00 70.68      PROC C
ATOM   3908  C   SER C  63     156.106 113.588 151.096  1.00 76.43      PROC C
ATOM   3909  O   SER C  63     156.522 114.706 150.764  1.00 78.51      PROC O
ATOM   3910  CB  SER C  63     155.421 113.236 153.484  1.00 74.04      PROC C
ATOM   3911  OG  SER C  63     154.380 113.458 154.418  1.00 75.37      PROC O
ATOM   3912  N   ARG C  64     156.662 112.461 150.648  1.00 76.07      PROC N
ATOM   3913  CA  ARG C  64     157.756 112.513 149.683  1.00 76.40      PROC C
ATOM   3914  C   ARG C  64     157.299 113.135 148.370  1.00 78.18      PROC C
ATOM   3915  O   ARG C  64     158.026 113.934 147.764  1.00 84.48      PROC O
ATOM   3916  CB  ARG C  64     158.315 111.110 149.450  1.00 77.77      PROC C
ATOM   3917  CG  ARG C  64     158.778 110.407 150.715  1.00 79.35      PROC C
ATOM   3918  CD  ARG C  64     159.732 111.277 151.516  1.00 80.31      PROC C
ATOM   3919  NE  ARG C  64     160.917 111.637 150.748  1.00 82.52      PROC N
ATOM   3920  CZ  ARG C  64     161.887 112.424 151.194  1.00 82.31      PROC C
ATOM   3921  NH1 ARG C  64     161.846 112.954 152.405  1.00 79.61      PROC N
ATOM   3922  NH2 ARG C  64     162.925 112.685 150.404  1.00 81.51      PROC N
ATOM   3923  N   LEU C  65     156.095 112.778 147.916  1.00 66.51      PROC N
ATOM   3924  CA  LEU C  65     155.551 113.389 146.709  1.00 66.75      PROC C
ATOM   3925  C   LEU C  65     155.376 114.889 146.886  1.00 70.81      PROC C
ATOM   3926  O   LEU C  65     155.665 115.665 145.969  1.00 72.15      PROC O
ATOM   3927  CB  LEU C  65     154.221 112.739 146.335  1.00 67.01      PROC C
ATOM   3928  CG  LEU C  65     154.270 111.334 145.740  1.00 70.62      PROC C
ATOM   3929  CD1 LEU C  65     152.866 110.784 145.563  1.00 71.43      PROC C
ATOM   3930  CD2 LEU C  65     155.011 111.347 144.416  1.00 70.66      PROC C
ATOM   3931  N   TYR C  66     154.903 115.320 148.058  1.00 71.97      PROC N
ATOM   3932  CA  TYR C  66     154.738 116.752 148.293  1.00 71.68      PROC C
ATOM   3933  C   TYR C  66     156.078 117.477 148.281  1.00 74.37      PROC C
ATOM   3934  O   TYR C  66     156.190 118.578 147.730  1.00 78.69      PROC O
ATOM   3935  CB  TYR C  66     154.013 116.997 149.613  1.00 72.35      PROC C
ATOM   3936  CG  TYR C  66     153.704 118.455 149.855  1.00 73.65      PROC C
ATOM   3937  CD1 TYR C  66     152.796 119.132 149.057  1.00 72.53      PROC C
ATOM   3938  CD2 TYR C  66     154.324 119.155 150.878  1.00 73.76      PROC C
ATOM   3939  CE1 TYR C  66     152.511 120.463 149.271  1.00 73.39      PROC C
ATOM   3940  CE2 TYR C  66     154.045 120.488 151.101  1.00 75.68      PROC C
ATOM   3941  CZ  TYR C  66     153.137 121.136 150.294  1.00 75.50      PROC C
ATOM   3942  OH  TYR C  66     152.855 122.465 150.511  1.00 75.64      PROC O
ATOM   3943  N   GLN C  67     157.103 116.881 148.895  1.00 78.74      PROC N
ATOM   3944  CA  GLN C  67     158.427 117.498 148.886  1.00 79.37      PROC C
ATOM   3945  C   GLN C  67     158.962 117.625 147.464  1.00 79.84      PROC C
ATOM   3946  O   GLN C  67     159.460 118.686 147.063  1.00 82.40      PROC O
ATOM   3947  CB  GLN C  67     159.392 116.686 149.751  1.00 80.81      PROC C
ATOM   3948  CG  GLN C  67     159.042 116.659 151.228  1.00 82.98      PROC C
ATOM   3949  CD  GLN C  67     158.995 118.043 151.841  1.00 87.73      PROC C
ATOM   3950  OE1 GLN C  67     160.026 118.691 152.017  1.00 88.43      PROC O
ATOM   3951  NE2 GLN C  67     157.794 118.504 152.171  1.00 84.88      PROC N
ATOM   3952  N   GLU C  68     158.853 116.550 146.680  1.00 77.45      PROC N
ATOM   3953  CA  GLU C  68     159.333 116.596 145.303  1.00 78.95      PROC C
ATOM   3954  C   GLU C  68     158.551 117.610 144.477  1.00 82.46      PROC C
ATOM   3955  O   GLU C  68     159.120 118.293 143.617  1.00 83.25      PROC O
ATOM   3956  CB  GLU C  68     159.253 115.207 144.671  1.00 80.81      PROC C
ATOM   3957  CG  GLU C  68     160.263 114.217 145.226  1.00 81.77      PROC C
ATOM   3958  CD  GLU C  68     160.075 112.819 144.670  1.00 85.08      PROC C
ATOM   3959  OE1 GLU C  68     160.378 112.606 143.477  1.00 85.18      PROC O
ATOM   3960  OE2 GLU C  68     159.623 111.933 145.426  1.00 83.94      PROC O
ATOM   3961  N   SER C  69     157.242 117.720 144.718  1.00 79.68      PROC N
ATOM   3962  CA  SER C  69     156.432 118.683 143.982  1.00 77.09      PROC C
ATOM   3963  C   SER C  69     156.817 120.114 144.328  1.00 78.87      PROC C
ATOM   3964  O   SER C  69     156.950 120.958 143.435  1.00 79.80      PROC O
ATOM   3965  CB  SER C  69     154.949 118.445 144.265  1.00 78.15      PROC C
ATOM   3966  OG  SER C  69     154.626 118.776 145.605  1.00 84.47      PROC O
ATOM   3967  N   GLN C  70     157.001 120.411 145.617  1.00 84.05      PROC N
ATOM   3968  CA  GLN C  70     157.371 121.767 145.999  1.00 84.24      PROC C
ATOM   3969  C   GLN C  70     158.799 122.102 145.600  1.00 84.90      PROC C
ATOM   3970  O   GLN C  70     159.147 123.285 145.531  1.00 86.08      PROC O
ATOM   3971  CB  GLN C  70     157.192 121.982 147.503  1.00 83.49      PROC C
ATOM   3972  CG  GLN C  70     158.234 121.301 148.369  1.00 85.73      PROC C
ATOM   3973  CD  GLN C  70     157.998 121.532 149.847  1.00 88.02      PROC C
ATOM   3974  OE1 GLN C  70     157.040 122.199 150.238  1.00 85.89      PROC O
ATOM   3975  NE2 GLN C  70     158.876 120.985 150.679  1.00 88.90      PROC N
ATOM   3976  N   GLY C  71     159.635 121.093 145.344  1.00 80.44      PROC N
ATOM   3977  CA  GLY C  71     160.964 121.377 144.827  1.00 78.25      PROC C
ATOM   3978  C   GLY C  71     160.925 122.053 143.469  1.00 80.25      PROC C
ATOM   3979  O   GLY C  71     161.611 123.052 143.237  1.00 84.56      PROC O
ATOM   3980  N   LYS C  72     160.119 121.521 142.555  1.00 80.20      PROC N
ATOM   3981  CA  LYS C  72     159.989 122.072 141.206  1.00 79.31      PROC C
ATOM   3982  C   LYS C  72     158.771 122.989 141.111  1.00 81.76      PROC C
ATOM   3983  O   LYS C  72     157.864 122.787 140.305  1.00 85.51      PROC O
ATOM   3984  CB  LYS C  72     159.908 120.944 140.182  1.00 81.61      PROC C
ATOM   3985  CG  LYS C  72     161.158 120.091 140.086  1.00 82.20      PROC C
ATOM   3986  CD  LYS C  72     160.987 118.989 139.053  1.00 81.04      PROC C
ATOM   3987  CE  LYS C  72     162.218 118.103 138.976  1.00 81.74      PROC C
ATOM   3988  NZ  LYS C  72     162.027 116.971 138.028  1.00 82.44      PROC N
ATOM   3989  N   ARG C  73     158.762 124.016 141.954  1.00 85.89      PROC N
ATOM   3990  CA  ARG C  73     157.644 124.946 141.990  1.00 85.36      PROC C
ATOM   3991  C   ARG C  73     157.635 125.828 140.742  1.00 85.81      PROC C
ATOM   3992  O   ARG C  73     158.652 126.005 140.064  1.00 88.65      PROC O
ATOM   3993  CB  ARG C  73     157.714 125.807 143.253  1.00 86.87      PROC C
ATOM   3994  CG  ARG C  73     156.421 126.519 143.614  1.00 86.37      PROC C
ATOM   3995  CD  ARG C  73     156.566 127.284 144.919  1.00 87.38      PROC C
ATOM   3996  NE  ARG C  73     157.651 128.257 144.863  1.00 90.74      PROC N
ATOM   3997  CZ  ARG C  73     157.545 129.470 144.338  1.00 90.28      PROC C
ATOM   3998  NH1 ARG C  73     156.409 129.900 143.814  1.00 87.90      PROC N
ATOM   3999  NH2 ARG C  73     158.606 130.272 144.338  1.00 88.47      PROC N
ATOM   4000  N   ASP C  74     156.453 126.366 140.433  1.00 86.55      PROC N
ATOM   4001  CA  ASP C  74     156.231 127.319 139.348  1.00 90.79      PROC C
ATOM   4002  C   ASP C  74     156.448 126.716 137.964  1.00 88.67      PROC C
ATOM   4003  O   ASP C  74     156.608 127.453 136.987  1.00 87.03      PROC O
ATOM   4004  CB  ASP C  74     157.104 128.570 139.512  1.00 91.35      PROC C
ATOM   4005  CG  ASP C  74     156.614 129.481 140.619  1.00 92.26      PROC C
ATOM   4006  OD1 ASP C  74     155.545 129.195 141.197  1.00 91.38      PROC O
ATOM   4007  OD2 ASP C  74     157.299 130.484 140.912  1.00 90.56      PROC O
ATOM   4008  N   ASN C  75     156.459 125.387 137.853  1.00 82.55      PROC N
ATOM   4009  CA  ASN C  75     156.528 124.743 136.548  1.00 79.19      PROC C
ATOM   4010  C   ASN C  75     155.613 123.528 136.454  1.00 83.17      PROC C
ATOM   4011  O   ASN C  75     155.699 122.784 135.469  1.00 85.55      PROC O
ATOM   4012  CB  ASN C  75     157.968 124.336 136.217  1.00 80.47      PROC C
ATOM   4013  CG  ASN C  75     158.571 123.422 137.264  1.00 85.64      PROC C
ATOM   4014  OD1 ASN C  75     158.335 122.214 137.262  1.00 84.88      PROC O
ATOM   4015  ND2 ASN C  75     159.360 123.996 138.165  1.00 87.12      PROC N
ATOM   4016  N   LEU C  76     154.749 123.303 137.440  1.00 70.40      PROC N
ATOM   4017  CA  LEU C  76     153.859 122.154 137.423  1.00 63.36      PROC C
ATOM   4018  C   LEU C  76     152.799 122.307 136.340  1.00 69.16      PROC C
ATOM   4019  O   LEU C  76     152.383 123.415 135.996  1.00 72.27      PROC O
ATOM   4020  CB  LEU C  76     153.188 121.982 138.784  1.00 61.80      PROC C
ATOM   4021  CG  LEU C  76     154.107 122.082 139.999  1.00 67.65      PROC C
ATOM   4022  CD1 LEU C  76     153.306 121.989 141.285  1.00 66.29      PROC C
ATOM   4023  CD2 LEU C  76     155.170 121.000 139.948  1.00 71.59      PROC C
ATOM   4024  N   THR C  77     152.362 121.172 135.801  1.00 66.13      PROC N
ATOM   4025  CA  THR C  77     151.344 121.144 134.763  1.00 63.54      PROC C
ATOM   4026  C   THR C  77     150.474 119.911 134.950  1.00 62.24      PROC C
ATOM   4027  O   THR C  77     150.973 118.839 135.300  1.00 67.77      PROC O
ATOM   4028  CB  THR C  77     151.974 121.138 133.362  1.00 66.87      PROC C
ATOM   4029  OG1 THR C  77     152.869 122.250 133.234  1.00 69.33      PROC O
ATOM   4030  CG2 THR C  77     150.903 121.238 132.284  1.00 65.67      PROC C
ATOM   4031  N   GLY C  78     149.173 120.071 134.724  1.00 48.94      PROC N
ATOM   4032  CA  GLY C  78     148.257 118.950 134.766  1.00 50.96      PROC C
ATOM   4033  C   GLY C  78     147.902 118.491 136.162  1.00 54.92      PROC C
ATOM   4034  O   GLY C  78     147.740 119.310 137.073  1.00 62.04      PROC O
ATOM   4035  N   SER C  79     147.780 117.173 136.338  1.00 49.56      PROC N
ATOM   4036  CA  SER C  79     147.371 116.624 137.627  1.00 44.68      PROC C
ATOM   4037  C   SER C  79     148.341 117.002 138.737  1.00 47.90      PROC C
ATOM   4038  O   SER C  79     147.926 117.168 139.890  1.00 54.75      PROC O
ATOM   4039  CB  SER C  79     147.238 115.108 137.527  1.00 49.82      PROC C
ATOM   4040  OG  SER C  79     146.350 114.746 136.486  1.00 60.18      PROC O
ATOM   4041  N   GLU C  80     149.626 117.160 138.408  1.00 53.09      PROC N
ATOM   4042  CA  GLU C  80     150.605 117.593 139.398  1.00 51.27      PROC C
ATOM   4043  C   GLU C  80     150.193 118.902 140.056  1.00 54.31      PROC C
ATOM   4044  O   GLU C  80     150.452 119.106 141.247  1.00 53.53      PROC O
ATOM   4045  CB  GLU C  80     151.977 117.741 138.743  1.00 52.95      PROC C
ATOM   4046  CG  GLU C  80     153.107 118.011 139.713  1.00 58.14      PROC C
ATOM   4047  CD  GLU C  80     153.509 116.779 140.491  1.00 61.19      PROC C
ATOM   4048  OE1 GLU C  80     153.402 115.669 139.934  1.00 61.31      PROC O
ATOM   4049  OE2 GLU C  80     153.931 116.918 141.657  1.00 64.10      PROC O
ATOM   4050  N   GLN C  81     149.556 119.797 139.301  1.00 52.13      PROC N
ATOM   4051  CA  GLN C  81     149.035 121.025 139.890  1.00 47.46      PROC C
ATOM   4052  C   GLN C  81     147.898 120.727 140.858  1.00 50.49      PROC C
ATOM   4053  O   GLN C  81     147.880 121.234 141.987  1.00 57.71      PROC O
ATOM   4054  CB  GLN C  81     148.567 121.975 138.788  1.00 50.64      PROC C
ATOM   4055  CG  GLN C  81     148.313 123.400 139.249  1.00 55.25      PROC C
ATOM   4056  CD  GLN C  81     149.574 124.102 139.705  1.00 56.37      PROC C
ATOM   4057  OE1 GLN C  81     149.769 124.345 140.895  1.00 57.53      PROC O
ATOM   4058  NE2 GLN C  81     150.439 124.437 138.756  1.00 52.67      PROC N
ATOM   4059  N   ILE C  82     146.955 119.877 140.443  1.00 42.54      PROC N
ATOM   4060  CA  ILE C  82     145.758 119.633 141.243  1.00 33.97      PROC C
ATOM   4061  C   ILE C  82     146.127 119.023 142.588  1.00 39.16      PROC C
ATOM   4062  O   ILE C  82     145.570 119.392 143.628  1.00 49.10      PROC O
ATOM   4063  CB  ILE C  82     144.770 118.745 140.466  1.00 34.26      PROC C
ATOM   4064  CG1 ILE C  82     144.170 119.519 139.295  1.00 38.61      PROC C
ATOM   4065  CG2 ILE C  82     143.668 118.239 141.375  1.00 45.50      PROC C
ATOM   4066  CD1 ILE C  82     143.316 118.678 138.387  1.00 45.36      PROC C
ATOM   4067  N   PHE C  83     147.075 118.087 142.591  1.00 36.18      PROC N
ATOM   4068  CA  PHE C  83     147.545 117.520 143.849  1.00 30.80      PROC C
ATOM   4069  C   PHE C  83     148.211 118.579 144.717  1.00 40.62      PROC C
ATOM   4070  O   PHE C  83     148.065 118.566 145.944  1.00 56.20      PROC O
ATOM   4071  CB  PHE C  83     148.511 116.371 143.572  1.00 34.82      PROC C
ATOM   4072  CG  PHE C  83     149.106 115.768 144.807  1.00 33.75      PROC C
ATOM   4073  CD1 PHE C  83     148.367 114.915 145.600  1.00 48.44      PROC C
ATOM   4074  CD2 PHE C  83     150.406 116.051 145.170  1.00 35.72      PROC C
ATOM   4075  CE1 PHE C  83     148.915 114.359 146.733  1.00 46.49      PROC C
ATOM   4076  CE2 PHE C  83     150.957 115.499 146.300  1.00 42.62      PROC C
ATOM   4077  CZ  PHE C  83     150.213 114.653 147.082  1.00 44.65      PROC C
ATOM   4078  N   TYR C  84     148.947 119.504 144.100  1.00 47.85      PROC N
ATOM   4079  CA  TYR C  84     149.694 120.485 144.879  1.00 43.89      PROC C
ATOM   4080  C   TYR C  84     148.782 121.551 145.471  1.00 46.66      PROC C
ATOM   4081  O   TYR C  84     148.992 121.988 146.607  1.00 47.96      PROC O
ATOM   4082  CB  TYR C  84     150.773 121.129 144.011  1.00 46.75      PROC C
ATOM   4083  CG  TYR C  84     151.569 122.198 144.718  1.00 47.01      PROC C
ATOM   4084  CD1 TYR C  84     152.457 121.871 145.729  1.00 53.15      PROC C
ATOM   4085  CD2 TYR C  84     151.436 123.533 144.370  1.00 49.17      PROC C
ATOM   4086  CE1 TYR C  84     153.188 122.844 146.376  1.00 51.70      PROC C
ATOM   4087  CE2 TYR C  84     152.162 124.512 145.012  1.00 50.46      PROC C
ATOM   4088  CZ  TYR C  84     153.037 124.162 146.014  1.00 51.66      PROC C
ATOM   4089  OH  TYR C  84     153.765 125.133 146.658  1.00 54.64      PROC O
ATOM   4090  N   SER C  85     147.770 121.984 144.718  1.00 44.54      PROC N
ATOM   4091  CA  SER C  85     146.898 123.048 145.200  1.00 40.45      PROC C
ATOM   4092  C   SER C  85     146.013 122.571 146.344  1.00 48.03      PROC C
ATOM   4093  O   SER C  85     145.884 123.259 147.362  1.00 55.89      PROC O
ATOM   4094  CB  SER C  85     146.047 123.584 144.052  1.00 45.56      PROC C
ATOM   4095  OG  SER C  85     145.175 122.585 143.556  1.00 49.66      PROC O
ATOM   4096  N   GLY C  86     145.389 121.402 146.194  1.00 42.37      PROC N
ATOM   4097  CA  GLY C  86     144.491 120.920 147.230  1.00 39.50      PROC C
ATOM   4098  C   GLY C  86     145.211 120.579 148.521  1.00 40.77      PROC C
ATOM   4099  O   GLY C  86     144.815 121.022 149.603  1.00 53.87      PROC O
ATOM   4100  N   PHE C  87     146.300 119.814 148.418  1.00 35.23      PROC N
ATOM   4101  CA  PHE C  87     146.981 119.311 149.606  1.00 36.14      PROC C
ATOM   4102  C   PHE C  87     147.459 120.450 150.496  1.00 43.90      PROC C
ATOM   4103  O   PHE C  87     147.236 120.437 151.712  1.00 54.97      PROC O
ATOM   4104  CB  PHE C  87     148.152 118.421 149.193  1.00 43.89      PROC C
ATOM   4105  CG  PHE C  87     148.845 117.754 150.343  1.00 46.01      PROC C
ATOM   4106  CD1 PHE C  87     148.375 116.560 150.853  1.00 48.92      PROC C
ATOM   4107  CD2 PHE C  87     149.979 118.312 150.901  1.00 50.99      PROC C
ATOM   4108  CE1 PHE C  87     149.016 115.944 151.906  1.00 50.28      PROC C
ATOM   4109  CE2 PHE C  87     150.622 117.699 151.952  1.00 49.78      PROC C
ATOM   4110  CZ  PHE C  87     150.140 116.515 152.455  1.00 45.35      PROC C
ATOM   4111  N   LYS C  88     148.103 121.457 149.902  1.00 50.83      PROC N
ATOM   4112  CA  LYS C  88     148.578 122.594 150.684  1.00 47.52      PROC C
ATOM   4113  C   LYS C  88     147.430 123.285 151.401  1.00 47.92      PROC C
ATOM   4114  O   LYS C  88     147.604 123.813 152.505  1.00 54.18      PROC O
ATOM   4115  CB  LYS C  88     149.315 123.584 149.785  1.00 50.25      PROC C
ATOM   4116  CG  LYS C  88     150.145 124.599 150.546  1.00 49.48      PROC C
ATOM   4117  CD  LYS C  88     150.316 125.881 149.750  1.00 53.65      PROC C
ATOM   4118  CE  LYS C  88     151.007 125.622 148.424  1.00 56.08      PROC C
ATOM   4119  NZ  LYS C  88     150.977 126.820 147.542  1.00 52.74      PROC N
ATOM   4120  N   GLU C  89     146.247 123.300 150.787  1.00 50.27      PROC N
ATOM   4121  CA  GLU C  89     145.087 123.874 151.455  1.00 44.61      PROC C
ATOM   4122  C   GLU C  89     144.685 123.034 152.660  1.00 42.72      PROC C
ATOM   4123  O   GLU C  89     144.388 123.575 153.732  1.00 50.92      PROC O
ATOM   4124  CB  GLU C  89     143.934 123.998 150.461  1.00 49.55      PROC C
ATOM   4125  CG  GLU C  89     142.891 125.036 150.817  1.00 54.82      PROC C
ATOM   4126  CD  GLU C  89     141.874 124.531 151.814  1.00 62.36      PROC C
ATOM   4127  OE1 GLU C  89     141.715 123.298 151.937  1.00 61.98      PROC O
ATOM   4128  OE2 GLU C  89     141.222 125.372 152.463  1.00 63.87      PROC O
ATOM   4129  N   PHE C  90     144.721 121.706 152.511  1.00 42.46      PROC N
ATOM   4130  CA  PHE C  90     144.244 120.812 153.561  1.00 36.09      PROC C
ATOM   4131  C   PHE C  90     145.036 120.993 154.848  1.00 36.97      PROC C
ATOM   4132  O   PHE C  90     144.459 121.026 155.940  1.00 51.60      PROC O
ATOM   4133  CB  PHE C  90     144.328 119.365 153.074  1.00 43.11      PROC C
ATOM   4134  CG  PHE C  90     143.879 118.348 154.083  1.00 40.38      PROC C
ATOM   4135  CD1 PHE C  90     142.542 118.026 154.207  1.00 44.81      PROC C
ATOM   4136  CD2 PHE C  90     144.795 117.700 154.892  1.00 42.55      PROC C
ATOM   4137  CE1 PHE C  90     142.125 117.089 155.125  1.00 46.39      PROC C
ATOM   4138  CE2 PHE C  90     144.383 116.763 155.811  1.00 45.39      PROC C
ATOM   4139  CZ  PHE C  90     143.047 116.457 155.929  1.00 43.98      PROC C
ATOM   4140  N   VAL C  91     146.360 121.111 154.744  1.00 33.75      PROC N
ATOM   4141  CA  VAL C  91     147.173 121.303 155.938  1.00 38.59      PROC C
ATOM   4142  C   VAL C  91     147.069 122.718 156.485  1.00 49.71      PROC C
ATOM   4143  O   VAL C  91     147.425 122.950 157.646  1.00 53.46      PROC O
ATOM   4144  CB  VAL C  91     148.646 120.961 155.663  1.00 46.11      PROC C
ATOM   4145  CG1 VAL C  91     148.766 119.557 155.100  1.00 49.91      PROC C
ATOM   4146  CG2 VAL C  91     149.258 121.973 154.713  1.00 50.01      PROC C
ATOM   4147  N   ARG C  92     146.592 123.677 155.686  1.00 61.09      PROC N
ATOM   4148  CA  ARG C  92     146.499 125.048 156.177  1.00 52.89      PROC C
ATOM   4149  C   ARG C  92     145.338 125.207 157.148  1.00 56.24      PROC C
ATOM   4150  O   ARG C  92     145.476 125.858 158.190  1.00 60.39      PROC O
ATOM   4151  CB  ARG C  92     146.361 126.015 155.002  1.00 56.79      PROC C
ATOM   4152  CG  ARG C  92     145.983 127.428 155.399  1.00 62.55      PROC C
ATOM   4153  CD  ARG C  92     147.213 128.311 155.519  1.00 65.27      PROC C
ATOM   4154  NE  ARG C  92     146.895 129.611 156.098  1.00 67.97      PROC N
ATOM   4155  CZ  ARG C  92     147.786 130.423 156.651  1.00 67.86      PROC C
ATOM   4156  NH1 ARG C  92     149.067 130.100 156.720  1.00 68.04      PROC N
ATOM   4157  NH2 ARG C  92     147.381 131.588 157.148  1.00 66.51      PROC N
ATOM   4158  N   LEU C  93     144.187 124.616 156.828  1.00 46.78      PROC N
ATOM   4159  CA  LEU C  93     143.019 124.738 157.691  1.00 40.37      PROC C
ATOM   4160  C   LEU C  93     143.095 123.801 158.889  1.00 45.96      PROC C
ATOM   4161  O   LEU C  93     142.650 124.158 159.985  1.00 58.78      PROC O
ATOM   4162  CB  LEU C  93     141.747 124.469 156.890  1.00 44.28      PROC C
ATOM   4163  CG  LEU C  93     141.470 125.399 155.711  1.00 47.13      PROC C
ATOM   4164  CD1 LEU C  93     140.003 125.345 155.343  1.00 47.80      PROC C
ATOM   4165  CD2 LEU C  93     141.885 126.826 156.031  1.00 53.61      PROC C
ATOM   4166  N   HIS C  94     143.659 122.606 158.703  1.00 50.10      PROC N
ATOM   4167  CA  HIS C  94     143.671 121.616 159.776  1.00 49.67      PROC C
ATOM   4168  C   HIS C  94     144.465 122.107 160.977  1.00 48.30      PROC C
ATOM   4169  O   HIS C  94     144.099 121.836 162.126  1.00 56.26      PROC O
ATOM   4170  CB  HIS C  94     144.239 120.294 159.267  1.00 54.67      PROC C
ATOM   4171  CG  HIS C  94     144.234 119.203 160.290  1.00 54.71      PROC C
ATOM   4172  ND1 HIS C  94     145.297 118.972 161.136  1.00 52.29      PROC N
ATOM   4173  CD2 HIS C  94     143.299 118.275 160.600  1.00 55.40      PROC C
ATOM   4174  CE1 HIS C  94     145.016 117.952 161.925  1.00 53.92      PROC C
ATOM   4175  NE2 HIS C  94     143.809 117.510 161.620  1.00 56.61      PROC N
ATOM   4176  N   ARG C  95     145.557 122.828 160.735  1.00 50.65      PROC N
ATOM   4177  CA  ARG C  95     146.344 123.383 161.826  1.00 55.69      PROC C
ATOM   4178  C   ARG C  95     145.762 124.676 162.379  1.00 62.52      PROC C
ATOM   4179  O   ARG C  95     146.286 125.196 163.369  1.00 65.04      PROC O
ATOM   4180  CB  ARG C  95     147.784 123.625 161.370  1.00 57.71      PROC C
ATOM   4181  CG  ARG C  95     148.526 122.361 160.962  1.00 63.77      PROC C
ATOM   4182  CD  ARG C  95     148.296 121.234 161.960  1.00 66.10      PROC C
ATOM   4183  NE  ARG C  95     149.058 120.038 161.623  1.00 70.00      PROC N
ATOM   4184  CZ  ARG C  95     149.168 118.974 162.407  1.00 68.74      PROC C
ATOM   4185  NH1 ARG C  95     148.573 118.920 163.587  1.00 63.81      PROC N
ATOM   4186  NH2 ARG C  95     149.893 117.937 161.995  1.00 66.26      PROC N
ATOM   4187  N   ALA C  96     144.700 125.206 161.770  1.00 67.46      PROC N
ATOM   4188  CA  ALA C  96     144.125 126.462 162.239  1.00 62.09      PROC C
ATOM   4189  C   ALA C  96     143.328 126.268 163.522  1.00 60.72      PROC C
ATOM   4190  O   ALA C  96     143.655 126.854 164.559  1.00 64.85      PROC O
ATOM   4191  CB  ALA C  96     143.246 127.076 161.149  1.00 62.19      PROC C
ATOM   4192  N   ASN C  97     142.280 125.447 163.473  1.00 66.28      PROC N
ATOM   4193  CA  ASN C  97     141.418 125.227 164.627  1.00 70.03      PROC C
ATOM   4194  C   ASN C  97     141.205 123.764 164.984  1.00 72.37      PROC C
ATOM   4195  O   ASN C  97     140.808 123.487 166.123  1.00 73.73      PROC O
ATOM   4196  CB  ASN C  97     140.049 125.886 164.405  1.00 69.95      PROC C
ATOM   4197  CG  ASN C  97     139.333 125.350 163.184  1.00 69.35      PROC C
ATOM   4198  OD1 ASN C  97     139.821 124.447 162.506  1.00 72.02      PROC O
ATOM   4199  ND2 ASN C  97     138.168 125.908 162.895  1.00 66.49      PROC N
ATOM   4200  N   SER C  98     141.433 122.830 164.060  1.00 76.36      PROC N
ATOM   4201  CA  SER C  98     141.310 121.396 164.325  1.00 79.35      PROC C
ATOM   4202  C   SER C  98     139.880 121.009 164.702  1.00 80.63      PROC C
ATOM   4203  O   SER C  98     139.651 120.280 165.670  1.00 81.24      PROC O
ATOM   4204  CB  SER C  98     142.297 120.943 165.405  1.00 79.17      PROC C
ATOM   4205  OG  SER C  98     143.585 121.491 165.179  1.00 83.74      PROC O
ATOM   4206  N   HIS C  99     138.912 121.498 163.931  1.00 86.48      PROC N
ATOM   4207  CA  HIS C  99     137.523 121.072 164.060  1.00 86.67      PROC C
ATOM   4208  C   HIS C  99     136.786 121.474 162.788  1.00 83.72      PROC C
ATOM   4209  O   HIS C  99     137.343 122.137 161.909  1.00 87.01      PROC O
ATOM   4210  CB  HIS C  99     136.868 121.653 165.321  1.00 86.16      PROC C
ATOM   4211  CG  HIS C  99     136.717 123.143 165.308  1.00 87.85      PROC C
ATOM   4212  ND1 HIS C  99     135.828 123.796 164.481  1.00 88.41      PROC N
ATOM   4213  CD2 HIS C  99     137.339 124.107 166.027  1.00 88.01      PROC C
ATOM   4214  CE1 HIS C  99     135.906 125.097 164.694  1.00 89.54      PROC C
ATOM   4215  NE2 HIS C  99     136.819 125.313 165.624  1.00 91.38      PROC N
ATOM   4216  N   ALA C 100     135.520 121.061 162.697  1.00 69.45      PROC N
ATOM   4217  CA  ALA C 100     134.675 121.272 161.526  1.00 69.18      PROC C
ATOM   4218  C   ALA C 100     135.299 120.640 160.285  1.00 76.06      PROC C
ATOM   4219  O   ALA C 100     135.781 121.357 159.399  1.00 83.45      PROC O
ATOM   4220  CB  ALA C 100     134.423 122.764 161.299  1.00 70.50      PROC C
ATOM   4221  N   PRO C 101     135.321 119.307 160.193  1.00 58.14      PROC N
ATOM   4222  CA  PRO C 101     135.961 118.657 159.035  1.00 66.15      PROC C
ATOM   4223  C   PRO C 101     135.328 118.999 157.695  1.00 64.21      PROC C
ATOM   4224  O   PRO C 101     136.030 119.009 156.671  1.00 71.47      PROC O
ATOM   4225  CB  PRO C 101     135.822 117.163 159.357  1.00 65.25      PROC C
ATOM   4226  CG  PRO C 101     134.702 117.083 160.338  1.00 58.82      PROC C
ATOM   4227  CD  PRO C 101     134.782 118.327 161.149  1.00 51.39      PROC C
ATOM   4228  N   GLU C 102     134.020 119.264 157.666  1.00 59.16      PROC N
ATOM   4229  CA  GLU C 102     133.357 119.572 156.403  1.00 62.90      PROC C
ATOM   4230  C   GLU C 102     133.945 120.824 155.765  1.00 67.71      PROC C
ATOM   4231  O   GLU C 102     134.087 120.898 154.538  1.00 70.43      PROC O
ATOM   4232  CB  GLU C 102     131.855 119.734 156.624  1.00 66.19      PROC C
ATOM   4233  CG  GLU C 102     131.152 118.456 157.048  1.00 71.16      PROC C
ATOM   4234  CD  GLU C 102     129.727 118.697 157.503  1.00 77.31      PROC C
ATOM   4235  OE1 GLU C 102     129.340 119.875 157.655  1.00 76.69      PROC O
ATOM   4236  OE2 GLU C 102     128.992 117.708 157.710  1.00 78.17      PROC O
ATOM   4237  N   ALA C 103     134.294 121.817 156.584  1.00 65.68      PROC N
ATOM   4238  CA  ALA C 103     134.937 123.016 156.058  1.00 70.50      PROC C
ATOM   4239  C   ALA C 103     136.278 122.684 155.420  1.00 75.40      PROC C
ATOM   4240  O   ALA C 103     136.616 123.218 154.357  1.00 76.29      PROC O
ATOM   4241  CB  ALA C 103     135.111 124.048 157.170  1.00 69.79      PROC C
ATOM   4242  N   VAL C 104     137.054 121.800 156.052  1.00 59.39      PROC N
ATOM   4243  CA  VAL C 104     138.343 121.401 155.494  1.00 52.17      PROC C
ATOM   4244  C   VAL C 104     138.151 120.728 154.142  1.00 52.42      PROC C
ATOM   4245  O   VAL C 104     138.860 121.026 153.171  1.00 59.87      PROC O
ATOM   4246  CB  VAL C 104     139.091 120.484 156.477  1.00 47.29      PROC C
ATOM   4247  CG1 VAL C 104     140.521 120.282 156.023  1.00 54.16      PROC C
ATOM   4248  CG2 VAL C 104     139.057 121.069 157.872  1.00 54.66      PROC C
ATOM   4249  N   VAL C 105     137.178 119.819 154.055  1.00 46.78      PROC N
ATOM   4250  CA  VAL C 105     136.941 119.108 152.799  1.00 49.74      PROC C
ATOM   4251  C   VAL C 105     136.497 120.074 151.705  1.00 60.21      PROC C
ATOM   4252  O   VAL C 105     136.970 120.002 150.561  1.00 68.30      PROC O
ATOM   4253  CB  VAL C 105     135.918 117.979 153.011  1.00 52.91      PROC C
ATOM   4254  CG1 VAL C 105     135.563 117.327 151.687  1.00 59.53      PROC C
ATOM   4255  CG2 VAL C 105     136.463 116.952 153.984  1.00 55.42      PROC C
ATOM   4256  N   GLU C 106     135.583 120.993 152.032  1.00 59.20      PROC N
ATOM   4257  CA  GLU C 106     135.105 121.945 151.032  1.00 65.71      PROC C
ATOM   4258  C   GLU C 106     136.224 122.865 150.559  1.00 71.09      PROC C
ATOM   4259  O   GLU C 106     136.334 123.159 149.359  1.00 75.37      PROC O
ATOM   4260  CB  GLU C 106     133.941 122.758 151.598  1.00 68.13      PROC C
ATOM   4261  CG  GLU C 106     132.594 122.059 151.503  1.00 70.66      PROC C
ATOM   4262  CD  GLU C 106     131.590 122.586 152.510  1.00 74.17      PROC C
ATOM   4263  OE1 GLU C 106     131.749 122.305 153.716  1.00 74.48      PROC O
ATOM   4264  OE2 GLU C 106     130.640 123.282 152.093  1.00 74.59      PROC O
ATOM   4265  N   GLY C 107     137.061 123.336 151.486  1.00 57.98      PROC N
ATOM   4266  CA  GLY C 107     138.188 124.165 151.096  1.00 55.73      PROC C
ATOM   4267  C   GLY C 107     139.177 123.424 150.220  1.00 60.78      PROC C
ATOM   4268  O   GLY C 107     139.753 123.999 149.293  1.00 64.38      PROC O
ATOM   4269  N   ALA C 108     139.394 122.137 150.504  1.00 55.22      PROC N
ATOM   4270  CA  ALA C 108     140.269 121.338 149.654  1.00 50.76      PROC C
ATOM   4271  C   ALA C 108     139.686 121.174 148.256  1.00 55.96      PROC C
ATOM   4272  O   ALA C 108     140.419 121.208 147.262  1.00 67.21      PROC O
ATOM   4273  CB  ALA C 108     140.521 119.975 150.295  1.00 54.23      PROC C
ATOM   4274  N   SER C 109     138.367 120.993 148.159  1.00 39.63      PROC N
ATOM   4275  CA  SER C 109     137.753 120.753 146.855  1.00 45.20      PROC C
ATOM   4276  C   SER C 109     137.718 122.019 146.000  1.00 52.15      PROC C
ATOM   4277  O   SER C 109     137.875 121.953 144.770  1.00 60.43      PROC O
ATOM   4278  CB  SER C 109     136.346 120.191 147.040  1.00 51.52      PROC C
ATOM   4279  OG  SER C 109     135.753 119.885 145.791  1.00 61.94      PROC O
ATOM   4280  N   ARG C 110     137.497 123.176 146.630  1.00 52.21      PROC N
ATOM   4281  CA  ARG C 110     137.378 124.420 145.872  1.00 55.25      PROC C
ATOM   4282  C   ARG C 110     138.668 124.744 145.125  1.00 62.90      PROC C
ATOM   4283  O   ARG C 110     138.642 125.130 143.947  1.00 65.15      PROC O
ATOM   4284  CB  ARG C 110     136.995 125.564 146.810  1.00 56.68      PROC C
ATOM   4285  CG  ARG C 110     137.461 126.933 146.348  1.00 59.88      PROC C
ATOM   4286  CD  ARG C 110     137.334 127.963 147.456  1.00 57.91      PROC C
ATOM   4287  NE  ARG C 110     135.975 128.479 147.566  1.00 61.54      PROC N
ATOM   4288  CZ  ARG C 110     135.132 128.166 148.540  1.00 62.15      PROC C
ATOM   4289  NH1 ARG C 110     135.476 127.338 149.513  1.00 56.54      PROC N
ATOM   4290  NH2 ARG C 110     133.913 128.698 148.539  1.00 62.70      PROC N
ATOM   4291  N   ALA C 111     139.811 124.590 145.798  1.00 50.70      PROC N
ATOM   4292  CA  ALA C 111     141.090 124.868 145.156  1.00 43.85      PROC C
ATOM   4293  C   ALA C 111     141.341 123.931 143.984  1.00 46.59      PROC C
ATOM   4294  O   ALA C 111     141.879 124.355 142.954  1.00 55.90      PROC O
ATOM   4295  CB  ALA C 111     142.223 124.763 146.175  1.00 41.54      PROC C
ATOM   4296  N   MET C 112     140.963 122.659 144.121  1.00 39.73      PROC N
ATOM   4297  CA  MET C 112     141.141 121.716 143.024  1.00 40.59      PROC C
ATOM   4298  C   MET C 112     140.292 122.100 141.820  1.00 48.90      PROC C
ATOM   4299  O   MET C 112     140.761 122.025 140.677  1.00 57.98      PROC O
ATOM   4300  CB  MET C 112     140.819 120.298 143.495  1.00 42.45      PROC C
ATOM   4301  CG  MET C 112     141.870 119.717 144.430  1.00 45.66      PROC C
ATOM   4302  SD  MET C 112     141.617 117.979 144.829  1.00 52.36      PROC S
ATOM   4303  CE  MET C 112     140.252 118.087 145.976  1.00 48.29      PROC C
ATOM   4304  N   ARG C 113     139.045 122.522 142.048  1.00 50.57      PROC N
ATOM   4305  CA  ARG C 113     138.224 122.971 140.923  1.00 45.25      PROC C
ATOM   4306  C   ARG C 113     138.827 124.202 140.252  1.00 52.64      PROC C
ATOM   4307  O   ARG C 113     138.867 124.295 139.013  1.00 61.87      PROC O
ATOM   4308  CB  ARG C 113     136.796 123.258 141.382  1.00 46.56      PROC C
ATOM   4309  CG  ARG C 113     136.126 122.103 142.103  1.00 57.38      PROC C
ATOM   4310  CD  ARG C 113     134.639 122.360 142.281  1.00 60.11      PROC C
ATOM   4311  NE  ARG C 113     134.380 123.448 143.217  1.00 65.11      PROC N
ATOM   4312  CZ  ARG C 113     134.007 123.279 144.478  1.00 64.05      PROC C
ATOM   4313  NH1 ARG C 113     133.837 122.072 144.993  1.00 59.39      PROC N
ATOM   4314  NH2 ARG C 113     133.799 124.348 145.241  1.00 60.20      PROC N
ATOM   4315  N   ILE C 114     139.310 125.154 141.055  1.00 48.90      PROC N
ATOM   4316  CA  ILE C 114     139.918 126.360 140.496  1.00 50.68      PROC C
ATOM   4317  C   ILE C 114     141.129 126.001 139.643  1.00 55.67      PROC C
ATOM   4318  O   ILE C 114     141.316 126.542 138.546  1.00 64.13      PROC O
ATOM   4319  CB  ILE C 114     140.288 127.346 141.619  1.00 50.96      PROC C
ATOM   4320  CG1 ILE C 114     139.028 127.920 142.263  1.00 57.16      PROC C
ATOM   4321  CG2 ILE C 114     141.156 128.470 141.084  1.00 52.96      PROC C
ATOM   4322  CD1 ILE C 114     139.304 128.764 143.485  1.00 55.06      PROC C
ATOM   4323  N   SER C 115     141.967 125.081 140.128  1.00 48.62      PROC N
ATOM   4324  CA  SER C 115     143.148 124.684 139.367  1.00 41.80      PROC C
ATOM   4325  C   SER C 115     142.772 123.940 138.091  1.00 45.47      PROC C
ATOM   4326  O   SER C 115     143.431 124.101 137.057  1.00 55.82      PROC O
ATOM   4327  CB  SER C 115     144.072 123.833 140.233  1.00 46.38      PROC C
ATOM   4328  OG  SER C 115     144.846 124.643 141.097  1.00 50.61      PROC O
ATOM   4329  N   MET C 116     141.724 123.114 138.142  1.00 42.27      PROC N
ATOM   4330  CA  MET C 116     141.299 122.379 136.953  1.00 43.81      PROC C
ATOM   4331  C   MET C 116     140.809 123.321 135.859  1.00 50.43      PROC C
ATOM   4332  O   MET C 116     141.049 123.083 134.663  1.00 60.94      PROC O
ATOM   4333  CB  MET C 116     140.205 121.379 137.323  1.00 45.87      PROC C
ATOM   4334  CG  MET C 116     139.742 120.515 136.168  1.00 50.13      PROC C
ATOM   4335  SD  MET C 116     138.368 119.441 136.607  1.00 54.05      PROC S
ATOM   4336  CE  MET C 116     139.190 118.268 137.679  1.00 53.12      PROC C
ATOM   4337  N   ASN C 117     140.101 124.385 136.251  1.00 51.53      PROC N
ATOM   4338  CA  ASN C 117     139.569 125.315 135.257  1.00 49.51      PROC C
ATOM   4339  C   ASN C 117     140.683 125.952 134.431  1.00 55.22      PROC C
ATOM   4340  O   ASN C 117     140.561 126.078 133.205  1.00 61.92      PROC O
ATOM   4341  CB  ASN C 117     138.728 126.389 135.942  1.00 53.91      PROC C
ATOM   4342  CG  ASN C 117     137.406 125.854 136.448  1.00 60.26      PROC C
ATOM   4343  OD1 ASN C 117     136.944 124.800 136.015  1.00 60.25      PROC O
ATOM   4344  ND2 ASN C 117     136.789 126.581 137.372  1.00 59.29      PROC N
ATOM   4345  N   ARG C 118     141.776 126.357 135.084  1.00 54.30      PROC N
ATOM   4346  CA  ARG C 118     142.887 126.981 134.370  1.00 56.88      PROC C
ATOM   4347  C   ARG C 118     143.479 126.035 133.333  1.00 63.26      PROC C
ATOM   4348  O   ARG C 118     143.763 126.436 132.197  1.00 67.01      PROC O
ATOM   4349  CB  ARG C 118     143.967 127.414 135.360  1.00 55.85      PROC C
ATOM   4350  CG  ARG C 118     143.484 128.282 136.503  1.00 58.17      PROC C
ATOM   4351  CD  ARG C 118     143.474 129.747 136.120  1.00 60.55      PROC C
ATOM   4352  NE  ARG C 118     143.140 130.600 137.255  1.00 67.75      PROC N
ATOM   4353  CZ  ARG C 118     143.979 130.904 138.236  1.00 69.59      PROC C
ATOM   4354  NH1 ARG C 118     145.220 130.444 138.253  1.00 65.17      PROC N
ATOM   4355  NH2 ARG C 118     143.563 131.691 139.224  1.00 66.51      PROC N
ATOM   4356  N   GLU C 119     143.683 124.771 133.712  1.00 58.31      PROC N
ATOM   4357  CA  GLU C 119     144.281 123.807 132.796  1.00 51.03      PROC C
ATOM   4358  C   GLU C 119     143.377 123.545 131.599  1.00 52.55      PROC C
ATOM   4359  O   GLU C 119     143.853 123.474 130.458  1.00 64.71      PROC O
ATOM   4360  CB  GLU C 119     144.586 122.508 133.536  1.00 54.32      PROC C
ATOM   4361  CG  GLU C 119     145.617 122.662 134.635  1.00 58.09      PROC C
ATOM   4362  CD  GLU C 119     146.994 122.991 134.102  1.00 65.38      PROC C
ATOM   4363  OE1 GLU C 119     147.334 122.522 132.996  1.00 67.04      PROC O
ATOM   4364  OE2 GLU C 119     147.739 123.721 134.790  1.00 66.61      PROC O
ATOM   4365  N   LEU C 120     142.070 123.403 131.833  1.00 48.57      PROC N
ATOM   4366  CA  LEU C 120     141.159 123.206 130.708  1.00 49.38      PROC C
ATOM   4367  C   LEU C 120     141.162 124.415 129.776  1.00 56.24      PROC C
ATOM   4368  O   LEU C 120     141.199 124.264 128.543  1.00 60.45      PROC O
ATOM   4369  CB  LEU C 120     139.749 122.916 131.217  1.00 54.35      PROC C
ATOM   4370  CG  LEU C 120     139.561 121.555 131.886  1.00 55.92      PROC C
ATOM   4371  CD1 LEU C 120     138.202 121.474 132.561  1.00 54.79      PROC C
ATOM   4372  CD2 LEU C 120     139.722 120.442 130.873  1.00 51.96      PROC C
ATOM   4373  N   GLU C 121     141.142 125.625 130.345  1.00 59.71      PROC N
ATOM   4374  CA  GLU C 121     141.177 126.830 129.521  1.00 57.54      PROC C
ATOM   4375  C   GLU C 121     142.452 126.893 128.693  1.00 58.54      PROC C
ATOM   4376  O   GLU C 121     142.422 127.287 127.521  1.00 59.12      PROC O
ATOM   4377  CB  GLU C 121     141.053 128.075 130.398  1.00 57.87      PROC C
ATOM   4378  CG  GLU C 121     139.687 128.267 131.032  1.00 64.22      PROC C
ATOM   4379  CD  GLU C 121     139.637 129.479 131.942  1.00 67.91      PROC C
ATOM   4380  OE1 GLU C 121     140.701 130.090 132.178  1.00 66.57      PROC O
ATOM   4381  OE2 GLU C 121     138.537 129.819 132.424  1.00 65.95      PROC O
ATOM   4382  N   ASN C 122     143.584 126.516 129.288  1.00 54.40      PROC N
ATOM   4383  CA  ASN C 122     144.837 126.491 128.544  1.00 50.97      PROC C
ATOM   4384  C   ASN C 122     144.800 125.466 127.417  1.00 50.69      PROC C
ATOM   4385  O   ASN C 122     145.344 125.715 126.337  1.00 54.84      PROC O
ATOM   4386  CB  ASN C 122     145.999 126.198 129.491  1.00 55.55      PROC C
ATOM   4387  CG  ASN C 122     147.331 126.662 128.943  1.00 62.00      PROC C
ATOM   4388  OD1 ASN C 122     147.499 126.822 127.735  1.00 61.80      PROC O
ATOM   4389  ND2 ASN C 122     148.290 126.880 129.834  1.00 61.77      PROC N
ATOM   4390  N   LEU C 123     144.167 124.314 127.645  1.00 53.09      PROC N
ATOM   4391  CA  LEU C 123     144.126 123.275 126.621  1.00 50.47      PROC C
ATOM   4392  C   LEU C 123     143.165 123.583 125.478  1.00 52.42      PROC C
ATOM   4393  O   LEU C 123     143.350 123.050 124.379  1.00 51.82      PROC O
ATOM   4394  CB  LEU C 123     143.750 121.929 127.244  1.00 54.67      PROC C
ATOM   4395  CG  LEU C 123     144.838 121.204 128.036  1.00 52.65      PROC C
ATOM   4396  CD1 LEU C 123     144.316 119.878 128.552  1.00 55.51      PROC C
ATOM   4397  CD2 LEU C 123     146.074 121.000 127.186  1.00 50.77      PROC C
ATOM   4398  N   GLU C 124     142.154 124.423 125.695  1.00 62.82      PROC N
ATOM   4399  CA  GLU C 124     141.101 124.646 124.700  1.00 59.11      PROC C
ATOM   4400  C   GLU C 124     141.268 125.956 123.933  1.00 63.50      PROC C
ATOM   4401  O   GLU C 124     140.283 126.647 123.664  1.00 68.13      PROC O
ATOM   4402  CB  GLU C 124     139.732 124.601 125.369  1.00 61.60      PROC C
ATOM   4403  CG  GLU C 124     139.104 123.225 125.409  1.00 65.25      PROC C
ATOM   4404  CD  GLU C 124     137.590 123.280 125.436  1.00 69.67      PROC C
ATOM   4405  OE1 GLU C 124     137.036 124.398 125.491  1.00 68.65      PROC O
ATOM   4406  OE2 GLU C 124     136.954 122.206 125.404  1.00 70.04      PROC O
ATOM   4407  N   THR C 125     142.493 126.324 123.557  1.00 61.80      PROC N
ATOM   4408  CA  THR C 125     142.784 127.692 123.133  1.00 60.16      PROC C
ATOM   4409  C   THR C 125     142.240 128.089 121.760  1.00 60.41      PROC C
ATOM   4410  O   THR C 125     141.421 129.009 121.668  1.00 64.11      PROC O
ATOM   4411  CB  THR C 125     144.296 127.924 123.153  1.00 57.03      PROC C
ATOM   4412  OG1 THR C 125     144.853 127.344 124.340  1.00 64.64      PROC O
ATOM   4413  CG2 THR C 125     144.603 129.407 123.140  1.00 56.01      PROC C
ATOM   4414  N   HIS C 126     142.678 127.423 120.688  1.00 60.47      PROC N
ATOM   4415  CA  HIS C 126     142.461 127.909 119.326  1.00 59.81      PROC C
ATOM   4416  C   HIS C 126     141.494 127.044 118.519  1.00 57.87      PROC C
ATOM   4417  O   HIS C 126     141.644 126.918 117.303  1.00 57.46      PROC O
ATOM   4418  CB  HIS C 126     143.791 128.011 118.581  1.00 61.69      PROC C
ATOM   4419  CG  HIS C 126     144.526 129.293 118.814  1.00 62.59      PROC C
ATOM   4420  ND1 HIS C 126     143.903 130.521 118.800  1.00 65.88      PROC N
ATOM   4421  CD2 HIS C 126     145.836 129.538 119.050  1.00 60.91      PROC C
ATOM   4422  CE1 HIS C 126     144.797 131.468 119.028  1.00 67.11      PROC C
ATOM   4423  NE2 HIS C 126     145.978 130.897 119.183  1.00 64.90      PROC N
ATOM   4424  N   ILE C 127     140.500 126.449 119.166  1.00 51.82      PROC N
ATOM   4425  CA  ILE C 127     139.619 125.492 118.496  1.00 53.04      PROC C
ATOM   4426  C   ILE C 127     138.494 126.150 117.694  1.00 58.63      PROC C
ATOM   4427  O   ILE C 127     138.286 125.760 116.535  1.00 66.80      PROC O
ATOM   4428  CB  ILE C 127     139.060 124.478 119.508  1.00 57.68      PROC C
ATOM   4429  CG1 ILE C 127     140.168 123.524 119.958  1.00 58.70      PROC C
ATOM   4430  CG2 ILE C 127     137.920 123.686 118.904  1.00 57.48      PROC C
ATOM   4431  CD1 ILE C 127     139.782 122.643 121.122  1.00 60.61      PROC C
ATOM   4432  N   PRO C 128     137.741 127.125 118.227  1.00 53.09      PROC N
ATOM   4433  CA  PRO C 128     136.549 127.605 117.496  1.00 54.56      PROC C
ATOM   4434  C   PRO C 128     136.835 128.222 116.131  1.00 56.79      PROC C
ATOM   4435  O   PRO C 128     135.918 128.296 115.296  1.00 58.87      PROC O
ATOM   4436  CB  PRO C 128     135.947 128.642 118.453  1.00 53.17      PROC C
ATOM   4437  CG  PRO C 128     136.452 128.257 119.790  1.00 53.26      PROC C
ATOM   4438  CD  PRO C 128     137.838 127.762 119.552  1.00 52.06      PROC C
ATOM   4439  N   PHE C 129     138.064 128.679 115.882  1.00 49.56      PROC N
ATOM   4440  CA  PHE C 129     138.392 129.263 114.585  1.00 46.67      PROC C
ATOM   4441  C   PHE C 129     138.211 128.246 113.464  1.00 51.42      PROC C
ATOM   4442  O   PHE C 129     137.705 128.579 112.383  1.00 59.77      PROC O
ATOM   4443  CB  PHE C 129     139.822 129.802 114.616  1.00 45.54      PROC C
ATOM   4444  CG  PHE C 129     140.332 130.268 113.284  1.00 48.59      PROC C
ATOM   4445  CD1 PHE C 129     140.041 131.539 112.824  1.00 48.48      PROC C
ATOM   4446  CD2 PHE C 129     141.124 129.445 112.502  1.00 54.74      PROC C
ATOM   4447  CE1 PHE C 129     140.513 131.976 111.604  1.00 51.95      PROC C
ATOM   4448  CE2 PHE C 129     141.600 129.877 111.279  1.00 55.19      PROC C
ATOM   4449  CZ  PHE C 129     141.294 131.144 110.831  1.00 55.67      PROC C
ATOM   4450  N   LEU C 130     138.617 126.997 113.709  1.00 44.63      PROC N
ATOM   4451  CA  LEU C 130     138.457 125.950 112.707  1.00 45.25      PROC C
ATOM   4452  C   LEU C 130     136.987 125.715 112.387  1.00 51.12      PROC C
ATOM   4453  O   LEU C 130     136.611 125.571 111.216  1.00 56.77      PROC O
ATOM   4454  CB  LEU C 130     139.113 124.661 113.195  1.00 45.73      PROC C
ATOM   4455  CG  LEU C 130     140.637 124.660 113.300  1.00 48.69      PROC C
ATOM   4456  CD1 LEU C 130     141.086 123.742 114.417  1.00 45.40      PROC C
ATOM   4457  CD2 LEU C 130     141.263 124.247 111.982  1.00 52.55      PROC C
ATOM   4458  N   GLY C 131     136.141 125.676 113.417  1.00 44.49      PROC N
ATOM   4459  CA  GLY C 131     134.717 125.506 113.185  1.00 46.08      PROC C
ATOM   4460  C   GLY C 131     134.119 126.646 112.386  1.00 49.30      PROC C
ATOM   4461  O   GLY C 131     133.315 126.425 111.477  1.00 52.33      PROC O
ATOM   4462  N   THR C 132     134.509 127.883 112.708  1.00 43.41      PROC N
ATOM   4463  CA  THR C 132     134.005 129.026 111.951  1.00 36.21      PROC C
ATOM   4464  C   THR C 132     134.415 128.946 110.484  1.00 40.77      PROC C
ATOM   4465  O   THR C 132     133.591 129.169 109.587  1.00 50.49      PROC O
ATOM   4466  CB  THR C 132     134.496 130.334 112.567  1.00 44.26      PROC C
ATOM   4467  OG1 THR C 132     135.927 130.319 112.647  1.00 51.36      PROC O
ATOM   4468  CG2 THR C 132     133.914 130.521 113.958  1.00 44.70      PROC C
ATOM   4469  N   VAL C 133     135.683 128.618 110.221  1.00 37.80      PROC N
ATOM   4470  CA  VAL C 133     136.157 128.522 108.840  1.00 40.74      PROC C
ATOM   4471  C   VAL C 133     135.388 127.445 108.085  1.00 44.93      PROC C
ATOM   4472  O   VAL C 133     134.920 127.656 106.952  1.00 49.02      PROC O
ATOM   4473  CB  VAL C 133     137.672 128.252 108.814  1.00 40.45      PROC C
ATOM   4474  CG1 VAL C 133     138.128 127.931 107.405  1.00 41.96      PROC C
ATOM   4475  CG2 VAL C 133     138.430 129.448 109.354  1.00 47.95      PROC C
ATOM   4476  N   GLY C 134     135.247 126.270 108.704  1.00 40.03      PROC N
ATOM   4477  CA  GLY C 134     134.554 125.174 108.052  1.00 38.76      PROC C
ATOM   4478  C   GLY C 134     133.090 125.461 107.800  1.00 44.81      PROC C
ATOM   4479  O   GLY C 134     132.523 124.989 106.811  1.00 55.47      PROC O
ATOM   4480  N   SER C 135     132.454 126.226 108.686  1.00 40.08      PROC N
ATOM   4481  CA  SER C 135     131.061 126.590 108.469  1.00 35.45      PROC C
ATOM   4482  C   SER C 135     130.899 127.693 107.429  1.00 38.73      PROC C
ATOM   4483  O   SER C 135     129.847 127.774 106.787  1.00 42.16      PROC O
ATOM   4484  CB  SER C 135     130.420 127.020 109.787  1.00 41.36      PROC C
ATOM   4485  OG  SER C 135     130.377 125.944 110.706  1.00 56.81      PROC O
ATOM   4486  N   ILE C 136     131.908 128.546 107.242  1.00 39.14      PROC N
ATOM   4487  CA  ILE C 136     131.716 129.746 106.434  1.00 35.99      PROC C
ATOM   4488  C   ILE C 136     132.253 129.656 105.002  1.00 45.16      PROC C
ATOM   4489  O   ILE C 136     131.816 130.442 104.147  1.00 52.66      PROC O
ATOM   4490  CB  ILE C 136     132.327 130.970 107.147  1.00 42.74      PROC C
ATOM   4491  CG1 ILE C 136     131.607 132.250 106.725  1.00 46.76      PROC C
ATOM   4492  CG2 ILE C 136     133.816 131.075 106.861  1.00 45.93      PROC C
ATOM   4493  CD1 ILE C 136     130.171 132.312 107.185  1.00 41.65      PROC C
ATOM   4494  N   SER C 137     133.177 128.735 104.712  1.00 39.23      PROC N
ATOM   4495  CA  SER C 137     133.789 128.712 103.379  1.00 38.34      PROC C
ATOM   4496  C   SER C 137     132.808 128.492 102.220  1.00 46.61      PROC C
ATOM   4497  O   SER C 137     132.904 129.219 101.206  1.00 56.74      PROC O
ATOM   4498  CB  SER C 137     134.902 127.661 103.359  1.00 41.51      PROC C
ATOM   4499  OG  SER C 137     135.874 127.936 104.352  1.00 54.81      PROC O
ATOM   4500  N   PRO C 138     131.880 127.524 102.273  1.00 34.77      PROC N
ATOM   4501  CA  PRO C 138     131.050 127.251 101.085  1.00 38.07      PROC C
ATOM   4502  C   PRO C 138     130.233 128.436 100.605  1.00 44.29      PROC C
ATOM   4503  O   PRO C 138     129.954 128.538  99.404  1.00 39.43      PROC O
ATOM   4504  CB  PRO C 138     130.146 126.103 101.550  1.00 35.39      PROC C
ATOM   4505  CG  PRO C 138     130.901 125.447 102.629  1.00 33.92      PROC C
ATOM   4506  CD  PRO C 138     131.612 126.548 103.344  1.00 33.10      PROC C
ATOM   4507  N   TYR C 139     129.839 129.342 101.497  1.00 41.78      PROC N
ATOM   4508  CA  TYR C 139     129.034 130.478 101.067  1.00 40.51      PROC C
ATOM   4509  C   TYR C 139     129.860 131.490 100.280  1.00 48.65      PROC C
ATOM   4510  O   TYR C 139     129.353 132.099  99.328  1.00 57.87      PROC O
ATOM   4511  CB  TYR C 139     128.364 131.110 102.280  1.00 37.07      PROC C
ATOM   4512  CG  TYR C 139     127.456 130.131 102.986  1.00 41.59      PROC C
ATOM   4513  CD1 TYR C 139     126.348 129.603 102.343  1.00 42.47      PROC C
ATOM   4514  CD2 TYR C 139     127.720 129.715 104.280  1.00 44.82      PROC C
ATOM   4515  CE1 TYR C 139     125.519 128.700 102.973  1.00 38.80      PROC C
ATOM   4516  CE2 TYR C 139     126.895 128.810 104.920  1.00 45.75      PROC C
ATOM   4517  CZ  TYR C 139     125.796 128.307 104.260  1.00 43.79      PROC C
ATOM   4518  OH  TYR C 139     124.970 127.408 104.889  1.00 51.93      PROC O
ATOM   4519  N   ILE C 140     131.132 131.668 100.638  1.00 30.62      PROC N
ATOM   4520  CA  ILE C 140     132.021 132.474  99.808  1.00 32.32      PROC C
ATOM   4521  C   ILE C 140     132.198 131.822  98.442  1.00 38.02      PROC C
ATOM   4522  O   ILE C 140     132.206 132.502  97.399  1.00 48.25      PROC O
ATOM   4523  CB  ILE C 140     133.367 132.689 100.520  1.00 34.20      PROC C
ATOM   4524  CG1 ILE C 140     133.132 133.176 101.948  1.00 31.33      PROC C
ATOM   4525  CG2 ILE C 140     134.212 133.693  99.765  1.00 42.20      PROC C
ATOM   4526  CD1 ILE C 140     134.351 133.100 102.825  1.00 35.77      PROC C
ATOM   4527  N   GLY C 141     132.334 130.491  98.421  1.00 25.35      PROC N
ATOM   4528  CA  GLY C 141     132.363 129.800  97.138  1.00 29.52      PROC C
ATOM   4529  C   GLY C 141     131.120 130.064  96.304  1.00 34.63      PROC C
ATOM   4530  O   GLY C 141     131.201 130.277  95.088  1.00 41.98      PROC O
ATOM   4531  N   LEU C 142     129.954 130.065  96.951  1.00 35.70      PROC N
ATOM   4532  CA  LEU C 142     128.700 130.331  96.251  1.00 33.28      PROC C
ATOM   4533  C   LEU C 142     128.658 131.749  95.695  1.00 36.18      PROC C
ATOM   4534  O   LEU C 142     128.143 131.978  94.593  1.00 43.82      PROC O
ATOM   4535  CB  LEU C 142     127.522 130.094  97.192  1.00 36.68      PROC C
ATOM   4536  CG  LEU C 142     126.177 129.841  96.521  1.00 39.89      PROC C
ATOM   4537  CD1 LEU C 142     126.228 128.550  95.731  1.00 41.25      PROC C
ATOM   4538  CD2 LEU C 142     125.070 129.800  97.555  1.00 39.40      PROC C
ATOM   4539  N   PHE C 143     129.165 132.717  96.459  1.00 30.86      PROC N
ATOM   4540  CA  PHE C 143     129.234 134.093  95.972  1.00 32.90      PROC C
ATOM   4541  C   PHE C 143     130.068 134.176  94.698  1.00 34.49      PROC C
ATOM   4542  O   PHE C 143     129.666 134.811  93.707  1.00 46.03      PROC O
ATOM   4543  CB  PHE C 143     129.811 134.991  97.067  1.00 33.96      PROC C
ATOM   4544  CG  PHE C 143     129.787 136.454  96.740  1.00 36.18      PROC C
ATOM   4545  CD1 PHE C 143     128.637 137.054  96.261  1.00 44.69      PROC C
ATOM   4546  CD2 PHE C 143     130.913 137.234  96.928  1.00 35.92      PROC C
ATOM   4547  CE1 PHE C 143     128.618 138.402  95.966  1.00 48.94      PROC C
ATOM   4548  CE2 PHE C 143     130.899 138.580  96.637  1.00 36.39      PROC C
ATOM   4549  CZ  PHE C 143     129.752 139.165  96.155  1.00 39.57      PROC C
ATOM   4550  N   GLY C 144     131.226 133.512  94.699  1.00 29.07      PROC N
ATOM   4551  CA  GLY C 144     132.042 133.480  93.493  1.00 27.43      PROC C
ATOM   4552  C   GLY C 144     131.326 132.845  92.314  1.00 29.56      PROC C
ATOM   4553  O   GLY C 144     131.396 133.343  91.184  1.00 36.86      PROC O
ATOM   4554  N   THR C 145     130.620 131.738  92.563  1.00 33.37      PROC N
ATOM   4555  CA  THR C 145     129.892 131.067  91.488  1.00 26.45      PROC C
ATOM   4556  C   THR C 145     128.806 131.964  90.903  1.00 32.27      PROC C
ATOM   4557  O   THR C 145     128.604 131.995  89.680  1.00 35.27      PROC O
ATOM   4558  CB  THR C 145     129.284 129.764  92.002  1.00 30.43      PROC C
ATOM   4559  OG1 THR C 145     130.277 129.022  92.717  1.00 36.64      PROC O
ATOM   4560  CG2 THR C 145     128.772 128.925  90.847  1.00 30.63      PROC C
ATOM   4561  N   VAL C 146     128.086 132.689  91.762  1.00 35.69      PROC N
ATOM   4562  CA  VAL C 146     127.034 133.583  91.283  1.00 29.15      PROC C
ATOM   4563  C   VAL C 146     127.626 134.678  90.408  1.00 31.72      PROC C
ATOM   4564  O   VAL C 146     127.083 135.004  89.342  1.00 44.37      PROC O
ATOM   4565  CB  VAL C 146     126.244 134.166  92.468  1.00 27.61      PROC C
ATOM   4566  CG1 VAL C 146     125.432 135.368  92.028  1.00 36.11      PROC C
ATOM   4567  CG2 VAL C 146     125.339 133.108  93.063  1.00 28.36      PROC C
ATOM   4568  N   TRP C 147     128.754 135.254  90.833  1.00 29.49      PROC N
ATOM   4569  CA  TRP C 147     129.398 136.272  90.005  1.00 29.31      PROC C
ATOM   4570  C   TRP C 147     129.800 135.709  88.644  1.00 37.56      PROC C
ATOM   4571  O   TRP C 147     129.615 136.366  87.605  1.00 49.88      PROC O
ATOM   4572  CB  TRP C 147     130.613 136.845  90.726  1.00 31.82      PROC C
ATOM   4573  CG  TRP C 147     130.931 138.239  90.316  1.00 36.09      PROC C
ATOM   4574  CD1 TRP C 147     131.862 138.630  89.403  1.00 41.65      PROC C
ATOM   4575  CD2 TRP C 147     130.319 139.434  90.805  1.00 38.49      PROC C
ATOM   4576  NE1 TRP C 147     131.868 139.997  89.291  1.00 39.97      PROC N
ATOM   4577  CE2 TRP C 147     130.928 140.515  90.142  1.00 36.73      PROC C
ATOM   4578  CE3 TRP C 147     129.313 139.696  91.737  1.00 46.34      PROC C
ATOM   4579  CZ2 TRP C 147     130.565 141.836  90.382  1.00 39.58      PROC C
ATOM   4580  CZ3 TRP C 147     128.954 141.007  91.974  1.00 46.75      PROC C
ATOM   4581  CH2 TRP C 147     129.578 142.060  91.300  1.00 44.97      PROC C
ATOM   4582  N   GLY C 148     130.353 134.495  88.628  1.00 32.70      PROC N
ATOM   4583  CA  GLY C 148     130.746 133.896  87.362  1.00 32.39      PROC C
ATOM   4584  C   GLY C 148     129.574 133.669  86.425  1.00 31.17      PROC C
ATOM   4585  O   GLY C 148     129.657 133.955  85.225  1.00 30.97      PROC O
ATOM   4586  N   ILE C 149     128.466 133.150  86.958  1.00 29.93      PROC N
ATOM   4587  CA  ILE C 149     127.280 132.932  86.132  1.00 22.30      PROC C
ATOM   4588  C   ILE C 149     126.757 134.257  85.590  1.00 27.08      PROC C
ATOM   4589  O   ILE C 149     126.299 134.341  84.442  1.00 33.86      PROC O
ATOM   4590  CB  ILE C 149     126.201 132.179  86.932  1.00 25.90      PROC C
ATOM   4591  CG1 ILE C 149     126.678 130.772  87.280  1.00 35.53      PROC C
ATOM   4592  CG2 ILE C 149     124.905 132.103  86.151  1.00 30.46      PROC C
ATOM   4593  CD1 ILE C 149     125.772 130.050  88.248  1.00 36.17      PROC C
ATOM   4594  N   MET C 150     126.819 135.313  86.405  1.00 40.91      PROC N
ATOM   4595  CA  MET C 150     126.387 136.628  85.940  1.00 32.55      PROC C
ATOM   4596  C   MET C 150     127.220 137.103  84.756  1.00 30.08      PROC C
ATOM   4597  O   MET C 150     126.674 137.596  83.758  1.00 44.01      PROC O
ATOM   4598  CB  MET C 150     126.473 137.631  87.087  1.00 35.03      PROC C
ATOM   4599  CG  MET C 150     125.935 139.001  86.761  1.00 43.26      PROC C
ATOM   4600  SD  MET C 150     126.269 140.154  88.098  1.00 66.39      PROC S
ATOM   4601  CE  MET C 150     125.280 139.433  89.403  1.00 46.39      PROC C
ATOM   4602  N   HIS C 151     128.546 136.969  84.850  1.00 35.32      PROC N
ATOM   4603  CA  HIS C 151     129.394 137.370  83.728  1.00 32.37      PROC C
ATOM   4604  C   HIS C 151     129.106 136.533  82.488  1.00 38.98      PROC C
ATOM   4605  O   HIS C 151     129.107 137.053  81.365  1.00 41.06      PROC O
ATOM   4606  CB  HIS C 151     130.869 137.275  84.106  1.00 38.53      PROC C
ATOM   4607  CG  HIS C 151     131.372 138.456  84.874  1.00 46.91      PROC C
ATOM   4608  ND1 HIS C 151     132.612 138.481  85.473  1.00 54.36      PROC N
ATOM   4609  CD2 HIS C 151     130.805 139.658  85.133  1.00 47.42      PROC C
ATOM   4610  CE1 HIS C 151     132.786 139.645  86.073  1.00 53.14      PROC C
ATOM   4611  NE2 HIS C 151     131.704 140.377  85.882  1.00 55.61      PROC N
ATOM   4612  N   ALA C 152     128.858 135.234  82.667  1.00 44.52      PROC N
ATOM   4613  CA  ALA C 152     128.539 134.388  81.519  1.00 34.42      PROC C
ATOM   4614  C   ALA C 152     127.254 134.841  80.835  1.00 32.01      PROC C
ATOM   4615  O   ALA C 152     127.181 134.893  79.600  1.00 37.90      PROC O
ATOM   4616  CB  ALA C 152     128.427 132.928  81.957  1.00 44.00      PROC C
ATOM   4617  N   PHE C 153     126.227 135.171  81.622  1.00 41.24      PROC N
ATOM   4618  CA  PHE C 153     124.970 135.628  81.036  1.00 32.87      PROC C
ATOM   4619  C   PHE C 153     125.146 136.956  80.311  1.00 32.02      PROC C
ATOM   4620  O   PHE C 153     124.578 137.161  79.231  1.00 34.91      PROC O
ATOM   4621  CB  PHE C 153     123.894 135.741  82.113  1.00 31.37      PROC C
ATOM   4622  CG  PHE C 153     123.003 134.541  82.201  1.00 34.05      PROC C
ATOM   4623  CD1 PHE C 153     122.252 134.142  81.114  1.00 37.33      PROC C
ATOM   4624  CD2 PHE C 153     122.918 133.809  83.370  1.00 38.18      PROC C
ATOM   4625  CE1 PHE C 153     121.433 133.038  81.191  1.00 38.70      PROC C
ATOM   4626  CE2 PHE C 153     122.101 132.704  83.451  1.00 34.44      PROC C
ATOM   4627  CZ  PHE C 153     121.358 132.318  82.361  1.00 33.63      PROC C
ATOM   4628  N   ILE C 154     125.922 137.875  80.892  1.00 39.63      PROC N
ATOM   4629  CA  ILE C 154     126.190 139.141  80.210  1.00 27.04      PROC C
ATOM   4630  C   ILE C 154     126.890 138.889  78.882  1.00 31.15      PROC C
ATOM   4631  O   ILE C 154     126.561 139.508  77.862  1.00 40.11      PROC O
ATOM   4632  CB  ILE C 154     127.013 140.079  81.110  1.00 35.80      PROC C
ATOM   4633  CG1 ILE C 154     126.191 140.526  82.317  1.00 47.89      PROC C
ATOM   4634  CG2 ILE C 154     127.491 141.284  80.326  1.00 35.81      PROC C
ATOM   4635  CD1 ILE C 154     126.999 141.247  83.371  1.00 48.11      PROC C
ATOM   4636  N   ALA C 155     127.863 137.974  78.873  1.00 44.88      PROC N
ATOM   4637  CA  ALA C 155     128.575 137.661  77.637  1.00 45.86      PROC C
ATOM   4638  C   ALA C 155     127.636 137.088  76.584  1.00 41.24      PROC C
ATOM   4639  O   ALA C 155     127.728 137.443  75.404  1.00 42.82      PROC O
ATOM   4640  CB  ALA C 155     129.718 136.689  77.922  1.00 48.47      PROC C
ATOM   4641  N   LEU C 156     126.732 136.192  76.987  1.00 42.23      PROC N
ATOM   4642  CA  LEU C 156     125.762 135.654  76.035  1.00 37.42      PROC C
ATOM   4643  C   LEU C 156     124.859 136.749  75.489  1.00 39.61      PROC C
ATOM   4644  O   LEU C 156     124.549 136.771  74.293  1.00 39.68      PROC O
ATOM   4645  CB  LEU C 156     124.922 134.555  76.683  1.00 38.99      PROC C
ATOM   4646  CG  LEU C 156     125.394 133.114  76.504  1.00 43.01      PROC C
ATOM   4647  CD1 LEU C 156     124.509 132.164  77.287  1.00 42.35      PROC C
ATOM   4648  CD2 LEU C 156     125.407 132.743  75.034  1.00 46.99      PROC C
ATOM   4649  N   GLY C 157     124.419 137.666  76.351  1.00 58.89      PROC N
ATOM   4650  CA  GLY C 157     123.532 138.725  75.904  1.00 58.54      PROC C
ATOM   4651  C   GLY C 157     124.211 139.806  75.091  1.00 54.45      PROC C
ATOM   4652  O   GLY C 157     123.526 140.577  74.411  1.00 55.25      PROC O
ATOM   4653  N   ALA C 158     125.541 139.885  75.147  1.00 64.43      PROC N
ATOM   4654  CA  ALA C 158     126.247 140.961  74.459  1.00 67.02      PROC C
ATOM   4655  C   ALA C 158     126.137 140.825  72.943  1.00 70.26      PROC C
ATOM   4656  O   ALA C 158     125.586 141.701  72.267  1.00 69.81      PROC O
ATOM   4657  CB  ALA C 158     127.714 140.984  74.894  1.00 65.99      PROC C
ATOM   4658  N   VAL C 159     126.650 139.729  72.391  1.00 82.84      PROC N
ATOM   4659  CA  VAL C 159     126.787 139.553  70.949  1.00 81.76      PROC C
ATOM   4660  C   VAL C 159     125.793 138.499  70.485  1.00 81.54      PROC C
ATOM   4661  O   VAL C 159     125.645 137.451  71.124  1.00 85.49      PROC O
ATOM   4662  CB  VAL C 159     128.225 139.159  70.568  1.00 83.70      PROC C
ATOM   4663  CG1 VAL C 159     128.357 139.012  69.059  1.00 80.66      PROC C
ATOM   4664  CG2 VAL C 159     129.215 140.184  71.100  1.00 80.74      PROC C
ATOM   4665  N   LYS C 160     125.112 138.781  69.376  1.00 80.22      PROC N
ATOM   4666  CA  LYS C 160     124.174 137.824  68.806  1.00 83.72      PROC C
ATOM   4667  C   LYS C 160     124.912 136.594  68.293  1.00 84.01      PROC C
ATOM   4668  O   LYS C 160     125.969 136.702  67.665  1.00 81.38      PROC O
ATOM   4669  CB  LYS C 160     123.382 138.471  67.670  1.00 83.98      PROC C
ATOM   4670  CG  LYS C 160     122.609 139.715  68.079  1.00 83.69      PROC C
ATOM   4671  CD  LYS C 160     121.504 139.384  69.066  1.00 85.90      PROC C
ATOM   4672  CE  LYS C 160     120.631 140.596  69.344  1.00 86.07      PROC C
ATOM   4673  NZ  LYS C 160     121.362 141.643  70.110  1.00 86.86      PROC N
ATOM   4674  N   GLN C 161     124.341 135.421  68.562  1.00 85.71      PROC N
ATOM   4675  CA  GLN C 161     124.923 134.137  68.176  1.00 85.73      PROC C
ATOM   4676  C   GLN C 161     126.347 134.000  68.715  1.00 86.44      PROC C
ATOM   4677  O   GLN C 161     127.324 133.902  67.971  1.00 89.83      PROC O
ATOM   4678  CB  GLN C 161     124.882 133.950  66.657  1.00 87.65      PROC C
ATOM   4679  CG  GLN C 161     123.478 133.854  66.089  1.00 90.18      PROC C
ATOM   4680  CD  GLN C 161     122.714 132.661  66.628  1.00 91.34      PROC C
ATOM   4681  OE1 GLN C 161     121.775 132.812  67.411  1.00 93.62      PROC O
ATOM   4682  NE2 GLN C 161     123.113 131.465  66.212  1.00 88.39      PROC N
ATOM   4683  N   ALA C 162     126.442 134.000  70.041  1.00 74.55      PROC N
ATOM   4684  CA  ALA C 162     127.731 133.901  70.707  1.00 72.61      PROC C
ATOM   4685  C   ALA C 162     128.361 132.532  70.479  1.00 71.70      PROC C
ATOM   4686  O   ALA C 162     127.673 131.516  70.353  1.00 69.98      PROC O
ATOM   4687  CB  ALA C 162     127.576 134.160  72.205  1.00 71.41      PROC C
ATOM   4688  N   THR C 163     129.689 132.516  70.432  1.00 67.86      PROC N
ATOM   4689  CA  THR C 163     130.458 131.294  70.273  1.00 67.42      PROC C
ATOM   4690  C   THR C 163     130.935 130.796  71.636  1.00 68.77      PROC C
ATOM   4691  O   THR C 163     130.632 131.372  72.682  1.00 74.17      PROC O
ATOM   4692  CB  THR C 163     131.638 131.525  69.328  1.00 68.07      PROC C
ATOM   4693  OG1 THR C 163     132.521 132.501  69.895  1.00 68.83      PROC O
ATOM   4694  CG2 THR C 163     131.147 132.021  67.977  1.00 67.61      PROC C
ATOM   4695  N   LEU C 164     131.698 129.702  71.618  1.00 58.65      PROC N
ATOM   4696  CA  LEU C 164     132.164 129.098  72.861  1.00 61.86      PROC C
ATOM   4697  C   LEU C 164     133.320 129.878  73.475  1.00 61.07      PROC C
ATOM   4698  O   LEU C 164     133.432 129.962  74.705  1.00 66.71      PROC O
ATOM   4699  CB  LEU C 164     132.577 127.648  72.615  1.00 62.56      PROC C
ATOM   4700  CG  LEU C 164     133.035 126.858  73.842  1.00 63.87      PROC C
ATOM   4701  CD1 LEU C 164     131.903 126.729  74.848  1.00 64.29      PROC C
ATOM   4702  CD2 LEU C 164     133.554 125.489  73.437  1.00 63.76      PROC C
ATOM   4703  N   GLN C 165     134.187 130.452  72.639  1.00 65.26      PROC N
ATOM   4704  CA  GLN C 165     135.381 131.120  73.145  1.00 70.28      PROC C
ATOM   4705  C   GLN C 165     135.063 132.391  73.920  1.00 71.20      PROC C
ATOM   4706  O   GLN C 165     135.923 132.876  74.662  1.00 74.80      PROC O
ATOM   4707  CB  GLN C 165     136.333 131.440  71.992  1.00 69.75      PROC C
ATOM   4708  CG  GLN C 165     136.925 130.213  71.323  1.00 73.93      PROC C
ATOM   4709  CD  GLN C 165     137.319 129.140  72.320  1.00 76.86      PROC C
ATOM   4710  OE1 GLN C 165     136.709 128.072  72.373  1.00 76.25      PROC O
ATOM   4711  NE2 GLN C 165     138.343 129.420  73.117  1.00 74.79      PROC N
ATOM   4712  N   MET C 166     133.860 132.943  73.769  1.00 57.43      PROC N
ATOM   4713  CA  MET C 166     133.471 134.128  74.520  1.00 53.94      PROC C
ATOM   4714  C   MET C 166     132.608 133.818  75.735  1.00 52.72      PROC C
ATOM   4715  O   MET C 166     132.482 134.673  76.617  1.00 59.35      PROC O
ATOM   4716  CB  MET C 166     132.739 135.117  73.606  1.00 58.66      PROC C
ATOM   4717  CG  MET C 166     131.469 134.581  72.977  1.00 64.31      PROC C
ATOM   4718  SD  MET C 166     130.731 135.785  71.858  1.00 75.54      PROC S
ATOM   4719  CE  MET C 166     131.903 135.751  70.506  1.00 61.03      PROC C
ATOM   4720  N   VAL C 167     132.020 132.624  75.806  1.00 38.12      PROC N
ATOM   4721  CA  VAL C 167     131.300 132.201  77.001  1.00 38.42      PROC C
ATOM   4722  C   VAL C 167     132.199 131.423  77.958  1.00 42.01      PROC C
ATOM   4723  O   VAL C 167     131.872 131.304  79.147  1.00 42.61      PROC O
ATOM   4724  CB  VAL C 167     130.068 131.366  76.601  1.00 41.64      PROC C
ATOM   4725  CG1 VAL C 167     129.213 131.018  77.807  1.00 47.14      PROC C
ATOM   4726  CG2 VAL C 167     129.245 132.108  75.565  1.00 44.47      PROC C
ATOM   4727  N   ALA C 168     133.338 130.922  77.481  1.00 45.81      PROC N
ATOM   4728  CA  ALA C 168     134.241 130.119  78.307  1.00 38.74      PROC C
ATOM   4729  C   ALA C 168     134.709 130.789  79.597  1.00 39.56      PROC C
ATOM   4730  O   ALA C 168     134.760 130.098  80.628  1.00 49.41      PROC O
ATOM   4731  CB  ALA C 168     135.447 129.698  77.457  1.00 42.49      PROC C
ATOM   4732  N   PRO C 169     135.099 132.075  79.621  1.00 34.81      PROC N
ATOM   4733  CA  PRO C 169     135.670 132.628  80.866  1.00 32.79      PROC C
ATOM   4734  C   PRO C 169     134.766 132.526  82.084  1.00 42.63      PROC C
ATOM   4735  O   PRO C 169     135.260 132.230  83.178  1.00 48.96      PROC O
ATOM   4736  CB  PRO C 169     135.952 134.090  80.496  1.00 32.97      PROC C
ATOM   4737  CG  PRO C 169     136.136 134.073  79.039  1.00 36.66      PROC C
ATOM   4738  CD  PRO C 169     135.171 133.057  78.525  1.00 44.86      PROC C
ATOM   4739  N   GLY C 170     133.460 132.751  81.937  1.00 41.72      PROC N
ATOM   4740  CA  GLY C 170     132.578 132.661  83.090  1.00 35.97      PROC C
ATOM   4741  C   GLY C 170     132.471 131.251  83.641  1.00 43.30      PROC C
ATOM   4742  O   GLY C 170     132.518 131.040  84.858  1.00 47.37      PROC O
ATOM   4743  N   ILE C 171     132.331 130.267  82.752  1.00 38.77      PROC N
ATOM   4744  CA  ILE C 171     132.264 128.877  83.186  1.00 36.49      PROC C
ATOM   4745  C   ILE C 171     133.568 128.464  83.852  1.00 37.53      PROC C
ATOM   4746  O   ILE C 171     133.568 127.744  84.857  1.00 43.72      PROC O
ATOM   4747  CB  ILE C 171     131.922 127.967  81.995  1.00 36.70      PROC C
ATOM   4748  CG1 ILE C 171     130.679 128.486  81.274  1.00 40.10      PROC C
ATOM   4749  CG2 ILE C 171     131.706 126.540  82.463  1.00 42.60      PROC C
ATOM   4750  CD1 ILE C 171     129.454 128.569  82.150  1.00 41.54      PROC C
ATOM   4751  N   ALA C 172     134.700 128.910  83.305  1.00 32.92      PROC N
ATOM   4752  CA  ALA C 172     135.989 128.615  83.921  1.00 24.80      PROC C
ATOM   4753  C   ALA C 172     136.117 129.255  85.295  1.00 26.07      PROC C
ATOM   4754  O   ALA C 172     136.668 128.644  86.216  1.00 41.91      PROC O
ATOM   4755  CB  ALA C 172     137.120 129.087  83.012  1.00 37.83      PROC C
ATOM   4756  N   GLU C 173     135.619 130.479  85.447  1.00 39.94      PROC N
ATOM   4757  CA  GLU C 173     135.692 131.207  86.704  1.00 39.07      PROC C
ATOM   4758  C   GLU C 173     134.746 130.652  87.759  1.00 39.13      PROC C
ATOM   4759  O   GLU C 173     134.982 130.856  88.953  1.00 44.88      PROC O
ATOM   4760  CB  GLU C 173     135.381 132.679  86.429  1.00 46.42      PROC C
ATOM   4761  CG  GLU C 173     135.714 133.665  87.525  1.00 56.95      PROC C
ATOM   4762  CD  GLU C 173     135.424 135.091  87.089  1.00 62.47      PROC C
ATOM   4763  OE1 GLU C 173     134.845 135.267  85.997  1.00 57.56      PROC O
ATOM   4764  OE2 GLU C 173     135.791 136.035  87.817  1.00 61.87      PROC O
ATOM   4765  N   ALA C 174     133.682 129.961  87.346  1.00 31.83      PROC N
ATOM   4766  CA  ALA C 174     132.702 129.463  88.307  1.00 28.82      PROC C
ATOM   4767  C   ALA C 174     133.206 128.259  89.100  1.00 38.84      PROC C
ATOM   4768  O   ALA C 174     132.970 128.173  90.310  1.00 46.41      PROC O
ATOM   4769  CB  ALA C 174     131.404 129.105  87.586  1.00 34.43      PROC C
ATOM   4770  N   LEU C 175     133.895 127.320  88.445  1.00 35.09      PROC N
ATOM   4771  CA  LEU C 175     134.194 126.036  89.078  1.00 30.21      PROC C
ATOM   4772  C   LEU C 175     135.305 126.152  90.118  1.00 41.44      PROC C
ATOM   4773  O   LEU C 175     135.293 125.439  91.137  1.00 53.25      PROC O
ATOM   4774  CB  LEU C 175     134.567 125.011  88.007  1.00 26.71      PROC C
ATOM   4775  CG  LEU C 175     133.529 124.719  86.922  1.00 29.60      PROC C
ATOM   4776  CD1 LEU C 175     134.201 124.211  85.665  1.00 33.79      PROC C
ATOM   4777  CD2 LEU C 175     132.511 123.713  87.412  1.00 34.24      PROC C
ATOM   4778  N   ILE C 176     136.281 127.029  89.872  1.00 28.51      PROC N
ATOM   4779  CA  ILE C 176     137.438 127.130  90.757  1.00 30.65      PROC C
ATOM   4780  C   ILE C 176     137.013 127.587  92.145  1.00 40.26      PROC C
ATOM   4781  O   ILE C 176     137.565 127.138  93.159  1.00 49.04      PROC O
ATOM   4782  CB  ILE C 176     138.493 128.069  90.148  1.00 28.42      PROC C
ATOM   4783  CG1 ILE C 176     138.802 127.652  88.713  1.00 36.23      PROC C
ATOM   4784  CG2 ILE C 176     139.765 128.039  90.968  1.00 41.22      PROC C
ATOM   4785  CD1 ILE C 176     139.617 128.669  87.949  1.00 44.04      PROC C
ATOM   4786  N   ALA C 177     136.030 128.487  92.216  1.00 26.74      PROC N
ATOM   4787  CA  ALA C 177     135.560 128.970  93.509  1.00 28.25      PROC C
ATOM   4788  C   ALA C 177     134.999 127.831  94.352  1.00 37.30      PROC C
ATOM   4789  O   ALA C 177     135.337 127.694  95.534  1.00 46.28      PROC O
ATOM   4790  CB  ALA C 177     134.513 130.063  93.309  1.00 31.79      PROC C
ATOM   4791  N   THR C 178     134.149 126.992  93.754  1.00 25.18      PROC N
ATOM   4792  CA  THR C 178     133.585 125.863  94.489  1.00 26.04      PROC C
ATOM   4793  C   THR C 178     134.670 124.884  94.915  1.00 37.34      PROC C
ATOM   4794  O   THR C 178     134.658 124.381  96.050  1.00 43.90      PROC O
ATOM   4795  CB  THR C 178     132.535 125.150  93.638  1.00 28.60      PROC C
ATOM   4796  OG1 THR C 178     133.070 124.887  92.336  1.00 36.08      PROC O
ATOM   4797  CG2 THR C 178     131.286 125.999  93.505  1.00 34.91      PROC C
ATOM   4798  N   ALA C 179     135.617 124.598  94.016  1.00 26.86      PROC N
ATOM   4799  CA  ALA C 179     136.682 123.661  94.355  1.00 23.82      PROC C
ATOM   4800  C   ALA C 179     137.493 124.160  95.544  1.00 29.85      PROC C
ATOM   4801  O   ALA C 179     137.749 123.411  96.498  1.00 46.37      PROC O
ATOM   4802  CB  ALA C 179     137.583 123.430  93.144  1.00 25.07      PROC C
ATOM   4803  N   ILE C 180     137.881 125.437  95.519  1.00 24.13      PROC N
ATOM   4804  CA  ILE C 180     138.688 125.986  96.604  1.00 28.28      PROC C
ATOM   4805  C   ILE C 180     137.884 126.039  97.897  1.00 33.08      PROC C
ATOM   4806  O   ILE C 180     138.416 125.777  98.984  1.00 36.74      PROC O
ATOM   4807  CB  ILE C 180     139.241 127.367  96.213  1.00 30.13      PROC C
ATOM   4808  CG1 ILE C 180     140.204 127.231  95.036  1.00 38.15      PROC C
ATOM   4809  CG2 ILE C 180     139.963 128.002  97.379  1.00 36.51      PROC C
ATOM   4810  CD1 ILE C 180     140.725 128.548  94.522  1.00 37.54      PROC C
ATOM   4811  N   GLY C 181     136.590 126.356  97.805  1.00 32.93      PROC N
ATOM   4812  CA  GLY C 181     135.763 126.375  99.000  1.00 33.15      PROC C
ATOM   4813  C   GLY C 181     135.701 125.025  99.688  1.00 39.06      PROC C
ATOM   4814  O   GLY C 181     135.907 124.921 100.900  1.00 47.86      PROC O
ATOM   4815  N   LEU C 182     135.441 123.964  98.918  1.00 35.99      PROC N
ATOM   4816  CA  LEU C 182     135.380 122.630  99.517  1.00 30.60      PROC C
ATOM   4817  C   LEU C 182     136.740 122.199 100.065  1.00 32.15      PROC C
ATOM   4818  O   LEU C 182     136.825 121.600 101.154  1.00 36.80      PROC O
ATOM   4819  CB  LEU C 182     134.866 121.623  98.492  1.00 27.63      PROC C
ATOM   4820  CG  LEU C 182     133.453 121.882  97.975  1.00 32.60      PROC C
ATOM   4821  CD1 LEU C 182     133.101 120.912  96.865  1.00 34.15      PROC C
ATOM   4822  CD2 LEU C 182     132.449 121.790  99.107  1.00 36.58      PROC C
ATOM   4823  N   PHE C 183     137.810 122.494  99.319  1.00 31.25      PROC N
ATOM   4824  CA  PHE C 183     139.152 122.117  99.749  1.00 31.02      PROC C
ATOM   4825  C   PHE C 183     139.521 122.790 101.063  1.00 37.16      PROC C
ATOM   4826  O   PHE C 183     140.156 122.174 101.927  1.00 46.43      PROC O
ATOM   4827  CB  PHE C 183     140.159 122.474  98.657  1.00 37.69      PROC C
ATOM   4828  CG  PHE C 183     141.579 122.150  99.008  1.00 43.24      PROC C
ATOM   4829  CD1 PHE C 183     141.951 120.856  99.330  1.00 45.73      PROC C
ATOM   4830  CD2 PHE C 183     142.546 123.137  99.002  1.00 46.06      PROC C
ATOM   4831  CE1 PHE C 183     143.261 120.557  99.648  1.00 49.06      PROC C
ATOM   4832  CE2 PHE C 183     143.856 122.845  99.319  1.00 46.15      PROC C
ATOM   4833  CZ  PHE C 183     144.214 121.554  99.643  1.00 49.20      PROC C
ATOM   4834  N   ALA C 184     139.136 124.055 101.234  1.00 38.90      PROC N
ATOM   4835  CA  ALA C 184     139.389 124.733 102.499  1.00 35.27      PROC C
ATOM   4836  C   ALA C 184     138.445 124.268 103.600  1.00 34.16      PROC C
ATOM   4837  O   ALA C 184     138.804 124.328 104.780  1.00 43.88      PROC O
ATOM   4838  CB  ALA C 184     139.274 126.245 102.316  1.00 38.82      PROC C
ATOM   4839  N   ALA C 185     137.246 123.804 103.244  1.00 34.14      PROC N
ATOM   4840  CA  ALA C 185     136.262 123.438 104.257  1.00 33.85      PROC C
ATOM   4841  C   ALA C 185     136.577 122.110 104.939  1.00 36.81      PROC C
ATOM   4842  O   ALA C 185     136.406 121.990 106.156  1.00 46.42      PROC O
ATOM   4843  CB  ALA C 185     134.868 123.385 103.634  1.00 37.94      PROC C
ATOM   4844  N   ILE C 186     137.021 121.105 104.187  1.00 40.51      PROC N
ATOM   4845  CA  ILE C 186     137.077 119.737 104.727  1.00 35.27      PROC C
ATOM   4846  C   ILE C 186     137.988 119.561 105.949  1.00 38.50      PROC C
ATOM   4847  O   ILE C 186     137.517 119.085 107.007  1.00 50.49      PROC O
ATOM   4848  CB  ILE C 186     137.479 118.741 103.625  1.00 41.11      PROC C
ATOM   4849  CG1 ILE C 186     136.400 118.675 102.545  1.00 43.62      PROC C
ATOM   4850  CG2 ILE C 186     137.722 117.364 104.213  1.00 44.31      PROC C
ATOM   4851  CD1 ILE C 186     136.814 117.889 101.324  1.00 39.92      PROC C
ATOM   4852  N   PRO C 187     139.285 119.901 105.873  1.00 35.73      PROC N
ATOM   4853  CA  PRO C 187     140.187 119.554 106.986  1.00 34.32      PROC C
ATOM   4854  C   PRO C 187     139.830 120.209 108.307  1.00 39.89      PROC C
ATOM   4855  O   PRO C 187     140.047 119.602 109.364  1.00 53.45      PROC O
ATOM   4856  CB  PRO C 187     141.561 120.018 106.483  1.00 34.09      PROC C
ATOM   4857  CG  PRO C 187     141.410 120.161 105.015  1.00 42.03      PROC C
ATOM   4858  CD  PRO C 187     140.013 120.627 104.819  1.00 39.18      PROC C
ATOM   4859  N   ALA C 188     139.302 121.434 108.286  1.00 32.11      PROC N
ATOM   4860  CA  ALA C 188     138.894 122.078 109.528  1.00 31.76      PROC C
ATOM   4861  C   ALA C 188     137.769 121.304 110.201  1.00 41.06      PROC C
ATOM   4862  O   ALA C 188     137.775 121.115 111.426  1.00 54.72      PROC O
ATOM   4863  CB  ALA C 188     138.469 123.519 109.255  1.00 39.76      PROC C
ATOM   4864  N   VAL C 189     136.798 120.843 109.411  1.00 31.44      PROC N
ATOM   4865  CA  VAL C 189     135.686 120.073 109.957  1.00 33.32      PROC C
ATOM   4866  C   VAL C 189     136.188 118.771 110.565  1.00 40.66      PROC C
ATOM   4867  O   VAL C 189     135.685 118.323 111.602  1.00 47.97      PROC O
ATOM   4868  CB  VAL C 189     134.624 119.826 108.870  1.00 34.18      PROC C
ATOM   4869  CG1 VAL C 189     133.495 118.969 109.411  1.00 42.00      PROC C
ATOM   4870  CG2 VAL C 189     134.087 121.147 108.353  1.00 42.27      PROC C
ATOM   4871  N   MET C 190     137.187 118.142 109.940  1.00 43.91      PROC N
ATOM   4872  CA  MET C 190     137.760 116.940 110.550  1.00 41.16      PROC C
ATOM   4873  C   MET C 190     138.460 117.259 111.874  1.00 49.55      PROC C
ATOM   4874  O   MET C 190     138.201 116.622 112.912  1.00 60.03      PROC O
ATOM   4875  CB  MET C 190     138.732 116.276 109.577  1.00 42.26      PROC C
ATOM   4876  CG  MET C 190     138.096 115.243 108.672  1.00 54.33      PROC C
ATOM   4877  SD  MET C 190     139.315 114.267 107.775  1.00 77.21      PROC S
ATOM   4878  CE  MET C 190     140.423 115.553 107.205  1.00 55.00      PROC C
ATOM   4879  N   ALA C 191     139.345 118.260 111.856  1.00 43.86      PROC N
ATOM   4880  CA  ALA C 191     140.193 118.541 113.010  1.00 40.65      PROC C
ATOM   4881  C   ALA C 191     139.389 119.003 114.216  1.00 43.53      PROC C
ATOM   4882  O   ALA C 191     139.783 118.730 115.357  1.00 55.49      PROC O
ATOM   4883  CB  ALA C 191     141.241 119.588 112.646  1.00 47.44      PROC C
ATOM   4884  N   TYR C 192     138.283 119.714 113.990  1.00 41.92      PROC N
ATOM   4885  CA  TYR C 192     137.417 120.141 115.084  1.00 46.81      PROC C
ATOM   4886  C   TYR C 192     137.058 118.969 115.995  1.00 52.30      PROC C
ATOM   4887  O   TYR C 192     137.387 118.956 117.191  1.00 59.10      PROC O
ATOM   4888  CB  TYR C 192     136.161 120.785 114.494  1.00 47.63      PROC C
ATOM   4889  CG  TYR C 192     135.351 121.632 115.443  1.00 50.81      PROC C
ATOM   4890  CD1 TYR C 192     135.882 122.779 116.007  1.00 51.14      PROC C
ATOM   4891  CD2 TYR C 192     134.042 121.297 115.752  1.00 52.77      PROC C
ATOM   4892  CE1 TYR C 192     135.137 123.560 116.864  1.00 51.28      PROC C
ATOM   4893  CE2 TYR C 192     133.292 122.071 116.609  1.00 53.31      PROC C
ATOM   4894  CZ  TYR C 192     133.844 123.200 117.163  1.00 52.40      PROC C
ATOM   4895  OH  TYR C 192     133.098 123.975 118.019  1.00 56.36      PROC O
ATOM   4896  N   ASN C 193     136.397 117.957 115.426  1.00 48.44      PROC N
ATOM   4897  CA  ASN C 193     135.990 116.793 116.205  1.00 50.23      PROC C
ATOM   4898  C   ASN C 193     137.196 116.025 116.727  1.00 54.79      PROC C
ATOM   4899  O   ASN C 193     137.189 115.541 117.873  1.00 59.25      PROC O
ATOM   4900  CB  ASN C 193     135.107 115.884 115.353  1.00 55.27      PROC C
ATOM   4901  CG  ASN C 193     134.004 116.641 114.644  1.00 60.71      PROC C
ATOM   4902  OD1 ASN C 193     133.862 116.557 113.425  1.00 56.13      PROC O
ATOM   4903  ND2 ASN C 193     133.216 117.389 115.406  1.00 60.81      PROC N
ATOM   4904  N   ARG C 194     138.245 115.900 115.902  1.00 50.37      PROC N
ATOM   4905  CA  ARG C 194     139.410 115.133 116.332  1.00 49.01      PROC C
ATOM   4906  C   ARG C 194     140.014 115.706 117.610  1.00 56.50      PROC C
ATOM   4907  O   ARG C 194     140.407 114.954 118.509  1.00 61.18      PROC O
ATOM   4908  CB  ARG C 194     140.449 115.087 115.214  1.00 49.60      PROC C
ATOM   4909  CG  ARG C 194     141.487 113.989 115.375  1.00 54.34      PROC C
ATOM   4910  CD  ARG C 194     142.772 114.517 115.992  1.00 63.04      PROC C
ATOM   4911  NE  ARG C 194     143.094 115.861 115.526  1.00 69.54      PROC N
ATOM   4912  CZ  ARG C 194     143.688 116.133 114.372  1.00 68.11      PROC C
ATOM   4913  NH1 ARG C 194     144.046 115.172 113.535  1.00 62.33      PROC N
ATOM   4914  NH2 ARG C 194     143.931 117.400 114.049  1.00 61.54      PROC N
ATOM   4915  N   LEU C 195     140.096 117.035 117.714  1.00 51.85      PROC N
ATOM   4916  CA  LEU C 195     140.662 117.654 118.910  1.00 47.21      PROC C
ATOM   4917  C   LEU C 195     139.674 117.662 120.075  1.00 47.76      PROC C
ATOM   4918  O   LEU C 195     140.079 117.526 121.244  1.00 57.89      PROC O
ATOM   4919  CB  LEU C 195     141.125 119.073 118.590  1.00 49.72      PROC C
ATOM   4920  CG  LEU C 195     142.207 119.175 117.514  1.00 49.19      PROC C
ATOM   4921  CD1 LEU C 195     142.474 120.623 117.153  1.00 48.89      PROC C
ATOM   4922  CD2 LEU C 195     143.485 118.495 117.965  1.00 51.22      PROC C
ATOM   4923  N   ASN C 196     138.379 117.826 119.781  1.00 43.17      PROC N
ATOM   4924  CA  ASN C 196     137.388 117.836 120.852  1.00 48.03      PROC C
ATOM   4925  C   ASN C 196     137.369 116.510 121.601  1.00 50.06      PROC C
ATOM   4926  O   ASN C 196     137.188 116.482 122.827  1.00 50.88      PROC O
ATOM   4927  CB  ASN C 196     136.007 118.156 120.286  1.00 50.35      PROC C
ATOM   4928  CG  ASN C 196     135.844 119.622 119.947  1.00 50.77      PROC C
ATOM   4929  OD1 ASN C 196     136.797 120.395 120.012  1.00 55.20      PROC O
ATOM   4930  ND2 ASN C 196     134.630 120.014 119.587  1.00 48.15      PROC N
ATOM   4931  N   GLN C 197     137.556 115.398 120.884  1.00 55.97      PROC N
ATOM   4932  CA  GLN C 197     137.575 114.097 121.552  1.00 56.68      PROC C
ATOM   4933  C   GLN C 197     138.706 114.012 122.577  1.00 58.04      PROC C
ATOM   4934  O   GLN C 197     138.505 113.545 123.710  1.00 64.63      PROC O
ATOM   4935  CB  GLN C 197     137.700 112.981 120.516  1.00 60.56      PROC C
ATOM   4936  CG  GLN C 197     136.406 112.669 119.786  1.00 62.36      PROC C
ATOM   4937  CD  GLN C 197     135.255 112.393 120.733  1.00 68.63      PROC C
ATOM   4938  OE1 GLN C 197     134.232 113.077 120.701  1.00 66.89      PROC O
ATOM   4939  NE2 GLN C 197     135.417 111.387 121.584  1.00 61.08      PROC N
ATOM   4940  N   ARG C 198     139.905 114.462 122.197  1.00 47.02      PROC N
ATOM   4941  CA  ARG C 198     141.037 114.429 123.119  1.00 48.08      PROC C
ATOM   4942  C   ARG C 198     140.789 115.315 124.332  1.00 49.10      PROC C
ATOM   4943  O   ARG C 198     141.110 114.934 125.470  1.00 55.87      PROC O
ATOM   4944  CB  ARG C 198     142.312 114.867 122.402  1.00 47.63      PROC C
ATOM   4945  CG  ARG C 198     142.424 114.391 120.971  1.00 51.16      PROC C
ATOM   4946  CD  ARG C 198     143.114 113.042 120.892  1.00 54.96      PROC C
ATOM   4947  NE  ARG C 198     144.566 113.166 120.859  1.00 57.05      PROC N
ATOM   4948  CZ  ARG C 198     145.262 113.611 119.822  1.00 55.49      PROC C
ATOM   4949  NH1 ARG C 198     144.671 113.987 118.701  1.00 51.08      PROC N
ATOM   4950  NH2 ARG C 198     146.587 113.676 119.911  1.00 54.58      PROC N
ATOM   4951  N   VAL C 199     140.223 116.504 124.110  1.00 48.28      PROC N
ATOM   4952  CA  VAL C 199     139.932 117.389 125.236  1.00 43.85      PROC C
ATOM   4953  C   VAL C 199     138.958 116.722 126.201  1.00 50.68      PROC C
ATOM   4954  O   VAL C 199     139.133 116.783 127.428  1.00 58.91      PROC O
ATOM   4955  CB  VAL C 199     139.402 118.743 124.734  1.00 45.74      PROC C
ATOM   4956  CG1 VAL C 199     138.955 119.599 125.901  1.00 50.45      PROC C
ATOM   4957  CG2 VAL C 199     140.470 119.461 123.933  1.00 48.25      PROC C
ATOM   4958  N   ASN C 200     137.924 116.067 125.666  1.00 53.46      PROC N
ATOM   4959  CA  ASN C 200     136.953 115.396 126.528  1.00 50.40      PROC C
ATOM   4960  C   ASN C 200     137.602 114.281 127.342  1.00 54.56      PROC C
ATOM   4961  O   ASN C 200     137.321 114.130 128.540  1.00 53.54      PROC O
ATOM   4962  CB  ASN C 200     135.801 114.846 125.690  1.00 48.00      PROC C
ATOM   4963  CG  ASN C 200     134.928 115.939 125.116  1.00 56.01      PROC C
ATOM   4964  OD1 ASN C 200     134.968 117.082 125.568  1.00 56.33      PROC O
ATOM   4965  ND2 ASN C 200     134.129 115.593 124.113  1.00 57.81      PROC N
ATOM   4966  N   LYS C 201     138.470 113.485 126.709  1.00 50.60      PROC N
ATOM   4967  CA  LYS C 201     139.135 112.408 127.441  1.00 46.98      PROC C
ATOM   4968  C   LYS C 201     139.993 112.954 128.579  1.00 56.72      PROC C
ATOM   4969  O   LYS C 201     139.975 112.420 129.701  1.00 63.44      PROC O
ATOM   4970  CB  LYS C 201     139.983 111.569 126.488  1.00 47.53      PROC C
ATOM   4971  CG  LYS C 201     139.174 110.744 125.503  1.00 56.80      PROC C
ATOM   4972  CD  LYS C 201     138.323 109.706 126.218  1.00 58.38      PROC C
ATOM   4973  CE  LYS C 201     139.187 108.695 126.953  1.00 58.61      PROC C
ATOM   4974  NZ  LYS C 201     140.142 108.010 126.038  1.00 58.04      PROC N
ATOM   4975  N   LEU C 202     140.753 114.021 128.310  1.00 51.18      PROC N
ATOM   4976  CA  LEU C 202     141.584 114.605 129.360  1.00 44.01      PROC C
ATOM   4977  C   LEU C 202     140.733 115.139 130.506  1.00 47.18      PROC C
ATOM   4978  O   LEU C 202     141.087 114.973 131.685  1.00 56.65      PROC O
ATOM   4979  CB  LEU C 202     142.466 115.707 128.778  1.00 44.97      PROC C
ATOM   4980  CG  LEU C 202     143.753 115.232 128.105  1.00 48.63      PROC C
ATOM   4981  CD1 LEU C 202     144.438 116.374 127.383  1.00 51.69      PROC C
ATOM   4982  CD2 LEU C 202     144.685 114.606 129.123  1.00 48.95      PROC C
ATOM   4983  N   GLU C 203     139.605 115.777 130.183  1.00 43.49      PROC N
ATOM   4984  CA  GLU C 203     138.719 116.275 131.230  1.00 41.58      PROC C
ATOM   4985  C   GLU C 203     138.196 115.137 132.099  1.00 50.39      PROC C
ATOM   4986  O   GLU C 203     138.128 115.263 133.331  1.00 57.89      PROC O
ATOM   4987  CB  GLU C 203     137.559 117.051 130.610  1.00 46.40      PROC C
ATOM   4988  CG  GLU C 203     136.588 117.628 131.621  1.00 55.28      PROC C
ATOM   4989  CD  GLU C 203     135.531 118.502 130.977  1.00 62.92      PROC C
ATOM   4990  OE1 GLU C 203     135.881 119.594 130.483  1.00 59.48      PROC O
ATOM   4991  OE2 GLU C 203     134.349 118.097 130.965  1.00 60.25      PROC O
ATOM   4992  N   LEU C 204     137.823 114.017 131.476  1.00 51.93      PROC N
ATOM   4993  CA  LEU C 204     137.324 112.881 132.248  1.00 47.88      PROC C
ATOM   4994  C   LEU C 204     138.394 112.332 133.186  1.00 51.93      PROC C
[truncated: 313,891 more chars]
